# Supplementary material for: Genetic mapping and validation of QTL for whitefly resistance in cassava (Manihot esculenta Crantz)
Source: Theor Appl Genet. 2025 Jun 24;138(7):160. doi: 10.1007/s00122-025-04949-1 (PMC12187898; doi:10.1007/s00122-025-04949-1)
Supplement: Supplementary file 1 — Supplementary file1 (XLSX 1525 KB) [file 122_2025_4949_MOESM1_ESM.xlsx]

## Sheet: Table S1
Table S1 Pedigree of genomic selection training population used for validation
Genotype	Female	Male
CM7788A-10	HMC1	VEN77
CM7788A-11	HMC1	VEN77
CM7788A-12	HMC1	VEN77
CM7788A-13	HMC1	VEN77
CM7788A-14	HMC1	VEN77
CM7788A-15	HMC1	VEN77
CM7788A-16	HMC1	VEN77
CM7788A-2	HMC1	VEN77
CM7788A-3	HMC1	VEN77
CM7788A-4	HMC1	VEN77
CM7788A-5	HMC1	VEN77
CM7788A-6	HMC1	VEN77
CM7788A-7	HMC1	VEN77
CM7788A-8	HMC1	VEN77
CM7788A-9	HMC1	VEN77
GM13168B-11	COL1505	VEN208
GM13168B-13	COL1505	VEN208
GM13168B-16	COL1505	VEN208
GM13168B-17	COL1505	VEN208
GM13168B-19	COL1505	VEN208
GM13168B-20	COL1505	VEN208
GM13168B-21	COL1505	VEN208
GM13168B-22	COL1505	VEN208
GM13168B-23	COL1505	VEN208
GM13625B-10	C243	COL2215
GM13625B-6	C243	COL2215
GM13625B-7	C243	COL2215
GM13625B-8	C243	COL2215
GM13625B-9	C243	COL2215
GM13676B-10	HMC1	C39
GM13676B-12	HMC1	C39
GM13676B-13	HMC1	C39
GM13676B-14	HMC1	C39
GM13676B-15	HMC1	C39
GM13676B-16	HMC1	C39
GM13676B-2	HMC1	C39
GM13676B-3	HMC1	C39
GM13676B-4	HMC1	C39
GM13676B-5	HMC1	C39
GM13676B-6	HMC1	C39
GM13676B-8	HMC1	C39
GM13676B-9	HMC1	C39
GM13677A-10	C243	HMC1
GM13677A-11	C243	HMC1
GM13677A-12	C243	HMC1
GM13677A-13	C243	HMC1
GM13677A-14	C243	HMC1
GM13677A-15	C243	HMC1
GM13677A-2	C243	HMC1
GM13677A-3	C243	HMC1
GM13677A-4	C243	HMC1
GM13677A-5	C243	HMC1
GM13677A-6	C243	HMC1
GM13677A-7	C243	HMC1
GM13677A-8	C243	HMC1
GM13677A-9	C243	HMC1
GM13860A-1	TAI8	SM2828-28
GM13860A-10	TAI8	SM2828-28
GM13860A-11	TAI8	SM2828-28
GM13860A-12	TAI8	SM2828-28
GM13860A-13	TAI8	SM2828-28
GM13860A-14	TAI8	SM2828-28
GM13860A-15	TAI8	SM2828-28
GM13860A-2	TAI8	SM2828-28
GM13860A-3	TAI8	SM2828-28
GM13860A-4	TAI8	SM2828-28
GM13860A-5	TAI8	SM2828-28
GM13860A-6	TAI8	SM2828-28
GM13860A-7	TAI8	SM2828-28
GM13860A-8	TAI8	SM2828-28
GM13860A-9	TAI8	SM2828-28
GM13924B-1	CR63	CM4919-1
GM13924B-10	CR63	CM4919-1
GM13924B-2	CR63	CM4919-1
GM13924B-4	CR63	CM4919-1
GM13924B-5	CR63	CM4919-1
GM13925A-1	CM6438-14	SM2792-31
GM13925A-10	CM6438-14	SM2792-31
GM13925A-11	CM6438-14	SM2792-31
GM13925A-12	CM6438-14	SM2792-31
GM13925A-13	CM6438-14	SM2792-31
GM13925A-14	CM6438-14	SM2792-31
GM13925A-15	CM6438-14	SM2792-31
GM13925A-17	CM6438-14	SM2792-31
GM13925A-18	CM6438-14	SM2792-31
GM13925A-19	CM6438-14	SM2792-31
GM13925A-2	CM6438-14	SM2792-31
GM13925A-20	CM6438-14	SM2792-31
GM13925A-3	CM6438-14	SM2792-31
GM13925A-4	CM6438-14	SM2792-31
GM13925A-5	CM6438-14	SM2792-31
GM13925A-6	CM6438-14	SM2792-31
GM13925A-7	CM6438-14	SM2792-31
GM13925A-8	CM6438-14	SM2792-31
GM13925A-9	CM6438-14	SM2792-31
GM13985A-1	GM7672-9	TAI8
GM13985A-2	GM7672-9	TAI8
GM13994A-1	GM7672-10	TAI8
GM13994A-10	GM7672-10	TAI8
GM13994A-11	GM7672-10	TAI8
GM13994A-12	GM7672-10	TAI8
GM13994A-13	GM7672-10	TAI8
GM13994A-14	GM7672-10	TAI8
GM13994A-2	GM7672-10	TAI8
GM13994A-4	GM7672-10	TAI8
GM13994A-6	GM7672-10	TAI8
GM13994A-7	GM7672-10	TAI8
GM13994A-8	GM7672-10	TAI8
GM13994A-9	GM7672-10	TAI8
GM13995A-1	GM7672-10	VEN208
GM13995A-10	GM7672-10	VEN208
GM13995A-11	GM7672-10	VEN208
GM13995A-12	GM7672-10	VEN208
GM13995A-13	GM7672-10	VEN208
GM13995A-14	GM7672-10	VEN208
GM13995A-15	GM7672-10	VEN208
GM13995A-3	GM7672-10	VEN208
GM13995A-4	GM7672-10	VEN208
GM13995A-5	GM7672-10	VEN208
GM13995A-6	GM7672-10	VEN208
GM13995A-7	GM7672-10	VEN208
GM13995A-8	GM7672-10	VEN208
GM14033A-1	SM1127-8	SM2828-28
GM14033A-10	SM1127-8	SM2828-28
GM14033A-11	SM1127-8	SM2828-28
GM14033A-12	SM1127-8	SM2828-28
GM14033A-13	SM1127-8	SM2828-28
GM14033A-14	SM1127-8	SM2828-28
GM14033A-15	SM1127-8	SM2828-28
GM14033A-16	SM1127-8	SM2828-28
GM14033A-17	SM1127-8	SM2828-28
GM14033A-2	SM1127-8	SM2828-28
GM14033A-3	SM1127-8	SM2828-28
GM14033A-4	SM1127-8	SM2828-28
GM14033A-5	SM1127-8	SM2828-28
GM14033A-6	SM1127-8	SM2828-28
GM14033A-7	SM1127-8	SM2828-28
GM14033A-8	SM1127-8	SM2828-28
GM14033A-9	SM1127-8	SM2828-28
GM14037A-1	SM1433-4	CR63
GM14037A-2	SM1433-4	CR63
GM14037A-3	SM1433-4	CR63
GM14039A-1	SM2773-32	SM2828-28
GM14039A-10	SM2773-32	SM2828-28
GM14039A-11	SM2773-32	SM2828-28
GM14039A-12	SM2773-32	SM2828-28
GM14039A-13	SM2773-32	SM2828-28
GM14039A-14	SM2773-32	SM2828-28
GM14039A-15	SM2773-32	SM2828-28
GM14039A-2	SM2773-32	SM2828-28
GM14039A-3	SM2773-32	SM2828-28
GM14039A-5	SM2773-32	SM2828-28
GM14039A-6	SM2773-32	SM2828-28
GM14039A-7	SM2773-32	SM2828-28
GM14039A-8	SM2773-32	SM2828-28
GM14039A-9	SM2773-32	SM2828-28
GM14041B-10	SM3150-17	SM2773-32
GM14041B-12	SM3150-17	SM2773-32
GM14041B-2	SM3150-17	SM2773-32
GM14041B-3	SM3150-17	SM2773-32
GM14041B-4	SM3150-17	SM2773-32
GM14041B-5	SM3150-17	SM2773-32
GM14041B-7	SM3150-17	SM2773-32
GM14041B-9	SM3150-17	SM2773-32
GM14042A-10	SM2773-32	SM3559-11
GM14042A-11	SM2773-32	SM3559-11
GM14042A-12	SM2773-32	SM3559-11
GM14042A-13	SM2773-32	SM3559-11
GM14042A-14	SM2773-32	SM3559-11
GM14042A-15	SM2773-32	SM3559-11
GM14042A-2	SM2773-32	SM3559-11
GM14042A-3	SM2773-32	SM3559-11
GM14042A-4	SM2773-32	SM3559-11
GM14042A-5	SM2773-32	SM3559-11
GM14042A-6	SM2773-32	SM3559-11
GM14042A-7	SM2773-32	SM3559-11
GM14042A-8	SM2773-32	SM3559-11
GM14042A-9	SM2773-32	SM3559-11
GM14045A-1	SM2775-4	SM3559-11
GM14045A-10	SM2775-4	SM3559-11
GM14045A-11	SM2775-4	SM3559-11
GM14045A-12	SM2775-4	SM3559-11
GM14045A-13	SM2775-4	SM3559-11
GM14045A-14	SM2775-4	SM3559-11
GM14045A-15	SM2775-4	SM3559-11
GM14045A-16	SM2775-4	SM3559-11
GM14045A-17	SM2775-4	SM3559-11
GM14045A-18	SM2775-4	SM3559-11
GM14045A-19	SM2775-4	SM3559-11
GM14045A-2	SM2775-4	SM3559-11
GM14045A-20	SM2775-4	SM3559-11
GM14045A-21	SM2775-4	SM3559-11
GM14045A-22	SM2775-4	SM3559-11
GM14045A-23	SM2775-4	SM3559-11
GM14045A-24	SM2775-4	SM3559-11
GM14045A-25	SM2775-4	SM3559-11
GM14045A-26	SM2775-4	SM3559-11
GM14045A-27	SM2775-4	SM3559-11
GM14045A-3	SM2775-4	SM3559-11
GM14045A-4	SM2775-4	SM3559-11
GM14045A-5	SM2775-4	SM3559-11
GM14045A-6	SM2775-4	SM3559-11
GM14045A-7	SM2775-4	SM3559-11
GM14045A-8	SM2775-4	SM3559-11
GM14045A-9	SM2775-4	SM3559-11
GM14047A-1	SM2792-31	SM3150-17
GM14047A-10	SM2792-31	SM3150-17
GM14047A-11	SM2792-31	SM3150-17
GM14047A-12	SM2792-31	SM3150-17
GM14047A-13	SM2792-31	SM3150-17
GM14047A-14	SM2792-31	SM3150-17
GM14047A-15	SM2792-31	SM3150-17
GM14047A-16	SM2792-31	SM3150-17
GM14047A-17	SM2792-31	SM3150-17
GM14047A-18	SM2792-31	SM3150-17
GM14047A-19	SM2792-31	SM3150-17
GM14047A-2	SM2792-31	SM3150-17
GM14047A-20	SM2792-31	SM3150-17
GM14047A-21	SM2792-31	SM3150-17
GM14047A-22	SM2792-31	SM3150-17
GM14047A-23	SM2792-31	SM3150-17
GM14047A-24	SM2792-31	SM3150-17
GM14047A-25	SM2792-31	SM3150-17
GM14047A-3	SM2792-31	SM3150-17
GM14047A-4	SM2792-31	SM3150-17
GM14047A-5	SM2792-31	SM3150-17
GM14047A-6	SM2792-31	SM3150-17
GM14047A-7	SM2792-31	SM3150-17
GM14047A-8	SM2792-31	SM3150-17
GM14047A-9	SM2792-31	SM3150-17
GM14059B-1	SM3559-11	SM3134-73
GM14059B-10	SM3559-11	SM3134-73
GM14059B-11	SM3559-11	SM3134-73
GM14059B-12	SM3559-11	SM3134-73
GM14059B-13	SM3559-11	SM3134-73
GM14059B-14	SM3559-11	SM3134-73
GM14059B-15	SM3559-11	SM3134-73
GM14059B-2	SM3559-11	SM3134-73
GM14059B-3	SM3559-11	SM3134-73
GM14059B-4	SM3559-11	SM3134-73
GM14059B-5	SM3559-11	SM3134-73
GM14059B-6	SM3559-11	SM3134-73
GM14059B-8	SM3559-11	SM3134-73
GM14059B-9	SM3559-11	SM3134-73
GM14067A-1	SM3139-22	SM3464-29
GM14067A-10	SM3139-22	SM3464-29
GM14067A-11	SM3139-22	SM3464-29
GM14067A-12	SM3139-22	SM3464-29
GM14067A-13	SM3139-22	SM3464-29
GM14067A-14	SM3139-22	SM3464-29
GM14067A-15	SM3139-22	SM3464-29
GM14067A-16	SM3139-22	SM3464-29
GM14067A-17	SM3139-22	SM3464-29
GM14067A-18	SM3139-22	SM3464-29
GM14067A-19	SM3139-22	SM3464-29
GM14067A-2	SM3139-22	SM3464-29
GM14067A-20	SM3139-22	SM3464-29
GM14067A-3	SM3139-22	SM3464-29
GM14067A-4	SM3139-22	SM3464-29
GM14067A-5	SM3139-22	SM3464-29
GM14067A-6	SM3139-22	SM3464-29
GM14067A-7	SM3139-22	SM3464-29
GM14067A-8	SM3139-22	SM3464-29
GM14067A-9	SM3139-22	SM3464-29
GM14067B-1	SM3464-29	SM3139-22
GM14067B-10	SM3464-29	SM3139-22
GM14067B-11	SM3464-29	SM3139-22
GM14067B-12	SM3464-29	SM3139-22
GM14067B-13	SM3464-29	SM3139-22
GM14067B-14	SM3464-29	SM3139-22
GM14067B-15	SM3464-29	SM3139-22
GM14067B-2	SM3464-29	SM3139-22
GM14067B-3	SM3464-29	SM3139-22
GM14067B-4	SM3464-29	SM3139-22
GM14067B-5	SM3464-29	SM3139-22
GM14067B-6	SM3464-29	SM3139-22
GM14067B-7	SM3464-29	SM3139-22
GM14067B-8	SM3464-29	SM3139-22
GM14067B-9	SM3464-29	SM3139-22
GM14069B-2	SM3386-49	SM2828-28
GM14069B-3	SM3386-49	SM2828-28
GM14069B-4	SM3386-49	SM2828-28
GM14069B-6	SM3386-49	SM2828-28
GM14069B-8	SM3386-49	SM2828-28
GM14070B-2	SM3386-49	C33
GM14071B-1	SM3386-49	C39
GM14071B-10	SM3386-49	C39
GM14071B-2	SM3386-49	C39
GM14071B-6	SM3386-49	C39
GM14071B-7	SM3386-49	C39
GM14077A-1	SM3464-29	PER221
GM14077A-10	SM3464-29	PER221
GM14077A-11	SM3464-29	PER221
GM14077A-12	SM3464-29	PER221
GM14077A-13	SM3464-29	PER221
GM14077A-14	SM3464-29	PER221
GM14077A-15	SM3464-29	PER221
GM14077A-2	SM3464-29	PER221
GM14077A-3	SM3464-29	PER221
GM14077A-4	SM3464-29	PER221
GM14077A-5	SM3464-29	PER221
GM14077A-7	SM3464-29	PER221
GM14077A-8	SM3464-29	PER221
GM14077A-9	SM3464-29	PER221
GM14079B-1	SM3553-27	SM3150-17
GM14079B-10	SM3553-27	SM3150-17
GM14079B-11	SM3553-27	SM3150-17
GM14079B-12	SM3553-27	SM3150-17
GM14079B-13	SM3553-27	SM3150-17
GM14079B-14	SM3553-27	SM3150-17
GM14079B-15	SM3553-27	SM3150-17
GM14079B-16	SM3553-27	SM3150-17
GM14079B-17	SM3553-27	SM3150-17
GM14079B-18	SM3553-27	SM3150-17
GM14079B-19	SM3553-27	SM3150-17
GM14079B-2	SM3553-27	SM3150-17
GM14079B-20	SM3553-27	SM3150-17
GM14079B-21	SM3553-27	SM3150-17
GM14079B-22	SM3553-27	SM3150-17
GM14079B-3	SM3553-27	SM3150-17
GM14079B-4	SM3553-27	SM3150-17
GM14079B-5	SM3553-27	SM3150-17
GM14079B-6	SM3553-27	SM3150-17
GM14079B-7	SM3553-27	SM3150-17
GM14079B-8	SM3553-27	SM3150-17
GM14079B-9	SM3553-27	SM3150-17
GM14080A-1	SM3553-27	SM3559-11
GM14080A-10	SM3553-27	SM3559-11
GM14080A-11	SM3553-27	SM3559-11
GM14080A-12	SM3553-27	SM3559-11
GM14080A-13	SM3553-27	SM3559-11
GM14080A-2	SM3553-27	SM3559-11
GM14080A-3	SM3553-27	SM3559-11
GM14080A-4	SM3553-27	SM3559-11
GM14080A-5	SM3553-27	SM3559-11
GM14080A-6	SM3553-27	SM3559-11
GM14080A-7	SM3553-27	SM3559-11
GM14080A-8	SM3553-27	SM3559-11
GM14080A-9	SM3553-27	SM3559-11
GM14148A-10	C19	SM3134-73
GM14148A-11	C19	SM3134-73
GM14148A-14	C19	SM3134-73
GM14148A-16	C19	SM3134-73
GM14148A-17	C19	SM3134-73
GM14148A-18	C19	SM3134-73
GM14148A-2	C19	SM3134-73
GM14148A-20	C19	SM3134-73
GM14148A-3	C19	SM3134-73
GM14148A-4	C19	SM3134-73
GM14148A-5	C19	SM3134-73
GM14148A-6	C19	SM3134-73
GM14148A-7	C19	SM3134-73
GM14148A-8	C19	SM3134-73
GM14148A-9	C19	SM3134-73
GM14161A-1	C243	CM4919-1
GM14161A-11	C243	CM4919-1
GM14161A-12	C243	CM4919-1
GM14161A-2	C243	CM4919-1
GM14161A-3	C243	CM4919-1
GM14161A-6	C243	CM4919-1
GM14161A-8	C243	CM4919-1
GM14161A-9	C243	CM4919-1
GM14164A-1	C413	CM4919-1
GM14164A-10	C413	CM4919-1
GM14164A-11	C413	CM4919-1
GM14164A-12	C413	CM4919-1
GM14164A-13	C413	CM4919-1
GM14164A-14	C413	CM4919-1
GM14164A-15	C413	CM4919-1
GM14164A-16	C413	CM4919-1
GM14164A-17	C413	CM4919-1
GM14164A-18	C413	CM4919-1
GM14164A-19	C413	CM4919-1
GM14164A-3	C413	CM4919-1
GM14164A-4	C413	CM4919-1
GM14164A-5	C413	CM4919-1
GM14164A-6	C413	CM4919-1
GM14164A-7	C413	CM4919-1
GM14164A-8	C413	CM4919-1
GM14167A-1	C413	COL2215
GM14168A-1	C413	HMC1
GM14168A-10	C413	HMC1
GM14168A-11	C413	HMC1
GM14168A-12	C413	HMC1
GM14168A-13	C413	HMC1
GM14168A-2	C413	HMC1
GM14168A-3	C413	HMC1
GM14168A-4	C413	HMC1
GM14168A-5	C413	HMC1
GM14168A-6	C413	HMC1
GM14168A-7	C413	HMC1
GM14168A-8	C413	HMC1
GM14168A-9	C413	HMC1
GM14172A-1	COL40	SM2773-32
GM14172A-10	COL40	SM2773-32
GM14172A-11	COL40	SM2773-32
GM14172A-12	COL40	SM2773-32
GM14172A-14	COL40	SM2773-32
GM14172A-2	COL40	SM2773-32
GM14172A-3	COL40	SM2773-32
GM14172A-4	COL40	SM2773-32
GM14172A-5	COL40	SM2773-32
GM14172A-6	COL40	SM2773-32
GM14172A-7	COL40	SM2773-32
GM14172A-8	COL40	SM2773-32
GM14172A-9	COL40	SM2773-32
GM14173A-1	COL40	SM2834-31
GM14173A-2	COL40	SM2834-31
GM14173A-3	COL40	SM2834-31
GM14173A-4	COL40	SM2834-31
GM14174A-1	COL40	SM3137-40
GM14174A-10	COL40	SM3137-40
GM14174A-11	COL40	SM3137-40
GM14174A-12	COL40	SM3137-40
GM14174A-13	COL40	SM3137-40
GM14174A-14	COL40	SM3137-40
GM14174A-16	COL40	SM3137-40
GM14174A-17	COL40	SM3137-40
GM14174A-18	COL40	SM3137-40
GM14174A-19	COL40	SM3137-40
GM14174A-2	COL40	SM3137-40
GM14174A-20	COL40	SM3137-40
GM14174A-21	COL40	SM3137-40
GM14174A-22	COL40	SM3137-40
GM14174A-23	COL40	SM3137-40
GM14174A-3	COL40	SM3137-40
GM14174A-4	COL40	SM3137-40
GM14174A-5	COL40	SM3137-40
GM14174A-6	COL40	SM3137-40
GM14174A-7	COL40	SM3137-40
GM14174A-8	COL40	SM3137-40
GM14178A-1	COL144	SM3134-73
GM14178A-10	COL144	SM3134-73
GM14178A-11	COL144	SM3134-73
GM14178A-12	COL144	SM3134-73
GM14178A-13	COL144	SM3134-73
GM14178A-14	COL144	SM3134-73
GM14178A-15	COL144	SM3134-73
GM14178A-16	COL144	SM3134-73
GM14178A-17	COL144	SM3134-73
GM14178A-18	COL144	SM3134-73
GM14178A-19	COL144	SM3134-73
GM14178A-20	COL144	SM3134-73
GM14178A-21	COL144	SM3134-73
GM14178A-22	COL144	SM3134-73
GM14178A-24	COL144	SM3134-73
GM14178A-3	COL144	SM3134-73
GM14178A-4	COL144	SM3134-73
GM14178A-5	COL144	SM3134-73
GM14178A-6	COL144	SM3134-73
GM14178A-7	COL144	SM3134-73
GM14178A-9	COL144	SM3134-73
GM14179A-1	COL144	SM3559-11
GM14179A-10	COL144	SM3559-11
GM14179A-11	COL144	SM3559-11
GM14179A-12	COL144	SM3559-11
GM14179A-13	COL144	SM3559-11
GM14179A-14	COL144	SM3559-11
GM14179A-15	COL144	SM3559-11
GM14179A-16	COL144	SM3559-11
GM14179A-17	COL144	SM3559-11
GM14179A-18	COL144	SM3559-11
GM14179A-2	COL144	SM3559-11
GM14179A-3	COL144	SM3559-11
GM14179A-4	COL144	SM3559-11
GM14179A-6	COL144	SM3559-11
GM14179A-7	COL144	SM3559-11
GM14179A-9	COL144	SM3559-11
GM14183A-1	COL764	COL40
GM14183A-2	COL764	COL40
GM14183A-3	COL764	COL40
GM14183A-4	COL764	COL40
GM14184A-1	COL764	COL1505
GM14184A-10	COL764	COL1505
GM14184A-11	COL764	COL1505
GM14184A-12	COL764	COL1505
GM14184A-14	COL764	COL1505
GM14184A-15	COL764	COL1505
GM14184A-16	COL764	COL1505
GM14184A-18	COL764	COL1505
GM14184A-2	COL764	COL1505
GM14184A-4	COL764	COL1505
GM14184A-5	COL764	COL1505
GM14184A-6	COL764	COL1505
GM14184A-7	COL764	COL1505
GM14184A-8	COL764	COL1505
GM14184A-9	COL764	COL1505
GM14185A-1	COL764	CR63
GM14185A-10	COL764	CR63
GM14185A-11	COL764	CR63
GM14185A-2	COL764	CR63
GM14185A-5	COL764	CR63
GM14185A-6	COL764	CR63
GM14185A-7	COL764	CR63
GM14185A-8	COL764	CR63
GM14185A-9	COL764	CR63
GM14192B-1	COL1398	SM3464-29
GM14192B-10	COL1398	SM3464-29
GM14192B-11	COL1398	SM3464-29
GM14192B-12	COL1398	SM3464-29
GM14192B-13	COL1398	SM3464-29
GM14192B-14	COL1398	SM3464-29
GM14192B-15	COL1398	SM3464-29
GM14192B-2	COL1398	SM3464-29
GM14192B-3	COL1398	SM3464-29
GM14192B-4	COL1398	SM3464-29
GM14192B-5	COL1398	SM3464-29
GM14192B-6	COL1398	SM3464-29
GM14192B-7	COL1398	SM3464-29
GM14192B-9	COL1398	SM3464-29
GM14193A-1	COL1398	COL2212
GM14193A-10	COL1398	COL2212
GM14193A-11	COL1398	COL2212
GM14193A-12	COL1398	COL2212
GM14193A-13	COL1398	COL2212
GM14193A-14	COL1398	COL2212
GM14193A-2	COL1398	COL2212
GM14193A-3	COL1398	COL2212
GM14193A-4	COL1398	COL2212
GM14193A-5	COL1398	COL2212
GM14193A-7	COL1398	COL2212
GM14193A-8	COL1398	COL2212
GM14193A-9	COL1398	COL2212
GM14195A-1	COL1398	PER221
GM14195A-10	COL1398	PER221
GM14195A-11	COL1398	PER221
GM14195A-12	COL1398	PER221
GM14195A-13	COL1398	PER221
GM14195A-14	COL1398	PER221
GM14195A-15	COL1398	PER221
GM14195A-2	COL1398	PER221
GM14195A-3	COL1398	PER221
GM14195A-4	COL1398	PER221
GM14195A-5	COL1398	PER221
GM14195A-6	COL1398	PER221
GM14195A-7	COL1398	PER221
GM14195A-8	COL1398	PER221
GM14195A-9	COL1398	PER221
GM14198B-1	COL1505	SM2792-31
GM14198B-2	COL1505	SM2792-31
GM14198B-4	COL1505	SM2792-31
GM14198B-6	COL1505	SM2792-31
GM14198B-7	COL1505	SM2792-31
GM14200A-12	COL1505	CR63
GM14200A-15	COL1505	CR63
GM14200A-2	COL1505	CR63
GM14200A-3	COL1505	CR63
GM14200A-4	COL1505	CR63
GM14200A-6	COL1505	CR63
GM14200A-8	COL1505	CR63
GM14200A-9	COL1505	CR63
GM14203B-1	COL1722	SM3137-40
GM14203B-11	COL1722	SM3137-40
GM14203B-2	COL1722	SM3137-40
GM14203B-3	COL1722	SM3137-40
GM14203B-4	COL1722	SM3137-40
GM14203B-5	COL1722	SM3137-40
GM14203B-6	COL1722	SM3137-40
GM14203B-7	COL1722	SM3137-40
GM14203B-9	COL1722	SM3137-40
GM14204A-1	COL1722	VEN77
GM14204A-13	COL1722	VEN77
GM14204A-14	COL1722	VEN77
GM14204A-15	COL1722	VEN77
GM14204A-17	COL1722	VEN77
GM14204A-19	COL1722	VEN77
GM14204A-2	COL1722	VEN77
GM14204A-20	COL1722	VEN77
GM14204A-21	COL1722	VEN77
GM14204A-3	COL1722	VEN77
GM14204A-4	COL1722	VEN77
GM14204A-6	COL1722	VEN77
GM14204A-7	COL1722	VEN77
GM14204A-8	COL1722	VEN77
GM14204A-9	COL1722	VEN77
GM14205B-1	COL1752	CM4919-1
GM14205B-11	COL1752	CM4919-1
GM14205B-2	COL1752	CM4919-1
GM14205B-3	COL1752	CM4919-1
GM14205B-4	COL1752	CM4919-1
GM14205B-6	COL1752	CM4919-1
GM14205B-8	COL1752	CM4919-1
GM14205B-9	COL1752	CM4919-1
GM14207B-1	COL1752	SM3137-40
GM14207B-2	COL1752	SM3137-40
GM14207B-3	COL1752	SM3137-40
GM14207B-5	COL1752	SM3137-40
GM14207B-6	COL1752	SM3137-40
GM14207B-7	COL1752	SM3137-40
GM14207B-8	COL1752	SM3137-40
GM14207B-9	COL1752	SM3137-40
GM14208A-1	COL1752	CR63
GM14208A-10	COL1752	CR63
GM14208A-2	COL1752	CR63
GM14208A-3	COL1752	CR63
GM14208A-4	COL1752	CR63
GM14208A-5	COL1752	CR63
GM14208A-6	COL1752	CR63
GM14208A-7	COL1752	CR63
GM14208A-8	COL1752	CR63
GM14208A-9	COL1752	CR63
GM14216A-1	CR63	COL2215
GM14216A-2	CR63	COL2215
GM14216A-3	CR63	COL2215
GM14216A-4	CR63	COL2215
GM14224B-1	CUB46	C19
GM14224B-10	CUB46	C19
GM14224B-11	CUB46	C19
GM14224B-12	CUB46	C19
GM14224B-13	CUB46	C19
GM14224B-14	CUB46	C19
GM14224B-3	CUB46	C19
GM14224B-4	CUB46	C19
GM14224B-5	CUB46	C19
GM14224B-6	CUB46	C19
GM14224B-7	CUB46	C19
GM14224B-8	CUB46	C19
GM14224B-9	CUB46	C19
GM14225A-1	CUB46	COL1505
GM14225A-2	CUB46	COL1505
GM14225A-3	CUB46	COL1505
GM14225A-4	CUB46	COL1505
GM14226A-1	CUB46	VEN77
GM14226A-10	CUB46	VEN77
GM14226A-11	CUB46	VEN77
GM14226A-13	CUB46	VEN77
GM14226A-14	CUB46	VEN77
GM14226A-15	CUB46	VEN77
GM14226A-2	CUB46	VEN77
GM14226A-3	CUB46	VEN77
GM14226A-4	CUB46	VEN77
GM14226A-5	CUB46	VEN77
GM14226A-6	CUB46	VEN77
GM14226A-7	CUB46	VEN77
GM14226A-8	CUB46	VEN77
GM14226A-9	CUB46	VEN77
GM14235A-1	TAI8	COL2212
GM14235A-12	TAI8	COL2212
GM14235A-13	TAI8	COL2212
GM14235A-3	TAI8	COL2212
GM14235A-4	TAI8	COL2212
GM14235A-5	TAI8	COL2212
GM14235A-6	TAI8	COL2212
GM14235A-7	TAI8	COL2212
GM14235A-8	TAI8	COL2212
GM14241A-1	VEN208	VEN77
GM14241A-10	VEN208	VEN77
GM14241A-11	VEN208	VEN77
GM14241A-12	VEN208	VEN77
GM14241A-2	VEN208	VEN77
GM14241A-3	VEN208	VEN77
GM14241A-4	VEN208	VEN77
GM14241A-5	VEN208	VEN77
GM14241A-6	VEN208	VEN77
GM14241A-7	VEN208	VEN77
GM14241A-8	VEN208	VEN77
GM14241A-9	VEN208	VEN77
GM655A-1	TAI8	C33
GM655A-10	TAI8	C33
GM655A-11	TAI8	C33
GM655A-12	TAI8	C33
GM655A-16	TAI8	C33
GM655A-17	TAI8	C33
GM655A-18	TAI8	C33
GM655A-19	TAI8	C33
GM655A-2	TAI8	C33
GM655A-20	TAI8	C33
GM655A-21	TAI8	C33
GM655A-22	TAI8	C33
GM655A-4	TAI8	C33
GM655A-7	TAI8	C33
GM655A-8	TAI8	C33
GM655A-9	TAI8	C33

## Sheet: Table S2
Table S2 Analysis of variance for phenotypic traits.
Plants from in vitro
%Area
Variables	DF	Sum Sq	Mean Sq	F value	Pr(>F)	Significance
accession_name	175	11107	64.5	4.61	<2e-16	***
batch	17	3353	197.2	14.33	<2e-16	***
leaf	1	2367	2367	171.98	<2e-16	***
Residuals	1355	18648	13.8
NC
Variables	DF	Sum Sq	Mean Sq	F value	Pr(>F)	Significance
accession_name	175	1350000000	7714227	5.2	<2e-16	***
batch	17	283000000	16682282	11.26	<2e-16	***
leaf	1	302000000	302305283	204.08	<2e-16	***
Residuals	1355	2000000000	1481281
Plants from stakes
%Area
Variables	DF	Sum Sq	Mean Sq	F value	Pr(>F)	Significance
accession_name	166	10100	60.77	8.78	<2e-16	***
batch	12	1080	90.01	13	<2e-16	***
leaf	1	55	54.61	7.89	0.00504	**
Residuals	1319	9130	6.92
%Area
Variables	DF	Sum Sq	Mean Sq	F value	Pr(>F)	Significance
accession_name	166	923000000	5563238	8.13	<2e-16	***
batch	12	115000000	9562688	13.98	<2e-16	***
leaf	1	4630000	4631772	6.77	0.00936	**
Residuals	1319	902000000	683894

## Sheet: Table S3
Table S3 Data for QTL mapping
ID	Chr	cM	AM1588-1	AM1588-100	AM1588-101	AM1588-102	AM1588-103	AM1588-104	AM1588-105	AM1588-106	AM1588-107	AM1588-108	AM1588-109	AM1588-110	AM1588-111	AM1588-113	AM1588-114	AM1588-115	AM1588-117	AM1588-118	AM1588-119	AM1588-12	AM1588-121	AM1588-124	AM1588-125	AM1588-126	AM1588-127	AM1588-128	AM1588-129	AM1588-13	AM1588-131	AM1588-132	AM1588-133	AM1588-134	AM1588-135	AM1588-136	AM1588-137	AM1588-139	AM1588-14	AM1588-140	AM1588-141	AM1588-142	AM1588-143	AM1588-144	AM1588-145	AM1588-146	AM1588-148	AM1588-149	AM1588-15
Invitro NC__L1			5	967.4	2434.14	991.4	2808.33	3221	2144	1675	1354	837.33	1608.29	3466	1038	1116.29	1799	765.25	2603	2065.29	2719.67	2600.62	728.75	707.67	1070.55	2387	523.6	2705.4	742.83	2843	2009.87	2335.75	1075.5	2641.6	1743.43	1072.25	1536.75	1302.14	2740.33	3038	1692.62	427.25	2186.38	778	1145.8	1285	1513.5	1720.25	401.25
Invitro NC__L2			8	889.8	1824.5	598.25	2143.6	2365	1755.2	1283.17	1041.5	385.5	971.43	3660	486.5	712.43	1377.29	362.29	1237.33	905.8	1092.17	1982.75	253.5	414.67	846.9	1883.5	315.6	1066.8	339.5	1678.33	639.5	1257	777.5	1757.2	1759.29	335.25	640.5	882.14	2732.67	1685	1547	526.5	1592.86	465	433	780.75	823.67	3937.5	214.6
Invitro NC_Both			6.5	928.6	2152.77	816.67	2506.18	2793	1949.6	1479.08	1197.75	611.42	1289.86	3563	817.4	914.36	1553	577.2	1920.17	1582.17	1905.92	2291.69	491.13	561.17	964.05	2135.25	419.6	1886.1	541.17	2260.67	1324.69	1796.38	926.5	2199.4	1751.36	703.75	1088.63	1092.14	2736.5	2361.5	1624.67	476.88	1909.4	621.5	789.4	1032.88	1168.58	2459.33	297.56
Invitro_area_L1			0.0398	4.9819	7.3854	2.0519	11.9882	9.5555	8.2774	8.61	9.3737	1.8146	5.3919	10.0531	8.327	2.8835	9.2812	2.5538	7.4811	5.2948	6.5764	4.8238	3.8171	6.7166	2.8333	8.7663	2.5481	5.1288	2.044	7.8524	3.3992	4.5249	4.3849	8.1585	4.6696	3.9953	6.3076	4.2241	6.3087	9.7268	4.5789	2.1122	6.7048	1.542	3.1971	5.9805	3.398	4.4346	1.5937
Invitro_area_L2			0.0904	4.6492	4.5573	1.0819	8.6323	5.6197	6.3438	6.3663	6.1295	0.7483	2.7571	8.9236	3.552	1.6362	4.3164	1.1035	3.8901	1.8094	2.3301	3.8753	1.0488	3.6103	2.0594	7.5244	1.1445	2.6686	1.0158	4.1855	1.0517	2.3378	3.0182	4.7284	4.2435	1.3203	2.5384	2.9651	5.9264	4.6272	3.522	2.4024	4.3269	0.9119	0.9937	3.3957	1.9103	7.5056	0.4766
Invitro_area_Both			0.0622	4.8078	5.9026	1.5979	10.3866	7.3514	7.2864	7.4925	7.6475	1.2951	3.9793	9.412	6.3422	2.2271	5.77	1.8718	5.688	3.7216	4.5813	4.365	2.3307	5.0937	2.4594	8.1099	1.7652	4.0113	1.5517	5.8361	2.2574	3.4694	3.6944	6.3445	4.4462	2.7021	4.4064	3.5992	6.1084	6.9679	4.0281	2.2636	5.4812	1.2367	2.0703	4.604	2.6609	5.7053	0.8222
Stake area_L1			.	2.84265	5.24003	1.28409	5.25456	2.46814	1.48438	4.12616	2.78534	1.4176	3.05701	4.55927	.	3.35898	4.92221	0.83295	1.62414	1.03073	2.46945	1.07966	0.74781	.	.	1.73589	1.0008	3.30671	0.81171	4.18763	0.7712	1.75378	1.45769	1.61296	1.55289	1.23347	.	1.81881	0.67315	3.26129	2.79885	.	4.34717	2.44293	0.61799	5.75374	1.80958	.	0.29266
Stake area_L2			.	2.6704	4.3303	0.96525	4.12057	1.5707	1.18968	3.26915	2.295	1.27122	2.11473	2.61848	.	3.57606	4.48737	0.53785	1.72874	1.56128	2.45265	1.14713	0.79405	.	.	1.47643	0.77161	3.78573	0.68987	2.66815	0.71205	1.75173	1.42253	1.44936	2.03083	1.12538	.	2.14849	0.8517	3.85231	1.90272	.	4.54133	2.318	0.81268	4.97899	1.38932	.	0.3047
Stake area_Both			.	2.75652	4.78516	1.12467	4.68756	2.01942	1.33703	3.69765	2.54017	1.34441	2.58587	3.58888	.	3.46752	4.70479	0.6854	1.67644	1.29601	2.46105	1.1134	0.77093	.	.	1.60616	0.88621	3.54622	0.75079	3.42789	0.74163	1.75275	1.44011	1.53116	1.79186	1.17942	.	1.98365	0.76242	3.5568	2.35078	.	4.44425	2.38047	0.71533	5.36637	1.62947	.	0.29868
Stake NC_L1			.	1251.17	3122.6	814	2609.2	1602.25	708.5	1747.75	939.5	792.86	1597.2	2505.5	.	1426.5	2211.25	552.5	1099	1009.5	943.75	954.4	426.11	.	.	639	525.8	2344.67	414.5	2842.2	664.4	1228.75	1004.25	1077.5	827.67	666	.	1319.25	442.8	1924.4	1638.5	.	2977.75	1897.25	421.5	3260.25	986.5	.	287.11
Stake NC_L2			.	949	2832.8	849.75	2205.6	1243.75	545.5	1570	1103.5	703.86	1240.4	1359.75	.	1545	2312.75	390.75	1230.6	1261	1342.25	1023.2	469.22	.	.	534	490.9	2760.33	485.5	2178.6	701.8	1205.25	874.5	1000	1036.33	685.75	.	1508.75	546.6	2388	1186.38	.	3025.75	1600.75	574.25	2728.5	886.33	.	323.11
Stake NC_Both			.	1100.08	2977.7	831.88	2407.4	1423	627	1658.88	1021.5	748.36	1418.8	1932.63	.	1485.75	2262	471.63	1164.8	1135.25	1143	988.8	447.67	.	.	586.5	508.35	2552.5	450	2510.4	683.1	1217	939.38	1038.75	932	675.88	.	1414	494.7	2156.2	1412.44	.	3001.75	1749	497.88	2994.38	943.57	.	305.11
C01_4531869_G	1	0	H	H	H	A	B	A	B	H	H	A	H	A	H	A	H	B	A	H	A	H	B	H	B	B	H	B	H	H	A	H	B	B	B	B	H	B	H	H	B	B	A	B	H	B	*	A	H
C01_6648455_C	1	8.239	A	B	H	A	B	A	B	B	B	A	H	A	H	*	H	B	A	A	A	H	B	B	H	B	H	H	H	H	A	H	A	H	H	B	H	B	H	H	B	B	*	B	H	H	*	A	H
C01_6648463_A	1	8.537	A	B	H	A	B	A	B	B	B	A	H	A	H	*	H	B	A	A	A	H	B	B	H	B	H	H	H	H	A	H	A	B	H	B	H	B	H	H	B	B	*	B	H	H	*	A	H
C01_6648523_G	1	8.825	H	B	H	A	B	A	B	B	B	A	H	A	H	*	H	B	A	A	A	H	B	B	H	B	H	H	H	H	A	H	A	B	H	B	H	B	H	H	B	B	*	B	H	H	*	A	H
C01_6648517_T	1	8.943	H	B	H	A	B	A	B	B	B	A	H	A	H	*	H	B	A	A	A	H	B	B	H	B	H	H	H	H	A	H	*	B	H	B	H	B	H	H	B	B	*	B	H	H	*	A	H
C01_7120920_G	1	11.298	H	B	H	A	B	A	H	B	B	A	H	A	H	*	H	H	A	H	A	H	B	B	H	H	H	H	H	H	A	H	H	B	H	H	H	B	H	H	B	B	*	B	H	H	*	A	H
C01_7051087_C	1	12.316	H	B	H	A	B	A	B	B	B	A	H	A	H	H	H	B	A	H	A	H	B	B	H	B	H	H	H	H	A	H	H	B	H	B	H	B	H	H	B	B	*	B	H	H	*	A	H
C01_7051103_A	1	12.431	H	B	H	A	B	A	B	B	B	A	H	A	H	H	H	B	A	H	A	H	B	B	H	B	H	H	H	H	A	H	H	B	H	B	H	B	H	H	B	B	*	B	H	H	*	A	H
C01_7051287_C	1	12.938	H	B	H	A	B	A	B	B	B	A	H	A	H	H	H	B	A	H	A	H	B	B	H	H	H	H	H	A	A	H	A	B	H	*	H	B	H	H	B	B	*	B	H	H	*	A	H
C01_11246886_T	1	13.945	H	B	H	A	B	A	B	B	B	A	H	A	H	A	H	H	A	A	A	H	B	B	H	B	H	H	H	H	A	H	H	B	H	H	H	B	H	H	B	B	A	B	H	H	*	A	H
C01_7489940_G	1	14.369	H	B	H	A	B	A	B	B	B	A	H	A	H	A	H	B	A	A	A	H	B	B	H	B	H	H	H	H	A	H	H	B	H	A	H	B	H	H	B	B	A	B	H	A	H	A	H
C01_7477364_T	1	15.232	H	B	H	A	B	A	B	B	B	A	H	A	H	H	H	B	A	H	A	H	B	*	H	B	H	H	H	H	A	H	H	B	H	H	H	B	H	H	B	B	A	B	H	H	B	A	H
C01_11536977_A	1	16.656	H	B	H	A	B	A	B	B	B	A	H	A	H	H	H	B	A	H	A	H	B	*	H	B	H	H	H	H	A	H	H	B	H	H	H	B	H	H	B	B	A	B	H	H	*	A	H
C01_11536961_A	1	16.66	H	B	H	A	B	A	B	B	B	A	H	A	H	H	H	B	A	H	A	H	B	*	H	B	H	H	H	H	A	H	H	B	H	H	H	B	H	H	B	B	A	B	H	H	*	A	H
C01_14407602_T	1	22.195	H	B	H	A	B	A	H	B	B	A	H	H	H	H	H	B	A	H	A	H	B	B	A	B	H	H	H	H	A	H	H	B	H	H	H	H	H	H	B	B	*	B	H	B	*	A	H
C01_16919747_G	1	25.047	H	B	A	A	B	A	A	B	B	A	H	H	H	*	H	B	A	H	A	H	B	B	A	H	H	H	H	H	H	H	H	B	H	A	H	A	H	*	B	B	*	B	H	B	A	A	H
C01_16918967_G	1	26.699	H	B	H	A	B	A	H	B	B	A	H	H	H	H	A	B	A	H	A	H	B	B	H	H	H	H	H	H	H	H	H	B	H	H	H	A	H	H	B	B	A	B	H	B	*	A	H
C01_16918905_G	1	27.318	H	B	H	A	B	A	B	B	B	A	H	H	H	H	A	B	A	H	A	H	B	B	H	H	H	H	H	H	H	H	H	B	H	H	H	A	H	H	B	B	A	B	H	B	*	A	H
C01_17496864_A	1	31.084	H	B	H	A	B	A	H	B	B	H	H	H	H	H	H	B	A	H	H	H	B	B	H	H	H	H	H	H	H	H	H	B	A	H	H	H	H	H	B	B	*	B	B	H	*	A	H
C01_17496901_C	1	31.167	H	B	H	A	B	A	H	B	B	H	H	H	H	H	H	B	A	H	H	H	B	B	H	H	H	H	H	H	H	H	H	B	A	H	H	H	H	H	B	B	*	B	B	H	*	A	H
C01_17496934_A	1	31.391	H	B	H	A	B	A	H	B	B	H	H	H	H	H	H	B	A	H	H	H	B	B	H	H	H	H	H	H	H	H	H	B	A	H	H	H	H	H	B	B	*	B	B	H	*	A	H
C01_18643040_C	1	37.536	H	B	B	A	B	H	B	H	B	A	H	H	H	B	H	B	A	H	H	H	B	A	H	H	H	H	H	H	A	H	B	B	A	B	H	H	H	H	B	B	*	B	B	H	*	A	H
C01_18488107_T	1	39.969	H	B	H	A	B	H	H	H	B	A	H	H	H	B	H	B	A	H	H	H	B	B	H	A	B	H	A	A	H	H	H	B	H	*	H	H	H	H	B	B	*	B	H	A	A	H	H
C01_18921242_A	1	42.373	H	B	H	A	B	H	H	H	B	A	H	H	H	*	H	B	A	*	H	H	B	A	A	H	H	H	A	H	H	H	H	B	H	*	H	H	H	H	B	B	*	B	H	H	*	H	H
C01_19392637_T	1	45.993	H	B	B	A	B	H	H	H	B	A	H	H	H	B	B	H	A	B	H	H	B	A	H	H	B	H	H	A	H	H	H	B	H	A	H	H	H	H	B	B	*	B	H	H	*	H	H
C01_19447352_C	1	47.69	H	*	B	A	B	H	H	H	B	H	H	H	H	*	B	B	A	A	A	H	B	H	H	H	H	H	H	A	H	H	H	B	H	A	H	H	H	H	B	B	A	B	A	H	*	H	H
C01_19447364_A	1	48.033	H	*	B	A	B	H	H	H	B	H	H	H	H	B	B	B	A	A	A	H	B	H	H	H	H	H	H	A	H	H	H	B	H	A	H	H	H	H	B	B	A	B	A	H	*	H	H
C01_19709364_C	1	52.024	H	B	B	A	B	H	H	H	B	H	H	H	H	B	B	B	A	H	H	H	B	H	H	H	B	H	H	A	H	H	H	B	B	A	H	H	H	H	B	H	*	B	H	H	*	B	H
C01_20078702_C	1	54.035	H	B	B	A	B	B	H	B	B	B	H	H	H	B	B	B	A	A	H	H	B	A	H	H	B	H	H	A	H	H	B	B	B	A	H	H	H	H	B	H	*	B	H	H	*	B	H
C01_20301387_C	1	56.577	H	H	B	A	B	H	A	H	B	B	H	H	H	B	B	B	A	A	H	H	B	*	H	H	B	H	H	A	H	H	H	B	B	A	H	H	H	H	B	H	*	B	H	A	*	B	H
C01_20399950_G	1	57.722	H	B	B	A	B	H	A	H	B	H	H	H	H	*	B	B	A	*	H	H	B	*	H	H	B	H	A	A	H	H	A	B	B	A	H	H	H	H	B	H	A	B	H	H	A	B	H
C01_20751117_C	1	59.38	H	B	B	A	B	H	B	H	H	*	H	H	H	*	B	B	A	H	H	H	B	H	H	B	B	A	B	A	H	H	H	B	B	A	H	H	H	H	B	H	A	B	H	H	*	B	A
C01_20505870_G	1	60.921	H	B	B	A	B	H	H	H	B	H	H	H	H	B	B	B	A	H	H	H	B	A	H	H	B	H	H	A	H	H	H	B	B	A	H	H	H	H	B	H	*	B	H	H	*	B	H
C01_20792648_A	1	61.835	H	B	B	A	B	H	H	H	H	H	H	H	H	B	B	B	A	H	H	H	B	B	H	H	B	H	H	A	H	H	A	B	B	A	H	H	H	H	B	H	A	B	H	B	A	B	H
C01_21015811_G	1	62.877	H	B	B	A	B	H	H	H	H	A	H	H	H	*	*	B	A	A	H	H	B	H	H	H	B	H	H	A	H	H	A	B	B	A	H	H	H	H	B	H	A	B	H	H	*	B	H
C01_21011811_A	1	63.997	H	B	B	H	B	H	H	H	H	H	H	H	H	A	B	H	A	H	H	H	B	A	H	H	H	H	H	A	H	H	A	B	B	A	H	H	H	H	B	H	*	B	H	H	*	B	H
C01_21159400_A	1	65.094	H	B	B	A	B	H	A	H	H	A	H	H	H	H	B	B	A	*	H	H	B	A	H	H	H	H	H	A	H	H	H	B	B	A	H	H	H	H	B	H	*	B	H	H	*	B	H
C01_21149292_T	1	66.725	H	H	B	A	B	H	H	H	H	H	H	H	H	A	B	B	A	A	H	H	B	A	H	H	H	H	A	A	H	H	H	B	B	A	H	H	H	H	B	H	*	B	H	B	A	B	H
C01_21686862_G	1	69.555	H	H	B	A	B	H	A	H	A	H	H	H	H	*	B	B	A	H	H	H	H	H	H	H	B	H	H	A	H	H	H	B	B	A	H	H	B	H	B	H	*	B	H	H	*	H	H
C01_21687015_G	1	71.515	H	A	B	A	B	H	H	H	A	A	H	H	H	H	B	B	A	H	H	H	H	*	H	A	H	H	H	A	A	H	H	B	B	A	H	H	B	H	B	A	A	B	H	H	*	B	H
C01_21686998_G	1	71.721	H	A	B	A	B	H	H	H	A	A	H	H	H	H	B	B	A	H	H	H	H	*	H	A	H	H	H	A	A	H	H	B	B	A	H	H	B	H	B	A	A	B	H	H	*	B	H
C01_23296824_A	1	80.27	H	B	B	A	B	H	A	H	A	A	H	B	H	B	H	H	B	A	H	H	H	*	A	A	B	H	H	A	H	A	B	B	B	A	H	H	B	H	H	H	*	B	A	H	*	B	H
C01_23297025_A	1	81.535	H	H	B	A	B	H	A	H	A	A	H	B	H	H	H	H	H	A	H	H	H	*	A	A	H	H	H	A	H	A	B	B	B	A	H	H	B	H	H	H	*	B	A	H	*	B	H
C01_23469320_G	1	83.72	H	B	B	A	B	B	H	A	A	H	H	B	H	B	B	H	H	H	H	H	H	*	H	A	B	H	H	A	B	A	H	B	B	A	H	H	B	H	H	H	*	B	A	A	*	B	H
C01_23474618_A	1	85.325	H	H	B	H	B	B	H	H	A	H	H	B	H	B	H	B	H	H	H	H	H	H	A	A	B	H	H	A	H	A	H	B	B	A	H	H	B	H	H	H	*	B	A	A	*	B	H
C01_23474542_G	1	85.503	H	H	B	H	B	B	H	H	A	H	H	B	H	B	H	B	H	H	H	H	H	H	A	A	B	H	H	A	H	A	H	B	B	A	H	H	B	H	H	H	*	B	A	A	*	B	H
C01_23515474_G	1	86.566	H	H	B	H	B	B	H	H	A	H	H	B	H	B	H	H	H	H	B	H	H	B	A	A	H	H	H	A	H	A	H	B	B	A	H	H	B	H	H	H	*	B	A	A	*	B	H
C01_23685140_T	1	87.347	H	H	B	H	B	B	H	H	A	H	H	B	H	B	H	H	H	A	B	H	H	H	A	A	H	H	H	A	H	A	H	B	B	A	H	H	B	H	H	H	*	B	A	A	*	B	H
C01_23694571_T	1	88.341	H	H	*	H	B	B	A	H	A	H	H	B	H	H	H	A	H	H	B	H	H	*	A	A	B	H	H	A	H	A	H	B	B	A	H	H	B	H	H	H	A	B	A	A	*	B	H
C01_23804060_A	1	89.722	H	H	B	*	B	B	H	H	A	H	H	B	H	*	H	A	H	*	H	H	H	B	A	A	B	B	H	A	H	A	B	B	B	A	H	H	B	H	H	H	*	B	A	A	*	B	H
C01_24000980_A	1	91.336	H	H	B	A	B	B	H	H	A	H	H	B	H	H	H	A	H	H	H	H	A	A	A	A	B	B	H	A	H	A	H	B	B	A	H	H	B	H	H	H	A	B	A	A	A	B	H
C01_23984809_G	1	92.423	H	B	B	A	B	B	A	H	A	A	H	B	H	*	H	A	H	H	H	H	A	B	A	A	B	B	H	A	*	A	H	B	H	A	H	H	B	H	H	H	*	B	A	A	*	B	H
C01_23984780_T	1	92.492	H	B	B	A	B	B	A	H	A	A	H	B	H	*	H	A	H	H	H	H	A	B	A	A	B	B	H	A	*	A	H	B	H	A	H	H	B	H	H	H	*	B	A	A	*	B	H
C01_24041833_T	1	93.791	H	H	B	A	B	B	H	H	A	H	H	B	H	*	H	A	H	H	H	H	A	*	A	A	B	B	A	A	H	A	H	B	B	*	H	H	B	H	H	H	A	B	A	A	*	B	H
C01_25026773_C	1	95.746	H	H	B	A	B	B	H	H	H	H	H	B	H	A	H	A	H	H	H	H	A	H	A	A	H	B	A	A	H	A	H	B	B	A	H	H	B	H	H	H	*	H	A	A	*	H	H
C01_25100611_C	1	97.404	H	H	B	A	B	B	H	H	H	H	H	B	H	*	H	A	H	H	H	H	A	A	A	A	B	B	A	A	H	A	H	B	B	A	H	H	B	H	H	H	*	H	A	A	*	B	H
C01_25076212_C	1	98.124	H	H	B	A	B	B	H	H	H	H	H	B	H	*	H	A	H	*	H	H	A	A	A	A	B	B	A	A	H	A	H	B	B	A	H	H	B	H	H	H	*	H	A	A	*	H	H
C01_25076240_A	1	98.222	H	H	B	A	B	B	H	H	H	H	H	B	H	*	H	A	H	*	H	H	A	A	A	A	B	B	A	A	H	A	H	B	B	A	H	H	B	H	H	H	*	H	A	A	*	H	H
C01_25076254_C	1	98.294	H	H	B	A	B	B	H	H	H	H	H	B	H	*	H	A	H	*	H	H	A	A	A	A	B	B	A	A	H	A	H	B	B	A	H	H	B	H	H	H	*	H	A	A	*	H	H
C01_25477562_T	1	99.788	H	A	B	A	B	B	H	H	H	A	H	B	H	H	H	A	H	H	H	H	A	B	A	A	B	B	A	A	H	A	A	B	B	A	H	A	B	H	H	H	B	H	A	A	*	B	H
C01_25652563_C	1	100.812	H	H	B	A	B	B	H	H	H	H	H	B	H	H	H	A	H	H	H	H	A	A	A	A	B	B	A	A	H	A	H	B	B	A	H	A	B	H	H	H	A	H	A	A	*	B	H
C01_25738169_T	1	101.777	A	H	B	A	B	B	H	H	H	H	H	B	H	A	H	A	H	H	A	H	A	*	A	A	B	B	A	A	H	A	B	B	B	A	H	A	B	H	H	H	*	A	A	A	*	B	H
C01_25738104_C	1	101.858	A	H	B	A	B	B	H	H	H	H	H	B	H	A	H	A	H	H	A	H	A	*	A	A	B	B	A	A	H	A	B	B	B	A	H	A	B	H	H	H	*	A	A	A	*	B	H
C01_26042444_C	1	103.033	A	B	H	A	B	B	H	H	H	H	H	B	H	H	H	A	H	B	H	H	A	H	A	A	B	B	A	A	H	A	B	B	B	A	H	A	B	H	H	H	*	H	A	A	*	B	H
C01_26194039_A	1	103.377	A	B	H	A	B	H	H	H	H	B	H	B	H	*	H	A	H	H	H	H	A	B	A	A	B	B	A	A	H	A	B	B	B	A	H	A	B	H	H	H	B	H	A	A	B	B	H
C01_26002743_T	1	103.848	A	H	H	A	B	B	H	H	H	H	H	B	H	H	H	A	H	H	H	H	A	H	A	A	B	B	A	A	H	A	H	B	B	A	H	A	B	H	H	H	A	H	A	A	*	B	H
C01_26237311_T	1	104.595	A	H	H	H	B	H	H	H	H	B	H	B	H	H	H	A	H	H	H	H	A	B	A	A	B	B	A	A	H	A	H	B	B	A	H	A	B	H	H	H	*	H	A	A	*	B	H
C01_26237381_A	1	104.734	A	H	H	H	B	H	H	H	H	B	H	B	H	H	H	A	H	H	H	H	A	B	A	A	B	B	A	A	H	A	H	B	B	A	H	A	B	H	H	H	*	H	A	A	*	B	H
C01_26237365_T	1	104.843	A	H	H	H	B	H	H	H	H	B	H	B	H	H	H	A	H	H	H	H	A	B	A	A	B	B	A	A	H	A	H	B	B	A	H	A	B	H	H	H	*	H	A	A	*	B	H
C01_26048133_A	1	105.238	A	H	H	A	B	B	A	H	H	H	H	B	H	*	H	A	H	H	H	H	A	*	A	A	B	B	A	A	H	A	H	B	B	A	H	A	B	H	H	H	*	H	A	A	*	B	H
C01_26584494_A	1	107.015	A	A	A	A	B	H	H	H	H	H	H	H	H	A	H	A	H	H	H	H	A	*	A	A	B	B	A	A	H	A	H	B	B	A	H	A	B	H	H	H	*	H	A	A	*	B	H
C01_27150263_T	1	107.924	A	H	H	H	B	H	B	H	H	H	H	H	H	H	H	A	H	H	H	H	A	B	A	A	B	B	A	A	H	A	H	B	B	A	H	A	B	H	H	H	*	H	A	A	*	B	H
C01_26990267_T	1	108.314	A	H	H	H	B	H	H	H	H	H	H	H	H	A	H	A	H	H	H	H	A	*	A	A	B	B	A	A	H	A	H	B	B	A	H	A	B	H	H	H	*	H	A	A	*	B	H
C01_27235659_A	1	109.054	A	B	H	H	B	H	H	H	H	H	H	H	H	B	H	A	H	H	H	H	A	*	A	A	B	B	A	A	H	A	H	B	B	A	H	A	B	H	H	H	*	H	A	A	*	H	H
C01_27439476_C	1	109.894	A	H	B	H	B	H	H	H	H	H	H	H	H	*	H	A	H	H	H	H	A	B	A	A	B	B	A	A	H	A	H	B	B	A	H	A	B	H	H	H	*	H	A	A	B	B	H
C01_27239922_A	1	110.676	A	H	H	H	B	H	H	H	H	A	H	H	H	H	H	A	H	A	H	H	A	B	A	A	B	B	A	A	H	A	H	B	B	A	H	A	B	H	H	H	*	H	A	A	*	B	H
C01_27770003_T	1	111.875	H	H	H	H	B	H	H	H	H	H	H	H	H	A	H	A	H	H	H	H	A	H	A	A	B	B	A	A	H	A	B	B	B	A	H	A	B	H	A	H	B	H	A	A	*	B	H
C01_27882391_G	1	113.156	A	H	A	H	B	H	H	H	H	B	H	H	H	A	H	A	B	H	B	H	A	B	A	A	B	B	A	A	H	A	H	B	B	A	H	A	B	H	A	H	*	H	A	A	*	B	H
C01_27898809_G	1	113.662	A	B	H	H	B	H	H	H	H	B	H	H	H	H	H	A	B	H	B	H	A	B	H	A	B	B	A	A	H	A	H	B	B	A	H	A	B	H	A	H	*	H	A	A	*	B	H
C01_27898823_C	1	113.714	A	*	H	H	B	H	H	H	H	B	H	H	H	H	H	A	B	H	B	H	A	B	H	A	B	B	A	A	H	A	H	B	B	A	H	A	B	H	A	H	*	H	A	A	*	B	H
C01_27882424_C	1	114.214	A	H	H	H	B	H	H	H	H	H	H	H	H	B	H	A	B	H	B	H	A	B	A	A	B	B	A	A	H	A	H	B	B	A	H	A	B	H	A	H	A	H	A	A	*	B	H
C01_27882656_T	1	114.436	A	H	H	H	B	H	H	H	H	H	H	H	H	*	H	A	B	A	B	H	A	B	A	A	B	B	A	A	H	A	H	B	B	A	H	A	B	H	A	H	A	H	A	A	*	B	H
C01_27882632_T	1	114.777	A	H	H	H	B	H	B	H	H	H	H	H	H	*	H	A	B	A	B	H	A	*	A	A	B	B	A	A	H	A	H	B	B	A	H	A	B	H	A	H	A	H	A	A	*	B	H
C01_27947660_T	1	115.875	A	H	A	H	B	B	B	H	H	H	H	H	H	*	H	A	B	A	B	H	A	B	A	A	B	B	A	A	H	A	H	B	B	A	H	A	B	H	A	H	*	H	H	A	*	B	H
C01_27947687_T	1	116.019	A	H	A	H	B	B	B	H	H	H	H	H	H	*	H	A	B	A	B	H	A	B	A	A	B	B	A	A	H	A	H	B	B	A	H	A	B	H	A	H	*	H	H	A	*	B	H
C01_28209358_A	1	118.386	A	H	H	H	B	H	H	H	H	H	H	H	H	*	H	A	B	A	B	H	A	*	A	A	B	B	A	A	A	A	A	B	B	A	H	A	B	H	A	H	*	A	H	A	*	B	H
C01_28264834_A	1	119.104	A	H	H	H	B	H	H	H	H	H	H	H	H	B	H	A	B	*	B	H	A	H	A	A	B	B	A	A	A	A	A	B	B	A	H	A	B	H	A	H	B	A	H	A	*	B	H
C01_28264860_A	1	119.192	A	H	H	H	B	H	H	H	H	H	H	H	H	B	H	A	B	*	B	H	A	H	A	A	B	B	A	A	A	A	A	B	B	A	H	A	B	H	A	H	B	A	H	A	*	B	H
C01_28264876_T	1	119.307	A	H	H	H	B	H	H	H	H	H	H	H	H	B	H	A	B	*	B	H	A	H	A	A	B	B	A	A	A	A	A	B	B	A	H	A	B	H	A	H	B	A	H	A	*	B	H
C01_28629144_G	1	121.756	A	H	H	B	B	H	B	H	H	B	H	H	H	B	H	A	B	B	B	H	A	H	A	A	B	B	A	A	A	A	A	B	B	A	H	A	B	H	A	H	*	A	H	A	*	B	H
C01_28753134_A	1	122.914	A	H	H	H	H	H	H	H	H	H	H	H	H	B	H	A	B	B	B	H	A	*	A	A	B	B	A	A	A	A	A	B	B	A	H	A	B	H	A	H	*	A	H	A	*	B	H
C01_28775707_A	1	123.41	A	H	H	H	H	H	H	H	H	H	H	H	H	B	B	A	B	B	B	H	A	H	A	A	B	B	A	A	A	A	A	B	B	A	H	A	H	H	A	H	*	A	H	A	*	B	H
C01_28653125_A	1	123.946	A	H	H	H	H	H	H	H	H	H	H	H	H	B	H	A	B	B	B	H	A	H	A	A	B	B	A	A	A	A	A	B	B	A	H	A	H	H	A	H	A	A	H	A	*	B	H
C01_28653174_A	1	123.96	A	H	H	H	H	H	H	H	H	H	H	H	H	B	H	A	B	B	B	H	A	*	A	A	B	B	A	A	A	A	A	B	B	A	H	A	H	H	A	H	A	A	H	A	*	B	H
C01_28653113_T	1	124.125	A	H	H	H	H	H	H	H	H	H	H	H	H	B	H	A	B	B	B	H	A	H	A	A	B	B	A	A	A	A	A	B	B	A	H	A	H	H	A	H	A	A	H	A	*	B	H
C01_28853601_T	1	125.156	A	H	H	H	H	H	H	H	H	H	H	H	H	B	A	A	B	B	B	H	A	A	A	A	B	B	A	A	A	A	A	B	B	A	H	A	B	H	A	H	*	A	H	A	B	B	H
C01_28853596_A	1	125.226	A	H	H	H	H	H	H	H	H	H	H	H	H	B	A	A	B	B	B	H	A	A	A	A	B	B	A	A	A	A	A	B	B	*	H	A	B	H	A	H	*	A	H	A	B	B	H
C01_28853860_G	1	125.65	A	H	H	H	B	H	H	H	B	H	H	H	H	B	A	A	B	B	B	H	A	*	A	A	B	B	A	A	A	A	A	B	B	*	H	A	B	H	A	H	*	A	H	A	B	B	H
C01_29490152_C	1	129.324	A	H	A	H	H	H	H	H	H	H	H	H	H	B	A	A	H	B	B	H	A	H	A	A	B	B	A	H	A	A	A	B	B	A	H	A	B	H	A	H	*	A	H	A	*	B	B
C01_29566089_G	1	129.993	A	H	H	H	H	H	H	H	H	H	H	H	H	B	A	A	H	B	B	H	A	H	A	A	B	B	A	H	A	A	A	H	B	A	H	A	B	H	A	H	*	A	H	A	*	B	B
C01_29691773_A	1	130.469	A	H	H	H	H	H	H	H	H	*	H	H	H	*	A	A	H	*	B	H	A	A	A	A	B	B	A	H	A	A	A	B	B	A	H	A	H	H	A	H	*	A	H	A	*	*	B
C01_29691775_C	1	130.492	A	H	H	H	H	H	H	H	H	A	H	H	H	*	A	A	H	*	B	H	A	A	A	A	B	B	A	H	A	A	A	B	B	A	H	A	H	H	A	H	*	A	H	A	*	*	B
C01_29647021_T	1	131.045	A	H	H	H	H	H	H	H	H	H	H	H	H	B	A	A	H	B	B	H	A	A	A	A	B	B	A	H	A	A	A	B	B	A	H	A	B	H	A	H	A	A	A	A	*	H	B
C01_29983691_C	1	131.746	A	H	H	H	H	H	H	H	H	H	H	H	H	B	A	A	H	B	B	H	A	H	A	A	B	B	A	H	A	A	A	B	B	A	H	A	H	H	A	H	*	A	H	A	*	B	B
C01_29983719_T	1	131.878	A	H	H	H	H	H	H	H	H	H	H	H	H	B	A	A	H	B	B	H	A	H	A	A	B	B	A	H	A	A	A	B	B	A	H	A	H	H	A	H	*	A	H	A	*	B	B
C01_29912211_T	1	132.737	A	A	H	A	*	H	H	H	H	H	H	H	H	B	A	A	H	B	B	H	A	A	A	A	B	B	A	H	A	A	A	B	B	A	H	A	B	H	A	H	*	A	A	A	*	B	B
C01_29992665_T	1	133.288	A	A	H	H	H	H	H	H	H	H	H	H	H	B	A	A	H	B	B	H	A	*	A	A	B	B	A	H	A	A	A	B	B	A	H	A	B	H	A	H	*	A	H	A	*	B	B
C01_30275792_G	1	134.674	A	H	H	H	H	H	H	H	H	H	H	H	H	H	A	A	H	B	B	B	A	*	A	A	B	B	A	H	A	A	A	B	B	A	A	A	B	H	A	H	*	A	H	A	*	B	H
C01_30333265_T	1	135.132	A	H	B	H	A	H	B	H	H	H	H	H	H	B	A	A	H	B	B	B	A	B	A	A	B	B	A	H	A	A	A	B	B	A	H	A	B	H	A	H	*	A	H	A	*	B	B
C01_30416170_T	1	136.128	A	H	H	H	A	H	A	H	H	A	H	H	H	*	A	A	H	B	B	B	A	A	A	A	B	B	A	H	A	A	A	B	B	A	H	A	B	H	A	H	*	A	H	A	*	B	B
C01_31708246_G	1	141.523	H	B	H	H	A	H	H	H	H	H	H	H	H	*	A	A	H	B	B	B	A	A	A	H	B	B	A	B	A	A	A	B	B	A	H	A	B	H	H	H	*	A	A	A	*	H	B
C01_31529932_G	1	142.57	H	H	H	H	H	H	A	H	H	H	H	H	H	A	A	A	H	B	B	B	A	A	A	A	B	B	A	B	A	A	A	B	B	A	H	A	B	H	H	H	A	A	H	A	*	H	B
C01_31529942_C	1	142.591	H	H	H	H	H	H	A	H	H	H	H	H	H	A	A	A	H	B	B	B	A	A	A	A	B	B	A	B	A	A	A	B	B	A	H	A	B	H	H	H	A	A	H	A	*	H	B
C01_31529808_T	1	143.454	H	H	H	H	H	H	H	H	H	H	H	H	H	A	A	A	H	B	B	B	A	A	A	A	B	B	A	B	A	A	A	B	B	A	H	A	B	H	H	H	A	A	H	A	*	H	B
C01_31629060_T	1	144.38	H	B	H	H	H	H	H	H	H	H	H	H	H	*	A	A	H	B	B	B	A	A	A	A	B	B	A	B	A	A	A	B	B	A	H	A	B	H	H	H	*	A	H	A	B	H	B
C01_31660975_A	1	145.647	H	B	H	H	H	H	H	H	H	H	H	H	H	A	A	A	H	B	B	B	A	A	A	H	B	B	A	B	H	A	A	B	B	A	H	A	B	H	H	H	*	A	H	A	*	H	B
C01_31661225_G	1	147.07	H	B	H	H	H	H	H	H	H	H	H	H	H	A	A	A	H	B	B	B	A	A	A	H	B	B	A	B	A	A	A	B	B	A	H	A	B	H	A	H	*	A	H	A	*	H	B
C01_31661237_T	1	147.073	H	B	H	H	H	H	H	H	H	H	H	H	H	A	A	A	H	B	B	B	A	A	A	H	B	B	A	B	A	A	A	B	B	A	H	A	B	H	A	H	*	A	H	A	*	H	B
C01_31661228_C	1	147.228	H	B	H	H	H	H	H	H	H	H	H	H	H	A	A	A	H	B	B	B	A	A	A	H	B	B	A	B	A	A	A	B	B	A	H	A	B	H	A	H	*	A	H	A	*	H	B
C01_31661222_G	1	147.325	H	B	H	H	H	H	H	H	H	H	H	H	H	A	A	A	H	B	B	B	A	A	A	H	B	B	A	B	A	A	A	B	B	A	H	A	B	H	A	H	*	A	H	A	*	H	B
C01_31661213_G	1	147.549	H	B	H	H	H	H	H	H	H	H	H	H	H	A	A	A	H	B	B	B	A	A	A	H	B	B	A	B	A	A	A	B	B	A	H	A	B	H	A	H	*	A	H	A	*	H	B
C01_31661190_C	1	148.769	H	B	H	H	H	H	B	H	H	H	H	H	H	A	A	A	H	B	B	B	A	A	A	H	B	B	A	B	A	A	A	B	B	A	H	A	B	H	H	H	*	A	H	A	*	H	B
C01_32391091_G	1	152.303	H	B	H	H	H	H	H	H	H	B	A	H	B	*	A	A	H	H	B	B	A	A	A	H	B	B	A	B	A	A	A	B	B	*	H	A	B	H	H	H	H	A	H	A	*	H	B
C01_32782401_G	1	155.207	H	B	A	H	A	H	A	H	H	H	H	H	B	*	A	A	H	H	B	B	A	*	A	A	B	B	A	B	A	A	A	B	B	A	H	A	B	H	H	H	*	A	H	A	*	H	B
C01_32782407_T	1	155.241	H	B	A	H	A	H	A	H	H	H	H	H	B	*	A	A	H	H	B	B	A	*	A	*	B	B	A	B	A	A	A	B	B	A	H	A	B	H	H	H	*	A	H	A	*	H	B
C01_34930932_G	1	160.427	H	B	H	H	A	H	A	H	A	H	H	H	B	A	A	H	H	H	B	H	A	A	A	H	B	B	A	B	A	H	A	H	B	*	H	A	B	H	H	H	*	A	H	A	*	H	H
C01_34700700_C	1	164.047	H	B	H	H	H	A	H	A	A	B	H	H	B	H	A	H	H	A	B	H	A	A	A	H	B	B	A	B	A	H	A	H	B	A	H	A	H	H	H	H	*	A	H	A	*	H	B
C02_683177_T	2	0	B	B	H	A	A	H	H	B	A	A	A	A	H	*	H	H	*	B	A	A	H	*	H	B	H	H	H	H	H	B	A	B	H	B	H	B	H	A	H	H	*	A	A	B	A	A	H
C02_212963_G	2	1.694	B	B	H	A	A	H	B	B	A	A	A	A	H	B	H	H	A	H	A	A	H	A	H	B	H	H	A	H	H	B	A	H	H	H	H	B	H	A	H	H	*	A	A	H	*	A	H
C02_200216_G	2	2.102	B	B	H	A	A	H	B	B	A	A	A	A	H	*	H	H	A	H	A	A	H	A	H	H	H	H	H	H	H	B	A	H	H	H	H	B	H	A	H	H	*	A	A	H	A	A	H
C02_579549_A	2	2.967	B	B	H	A	A	H	B	B	A	A	A	A	H	B	H	B	A	H	A	A	H	A	H	B	H	H	H	H	H	B	A	B	H	B	H	B	H	H	H	H	B	A	A	H	*	A	H
C02_706281_C	2	4.437	B	B	A	A	A	H	B	B	A	A	A	A	H	B	H	H	A	H	A	A	H	A	H	B	H	H	H	H	A	B	A	B	H	H	H	B	H	A	H	H	*	A	A	H	A	A	H
C02_865013_A	2	5.007	B	B	H	A	A	H	B	B	A	A	A	A	H	B	H	H	A	H	A	H	H	A	H	B	H	H	H	H	A	B	A	B	H	H	H	B	H	A	H	H	*	A	A	H	*	A	H
C02_864912_G	2	5.1	B	B	H	A	A	H	B	B	A	A	A	A	H	B	H	H	A	H	A	H	H	A	H	B	H	H	H	H	A	B	A	B	H	H	H	B	H	A	H	H	*	A	A	H	*	A	H
C02_898457_G	2	5.679	B	B	H	A	A	H	B	B	A	A	A	A	H	B	H	H	A	B	A	H	H	A	H	B	H	H	H	H	A	B	A	B	H	H	H	B	H	A	H	H	*	A	A	H	A	A	H
C02_871127_A	2	6.348	B	B	A	A	A	H	B	B	A	A	A	A	H	*	H	H	A	H	A	H	H	A	H	B	H	H	H	H	A	B	A	B	H	B	H	B	H	A	H	H	*	A	A	H	A	A	H
C02_871113_C	2	6.404	B	B	A	A	A	H	B	B	A	A	A	A	H	*	H	H	A	H	A	H	H	A	H	B	H	H	H	H	A	B	A	B	H	B	H	B	H	A	H	H	*	A	A	H	A	A	H
C02_885898_A	2	7.366	B	B	H	A	A	H	*	B	A	A	A	A	H	*	H	H	A	H	A	H	H	*	H	B	H	H	H	H	A	B	A	B	H	H	H	B	H	A	H	H	*	A	A	H	*	A	H
C02_947532_G	2	8.672	B	B	H	A	A	H	B	B	A	A	A	A	H	B	H	H	A	H	A	H	H	*	H	B	H	H	H	H	A	B	A	B	H	H	H	B	H	A	H	H	*	A	A	H	*	A	H
C02_1109684_G	2	9.548	B	*	H	A	A	H	B	B	A	A	A	A	H	*	A	B	A	H	A	H	B	A	H	B	H	H	H	H	A	B	A	B	H	H	H	B	H	A	H	H	*	A	A	H	A	A	H
C02_1223524_G	2	10.45	B	B	A	A	A	H	B	B	A	A	A	A	H	H	H	B	A	H	A	H	B	A	H	B	H	H	H	H	A	B	A	B	H	H	H	B	H	A	H	H	*	A	A	A	*	A	H
C02_1207006_T	2	11.294	H	B	H	A	A	H	B	B	A	A	A	A	H	A	H	B	A	H	A	H	B	A	H	B	H	H	H	H	A	B	A	B	H	H	H	B	H	A	H	H	B	A	A	H	*	A	H
C02_1206949_C	2	11.386	H	B	H	A	A	H	B	B	A	A	A	A	H	A	H	B	A	H	A	H	B	A	H	B	H	H	H	H	A	B	A	B	H	H	H	B	H	A	H	H	B	A	A	H	*	A	H
C02_1162452_T	2	12.217	B	B	H	A	A	H	B	B	A	A	A	A	H	A	H	B	A	A	A	H	B	A	H	B	H	H	H	H	A	B	A	B	H	H	H	B	H	A	H	H	*	A	A	A	*	A	H
C02_1437197_C	2	12.811	B	B	H	A	A	H	B	B	A	A	A	A	H	*	H	B	A	H	A	H	B	*	H	B	H	H	H	H	A	B	A	B	H	H	H	B	H	A	H	H	*	A	A	H	*	A	H
C02_1423975_G	2	13.58	B	B	H	A	A	H	B	H	A	A	A	A	H	*	H	B	A	A	A	H	B	A	H	H	H	H	H	H	A	B	A	B	H	H	H	B	H	A	H	A	B	A	A	H	*	A	H
C02_1430937_T	2	14.231	B	B	H	A	A	H	B	B	A	A	A	A	H	H	H	B	A	H	A	H	B	A	H	B	H	H	H	H	H	B	A	B	H	B	H	B	H	A	H	H	B	A	A	H	A	A	H
C02_1498837_C	2	15.266	B	*	H	A	A	H	H	B	A	A	A	A	H	H	H	B	A	H	A	H	B	A	H	B	H	H	H	H	A	B	A	B	H	*	H	B	H	A	H	H	*	A	A	H	*	A	H
C02_1586458_T	2	16.416	B	B	H	A	A	H	B	B	A	A	A	A	H	*	H	B	A	H	A	H	B	A	H	B	H	H	H	H	A	B	A	B	H	B	H	B	H	A	H	H	*	A	A	H	*	A	H
C02_1586367_A	2	16.553	B	B	H	A	A	H	B	B	A	A	A	A	H	*	H	B	A	H	A	H	B	A	H	B	H	H	H	H	A	B	A	B	H	B	H	B	H	A	H	H	*	A	A	H	*	A	H
C02_1586411_C	2	16.703	B	B	H	A	A	H	B	B	A	A	A	A	H	*	H	B	A	H	A	H	B	A	H	B	H	H	H	H	A	B	A	B	H	B	H	B	H	A	H	H	*	A	A	H	*	A	H
C02_1612365_T	2	16.733	B	B	H	A	A	H	B	B	A	A	A	A	H	*	H	B	A	H	A	H	B	*	H	B	H	H	H	H	A	B	A	B	H	H	H	B	H	A	H	H	*	A	A	H	B	A	H
C02_1801613_A	2	20.162	B	B	H	A	A	H	B	B	A	A	A	A	H	*	H	B	A	H	A	H	B	A	H	B	H	H	H	H	A	B	A	B	H	H	H	B	H	A	H	H	*	A	A	H	*	A	H
C02_1801615_C	2	20.238	B	B	H	A	A	H	B	B	A	A	A	A	H	A	H	B	A	H	A	H	B	A	H	B	H	H	H	H	A	B	A	B	H	H	H	B	H	A	H	H	*	A	A	H	*	A	H
C02_2252067_A	2	28.028	A	B	B	H	A	H	B	B	B	A	H	A	H	A	H	B	A	H	A	H	B	B	H	B	H	H	H	H	A	B	A	B	H	A	H	B	H	H	H	B	*	H	A	A	*	A	H
C02_2252096_A	2	28.062	A	B	B	H	A	H	B	B	B	A	H	A	H	A	H	B	A	H	A	H	B	B	H	B	H	H	H	H	A	B	A	B	H	A	H	B	H	H	H	B	*	H	A	A	*	A	H
C02_2390274_T	2	29.353	A	B	H	A	A	H	B	B	B	A	H	A	H	A	H	B	A	H	A	H	B	B	H	B	H	H	H	H	A	B	A	B	H	H	H	B	H	H	B	B	B	H	A	A	*	A	H
C02_2707416_C	2	31.74	A	B	H	A	A	H	B	B	B	A	H	A	H	H	H	B	A	H	A	H	B	B	H	B	H	H	H	H	A	H	A	B	H	H	H	B	H	A	B	B	*	H	A	A	*	A	H
C02_2646315_T	2	32.521	A	B	H	A	A	H	B	B	B	A	H	A	H	H	H	B	A	H	A	H	B	B	H	B	H	H	H	H	A	H	A	B	H	H	H	B	H	H	B	B	*	H	A	H	*	A	H
C02_2709930_C	2	33.186	A	B	H	A	A	H	B	B	B	A	H	A	H	H	H	B	A	H	A	H	B	B	H	B	H	H	H	H	A	H	A	B	H	B	H	B	H	H	B	B	B	A	A	A	*	A	H
C02_3110867_G	2	35.969	A	B	H	A	A	A	B	B	B	A	H	A	H	A	H	B	A	A	A	H	B	*	H	B	H	H	H	H	A	H	A	B	H	B	H	B	H	H	B	B	*	H	A	H	*	A	H
C02_3132983_T	2	36.979	A	B	H	A	A	A	B	B	B	A	H	A	H	*	H	B	A	H	A	H	B	B	H	B	H	H	H	H	A	H	A	B	H	H	H	B	H	H	B	B	*	H	A	H	*	A	H
C02_3727779_A	2	40.709	A	*	H	A	B	A	H	B	B	A	H	A	H	A	H	B	A	H	A	H	B	*	H	*	H	H	A	H	A	H	H	B	H	H	H	B	A	H	B	B	*	H	A	H	*	A	H
C02_3813106_C	2	41.957	A	*	H	A	B	A	*	B	B	A	H	A	H	A	H	B	A	H	A	H	B	*	H	B	H	H	H	H	A	H	H	B	H	H	H	B	H	H	B	B	*	H	A	H	A	A	H
C02_3932025_C	2	42.642	A	*	H	A	*	A	B	B	B	A	H	A	H	A	H	B	A	A	A	H	B	B	H	B	H	H	H	H	A	H	H	B	H	H	H	B	H	H	B	B	A	H	A	H	*	A	H
C02_3812696_G	2	43.09	A	B	H	A	B	A	B	B	B	A	H	A	H	*	H	B	A	H	A	H	B	*	H	B	H	H	H	H	A	H	H	B	H	H	H	B	H	H	B	B	B	H	A	H	*	A	H
C02_4167810_T	2	43.582	A	B	A	A	B	A	B	B	B	A	H	A	H	*	H	B	A	H	A	H	B	B	H	*	H	H	H	H	A	H	H	B	H	H	H	B	H	H	B	H	*	H	H	H	*	A	H
C02_4253747_C	2	44.276	A	B	H	A	B	A	B	B	B	A	H	A	H	*	H	B	A	A	A	H	B	*	H	B	H	H	H	H	A	H	H	B	H	B	H	B	H	H	B	B	A	H	H	H	A	A	H
C02_4175147_A	2	44.679	A	*	H	A	B	A	B	B	B	A	H	A	H	*	H	B	A	H	A	H	B	B	H	B	H	H	H	H	A	H	H	B	H	H	H	B	H	H	B	B	*	H	H	H	*	A	H
C02_4181906_C	2	45.076	A	B	H	A	B	A	B	B	B	A	H	A	H	H	H	B	A	H	A	H	B	B	H	B	H	H	H	H	A	H	H	B	H	H	H	B	H	H	B	B	*	H	H	H	*	A	A
C02_4327514_C	2	45.486	A	*	B	A	H	A	B	B	B	A	H	A	H	*	H	B	A	A	A	H	B	*	H	B	H	H	H	H	A	H	H	B	H	H	H	B	H	H	B	B	*	H	H	H	A	A	H
C02_4837709_T	2	46.305	A	B	H	A	B	A	H	B	B	A	H	A	H	H	H	B	A	H	A	H	B	B	H	B	H	H	H	H	A	H	H	B	H	H	H	B	H	H	B	B	*	H	H	A	*	A	H
C02_4904522_A	2	46.532	A	B	H	A	B	A	*	B	B	A	H	A	H	*	H	B	A	H	A	H	B	B	H	B	H	H	H	H	A	H	H	B	H	H	H	B	H	H	B	B	A	H	H	H	*	A	H
C02_5361560_A	2	47.071	A	B	H	A	B	A	B	B	B	A	H	A	H	A	H	B	A	H	A	H	B	B	H	B	H	H	H	H	A	H	H	B	H	H	H	B	H	H	B	B	B	H	H	H	*	A	H
C02_5496285_A	2	47.772	A	B	A	A	B	A	B	B	B	A	H	A	H	*	H	B	A	H	A	H	B	B	H	B	H	H	H	H	A	H	H	B	H	H	H	B	H	H	B	B	B	H	H	H	A	A	H
C02_5131010_T	2	48.194	A	*	H	A	B	A	B	H	*	A	H	A	H	*	H	B	A	A	A	H	B	*	H	B	H	H	H	H	A	H	H	B	H	H	H	B	H	H	B	B	*	H	H	H	*	A	H
C02_5131020_A	2	48.307	A	*	H	A	B	A	B	H	*	A	H	A	H	*	H	B	A	A	A	H	B	*	H	B	H	H	H	H	A	H	H	B	H	H	H	B	H	H	B	B	*	H	H	A	*	A	H
C02_5784797_C	2	48.825	A	B	A	A	*	A	B	B	B	A	H	A	H	*	H	B	A	A	A	H	B	*	H	B	H	H	H	H	A	H	H	B	H	B	H	B	H	H	B	B	*	H	H	H	*	A	H
C02_6117854_T	2	54.533	A	H	H	A	H	A	H	H	H	A	H	A	H	A	A	B	A	H	A	H	B	H	B	H	H	B	H	H	A	H	H	B	B	B	H	H	H	H	B	B	A	B	H	A	*	A	A
C02_6117901_C	2	54.725	A	H	H	A	H	A	H	H	H	A	H	A	H	A	A	B	A	H	A	H	B	H	B	H	H	B	H	H	A	H	H	B	B	B	H	H	H	H	B	B	A	B	H	A	*	A	A
C02_8640037_C	2	56.306	A	H	A	A	A	A	H	H	B	A	A	A	B	A	H	B	A	H	A	H	B	B	B	H	H	B	H	H	A	H	H	B	B	B	H	B	H	H	B	B	*	B	H	A	*	A	H
C02_8640027_A	2	57.256	A	H	H	A	H	A	H	H	B	A	A	A	B	*	H	B	A	H	A	H	B	B	B	H	H	B	H	H	A	H	H	B	B	B	H	B	H	H	B	B	*	B	H	H	*	A	H
C02_8640005_A	2	57.44	A	H	H	A	H	A	H	H	B	A	A	A	B	*	H	B	A	H	A	H	B	B	B	H	H	B	H	H	A	H	B	B	B	B	H	B	H	H	B	B	*	B	H	H	*	A	H
C02_8640163_A	2	58.032	A	H	H	A	A	A	H	H	H	A	A	A	B	A	H	B	A	H	A	H	B	H	B	H	H	B	H	H	A	H	H	B	B	B	H	B	H	H	B	B	*	B	H	H	*	A	H
C02_8640193_A	2	58.335	A	H	H	A	H	A	H	H	H	A	A	A	B	A	H	B	A	H	A	H	B	H	B	H	H	B	H	H	A	H	H	B	B	B	H	B	H	H	B	B	*	B	H	H	*	A	H
C02_8334991_A	2	58.511	A	H	A	A	H	A	H	H	H	A	A	A	B	A	H	B	A	H	A	H	B	A	B	H	H	B	H	H	A	H	H	B	B	B	H	B	H	H	B	B	A	B	H	H	*	A	H
C02_8120283_T	2	58.823	A	H	H	A	H	A	H	H	H	A	A	A	H	A	H	B	A	H	A	H	B	*	B	H	H	B	H	H	A	H	H	B	B	B	H	B	H	H	B	B	*	B	H	A	*	A	H
C02_8473997_A	2	59.097	A	H	H	A	H	A	H	H	H	A	A	A	B	A	H	B	A	H	A	H	B	A	B	H	H	B	H	H	A	H	H	B	B	B	H	B	H	H	B	B	*	B	H	A	*	A	H
C02_8218009_A	2	59.632	A	H	H	A	H	A	H	H	H	A	A	A	H	*	H	B	A	H	A	H	B	B	B	H	H	B	H	H	A	H	H	B	B	B	H	B	H	H	B	B	A	B	H	H	*	A	H
C02_8363001_T	2	59.889	A	H	H	A	H	A	B	H	H	A	A	A	B	*	H	B	A	H	A	H	B	B	B	H	H	B	H	H	A	H	A	B	B	B	H	B	H	H	B	B	*	B	H	H	*	A	H
C02_8379495_A	2	60.196	A	H	H	A	H	A	H	H	H	A	A	A	B	H	H	B	A	B	A	H	B	*	B	H	H	B	H	H	H	H	H	B	B	B	H	B	H	H	B	B	*	B	H	H	*	A	H
C02_8379536_A	2	60.553	A	H	H	A	B	A	H	H	H	A	A	A	B	H	H	B	A	B	A	H	B	*	B	A	H	B	H	H	H	H	A	B	B	B	H	B	H	H	B	B	*	B	H	H	*	A	H
C02_8525414_G	2	61.043	A	H	H	A	H	A	H	H	H	A	A	A	B	H	H	B	A	B	A	H	B	B	B	H	H	B	H	H	A	H	A	B	B	B	H	B	H	H	B	B	B	B	H	H	*	A	H
C02_9082353_A	2	61.841	A	H	H	A	H	H	H	A	H	*	A	A	B	*	H	B	A	H	A	H	B	*	B	H	H	B	H	H	A	H	A	B	B	B	H	B	H	H	B	B	*	B	H	H	*	A	H
C02_8580168_A	2	62.439	A	H	H	A	H	A	B	H	H	A	A	A	B	H	H	B	A	B	A	H	B	B	H	H	H	B	H	H	A	H	H	B	B	B	H	B	B	H	B	B	B	B	B	H	*	A	H
C02_9330766_A	2	63.71	A	A	H	A	H	A	H	A	H	A	A	A	B	H	H	B	A	H	A	H	B	H	B	H	H	B	H	H	A	H	A	B	B	B	H	H	H	H	B	B	*	B	H	H	*	A	H
C02_10582576_T	2	64.645	A	H	H	A	H	A	H	A	H	A	A	A	B	H	B	B	A	H	A	H	B	B	B	H	H	B	H	H	A	H	A	B	B	B	H	H	H	H	B	B	*	B	H	H	B	A	H
C02_9733910_C	2	65.171	A	H	H	A	H	A	H	A	H	A	A	A	B	H	B	B	A	H	A	H	B	H	B	H	H	B	H	H	A	H	A	B	B	B	H	H	H	H	B	B	*	B	H	H	*	A	H
C02_10678672_G	2	67.611	A	B	H	A	H	A	B	A	H	A	A	A	B	*	B	B	A	H	A	H	B	B	B	H	H	B	B	H	A	H	A	B	B	B	H	H	H	H	B	B	*	B	H	H	*	A	H
C02_11596157_T	2	69.586	A	H	H	A	H	A	H	A	H	A	A	H	H	*	B	B	A	H	A	H	B	H	B	H	H	B	H	H	H	H	H	B	B	B	A	H	H	H	B	B	*	B	H	H	*	A	H
C02_11582631_C	2	70.136	A	H	B	A	H	A	H	A	H	A	A	H	H	H	B	B	A	H	A	H	B	B	B	H	H	B	H	H	A	H	H	B	B	B	A	H	H	H	B	B	*	B	H	*	*	A	H
C02_11610535_T	2	71.368	A	H	H	A	H	A	B	A	H	A	A	H	H	*	B	B	A	H	A	H	B	*	B	H	H	B	H	H	A	H	A	B	B	B	A	H	H	H	B	B	*	B	H	H	B	A	H
C02_11610513_T	2	71.462	A	H	H	A	H	A	B	A	H	A	A	H	H	B	B	B	A	H	A	H	B	*	B	H	H	B	H	H	A	H	A	B	B	B	A	H	H	H	B	B	*	B	H	H	B	A	H
C02_12157980_C	2	75.194	A	H	H	A	H	A	H	H	H	A	A	H	H	*	B	B	A	H	A	H	B	B	B	H	H	B	H	H	H	H	A	B	B	B	A	H	H	H	B	B	*	B	H	H	B	A	H
C02_12321797_C	2	76.534	A	H	H	A	H	A	H	H	H	A	A	H	H	B	B	B	A	H	A	H	B	*	B	H	A	B	H	H	A	H	A	B	B	B	A	H	H	H	B	B	*	B	H	H	B	A	H
C02_12293674_T	2	79.199	A	A	H	A	H	A	H	H	H	A	A	H	H	B	B	B	A	H	H	H	B	H	B	H	A	B	H	H	A	H	A	B	B	B	A	H	H	H	B	B	*	B	H	*	B	A	H
C02_12840126_C	2	82.641	A	H	H	*	H	A	H	H	H	A	A	H	H	B	B	A	A	H	A	H	B	B	B	H	H	B	H	H	A	H	A	B	B	B	A	H	H	H	B	B	*	H	H	H	*	A	H
C02_13805824_A	2	87.439	A	H	B	H	H	A	H	H	H	A	A	B	H	B	B	A	A	B	A	H	B	B	B	H	A	B	B	H	A	H	A	B	B	*	A	H	H	H	B	B	*	H	H	H	*	B	H
C02_14388495_T	2	90.088	A	H	H	B	H	A	H	H	H	A	A	B	H	B	B	A	A	H	A	H	B	H	B	H	A	B	H	H	A	H	A	B	B	H	A	H	H	H	B	B	B	B	H	H	*	H	H
C02_14368003_G	2	92.128	A	H	A	B	H	A	H	H	H	A	A	B	H	H	B	A	A	H	A	H	B	A	B	H	H	B	H	H	A	H	A	B	B	A	A	H	H	H	B	B	*	H	H	A	A	H	H
C02_14401323_A	2	93.21	A	H	H	B	H	A	H	H	H	A	A	B	H	H	B	A	A	H	A	H	B	A	B	H	A	B	H	H	A	H	A	B	B	A	A	H	H	H	B	B	*	H	H	H	*	H	H
C02_14339808_C	2	94.593	A	A	H	B	H	A	A	H	H	A	A	B	H	A	B	A	A	H	A	H	B	H	B	H	H	B	H	H	A	H	A	B	B	A	A	H	H	H	B	B	*	H	H	A	A	H	H
C02_14544340_A	2	96.419	H	B	A	B	H	A	H	H	B	A	A	B	H	B	B	A	A	H	A	H	B	H	B	B	A	B	H	H	A	H	A	B	B	H	A	H	B	H	B	B	*	*	H	H	*	H	H
C02_14577857_G	2	98.792	H	H	B	B	H	A	A	H	H	A	A	B	H	H	B	A	A	H	A	H	B	H	B	B	H	B	H	H	A	H	A	B	B	*	A	H	H	H	B	B	H	A	H	H	*	H	H
C02_14577827_G	2	98.937	H	H	B	B	H	A	A	H	H	A	A	B	H	H	B	A	A	H	A	H	B	H	B	B	H	B	H	H	A	H	A	B	B	*	A	H	H	H	B	B	H	A	H	H	*	H	H
C02_14657571_C	2	102.693	H	H	H	B	A	A	H	H	H	A	A	B	H	A	B	A	A	H	A	H	B	B	B	B	A	B	H	H	A	H	A	B	B	A	A	H	H	H	B	B	*	H	A	H	*	H	H
C02_14861919_T	2	105.348	H	H	H	B	H	A	H	H	H	A	A	B	H	*	B	A	A	H	A	H	B	H	B	B	H	B	H	H	A	H	A	B	B	*	A	H	H	H	B	B	A	H	A	H	*	H	H
C02_14878343_T	2	108.216	H	H	A	B	H	A	H	H	A	A	A	B	H	H	B	A	A	*	A	H	B	A	B	B	A	B	H	B	A	H	A	B	B	B	A	H	A	H	B	B	*	H	A	H	*	H	H
C02_15391280_G	2	112.524	H	B	B	B	B	A	A	H	H	B	H	B	H	*	B	A	A	B	A	H	H	H	B	B	A	H	B	H	A	H	A	B	B	B	A	H	H	H	B	B	*	H	H	A	*	*	H
C02_16147035_T	2	122.096	H	H	B	H	H	A	H	A	B	H	H	B	H	B	B	H	A	H	A	H	H	A	B	B	A	H	B	H	A	A	A	H	B	H	A	H	H	A	B	H	*	A	A	A	*	H	H
C02_16246493_T	2	123.233	H	H	B	B	*	A	H	A	B	H	H	B	H	*	B	A	A	A	A	H	H	A	B	B	H	H	B	H	H	A	A	H	B	B	A	H	H	A	B	H	A	H	A	H	*	H	H
C02_16350733_C	2	124.774	H	H	B	B	H	A	H	A	B	H	H	B	H	*	B	H	A	H	A	H	H	A	B	B	H	H	B	H	H	A	A	H	B	A	A	H	H	A	B	H	*	H	A	A	A	H	H
C02_16458509_C	2	126.275	H	H	B	B	H	A	A	A	B	A	H	B	H	*	B	H	A	H	A	H	H	B	B	B	H	H	B	H	H	A	A	H	B	*	A	H	H	A	B	H	A	H	A	A	*	H	H
C02_16506236_T	2	127.805	H	H	B	B	A	A	H	A	B	H	H	B	H	A	B	H	A	A	A	H	H	*	B	B	A	H	B	H	H	A	A	H	B	B	A	H	H	A	B	H	A	H	A	A	*	H	H
C02_16809999_A	2	129.812	H	H	B	B	H	A	H	A	B	H	H	B	H	H	B	H	A	H	A	H	H	H	H	B	A	H	B	H	H	A	A	H	B	H	A	H	H	A	H	H	A	H	A	H	*	H	H
C02_16810060_G	2	129.866	H	H	B	B	H	A	H	A	B	H	H	B	H	H	B	H	A	H	A	H	H	H	H	B	A	H	B	H	H	A	A	H	B	H	A	H	H	A	H	H	A	H	A	H	*	H	H
C02_16801724_T	2	131.27	H	H	B	B	H	A	H	A	B	H	H	B	H	B	B	H	A	H	A	H	H	A	H	B	H	H	B	H	H	A	A	H	B	H	A	H	A	A	H	H	*	H	A	H	*	H	H
C02_16975108_C	2	132.336	H	A	B	B	H	A	H	A	B	H	H	B	H	H	B	H	A	H	A	H	H	*	H	B	A	H	B	H	H	A	A	H	B	H	A	H	A	A	H	H	*	H	A	H	*	H	H
C02_18938838_C	2	135.806	H	H	B	H	H	H	H	A	B	A	H	B	H	B	B	H	A	H	A	H	H	A	H	B	H	H	B	H	H	A	A	H	B	H	A	H	A	A	A	A	*	H	H	H	*	H	H
C02_18938901_C	2	135.812	H	H	B	H	H	H	H	A	B	A	H	B	H	B	B	H	A	H	A	H	H	A	H	B	H	H	B	H	H	A	A	H	B	H	A	H	A	A	A	A	*	H	H	H	*	H	H
C02_18807222_T	2	138.967	H	B	B	B	B	A	A	A	B	H	H	B	H	*	B	H	A	H	A	H	H	B	H	B	A	H	B	H	H	A	A	H	B	B	A	H	A	A	H	H	*	H	A	B	*	A	H
C02_18122761_G	2	142.227	B	H	B	B	A	H	H	H	B	B	H	B	H	H	B	H	A	B	A	H	H	B	H	B	A	H	B	B	H	A	A	H	B	A	A	B	A	A	A	A	*	H	H	B	*	H	H
C02_27567828_G	2	147.008	H	*	B	B	A	H	H	B	B	H	H	B	H	*	B	H	A	A	A	H	H	*	A	B	A	H	B	H	H	A	A	H	B	B	A	H	A	A	A	A	*	H	H	B	*	A	H
C02_27834743_C	2	150.67	H	B	B	B	A	H	H	B	B	H	H	B	H	A	B	H	A	H	A	H	H	B	H	B	H	H	B	H	H	A	H	H	B	*	A	H	A	A	A	A	*	H	H	B	*	H	H
C02_27834607_T	2	151.546	H	B	B	B	A	H	H	B	B	H	B	B	H	A	B	H	A	H	A	H	H	*	H	B	H	H	B	H	H	A	H	H	B	B	A	H	A	A	A	A	*	H	H	B	*	H	H
C02_27834515_G	2	151.574	H	B	B	B	A	H	H	B	B	H	B	B	H	A	B	H	A	H	A	H	H	B	H	B	H	H	B	H	H	A	H	H	B	B	A	H	A	A	A	A	*	H	H	B	*	H	H
C02_25265336_G	2	154.582	H	H	B	H	A	B	H	B	B	H	H	B	H	A	B	H	A	H	A	H	H	B	H	B	A	H	B	H	H	A	H	H	B	B	A	H	A	A	A	A	B	H	H	B	*	H	H
C03_1182862_G	3	0	B	H	A	H	H	A	A	B	A	H	B	B	B	*	H	B	H	H	B	H	A	A	H	B	A	H	A	B	B	H	H	H	A	A	B	H	H	A	B	H	B	H	A	B	*	H	H
C03_464165_T	3	1.669	B	H	A	H	H	A	A	B	A	A	B	B	B	H	H	B	H	A	B	H	A	A	B	B	A	H	A	B	B	H	H	H	A	B	B	H	H	A	B	H	B	H	A	B	*	A	H
C03_464147_G	3	2.02	B	H	A	H	H	A	A	B	A	A	B	B	B	B	H	B	H	H	B	H	A	A	B	B	A	H	A	B	B	H	H	H	A	B	B	H	H	A	B	H	B	H	A	B	*	A	H
C03_463957_G	3	3.336	B	H	A	H	H	A	A	B	A	*	B	B	B	B	H	B	H	H	B	H	A	A	H	B	A	H	A	B	B	H	H	H	A	B	B	H	H	A	B	H	B	H	A	B	B	H	H
C03_463979_G	3	3.519	B	H	A	H	H	A	A	B	A	*	B	B	B	B	H	B	H	H	B	H	A	*	H	B	A	H	A	B	B	H	H	H	A	B	B	H	H	A	B	H	B	H	A	B	B	H	H
C03_463964_G	3	3.548	B	H	A	H	H	A	A	B	A	*	B	B	B	B	H	B	H	H	B	H	A	A	H	B	A	H	A	B	B	H	H	H	A	B	B	H	H	A	B	H	B	H	A	B	B	H	H
C03_2075895_T	3	6.128	B	H	A	A	A	A	A	B	A	A	H	B	B	H	A	B	H	H	B	H	A	A	H	H	A	H	A	B	B	H	A	H	A	H	H	B	H	A	A	H	*	H	A	B	*	H	H
C03_2137848_T	3	7.967	B	H	A	H	H	A	A	B	A	A	H	B	B	*	H	B	H	A	B	H	A	A	H	H	A	H	A	B	B	H	H	H	A	A	H	B	H	H	A	H	A	H	A	*	*	A	H
C03_2020385_G	3	8.694	B	H	A	H	H	A	A	B	A	A	H	B	B	B	H	B	H	H	B	H	A	A	H	H	A	H	A	B	B	H	H	H	A	B	H	B	H	A	H	H	B	H	A	B	*	H	H
C03_2113161_G	3	9.714	B	H	A	H	H	A	A	B	A	A	H	B	B	*	H	B	H	B	B	H	A	A	H	H	H	H	A	B	B	H	H	H	A	H	H	B	H	A	H	H	*	H	A	B	*	A	H
C03_2171654_T	3	11.031	B	H	A	H	H	A	A	B	A	H	H	B	B	H	H	B	H	H	B	H	A	A	H	H	A	*	A	B	B	H	H	H	A	H	H	B	H	A	H	H	*	H	A	*	*	H	H
C03_2301726_C	3	12.328	B	H	A	H	*	A	A	B	A	A	H	B	B	B	A	B	H	H	B	H	A	A	H	H	H	H	A	H	B	H	H	H	A	A	B	B	H	A	H	H	*	H	A	B	*	B	H
C03_2958397_T	3	15.394	B	A	A	H	H	A	A	B	A	*	H	B	B	*	H	B	H	H	B	H	A	*	H	H	H	H	A	H	B	H	H	H	A	H	H	B	H	H	H	H	*	H	A	B	B	B	H
C03_2754635_A	3	16.087	B	A	A	H	H	A	A	B	A	H	H	B	B	A	H	B	H	H	B	H	A	A	H	H	H	H	A	H	B	H	H	H	A	*	H	B	B	H	H	H	B	H	A	B	B	B	H
C03_2754584_C	3	16.516	B	A	A	H	H	A	A	B	A	H	H	B	B	A	H	B	H	H	B	H	A	A	H	H	H	H	A	H	B	H	H	H	A	*	H	B	B	H	H	H	B	H	A	B	B	B	H
C03_2999467_G	3	16.998	B	A	A	H	B	A	A	B	A	H	H	B	B	*	H	B	H	H	B	H	A	A	H	H	H	B	A	H	B	H	B	H	A	*	H	B	H	H	H	H	*	*	A	B	*	B	H
C03_2999374_T	3	17.465	B	B	A	H	H	A	A	B	A	H	H	B	B	*	H	B	H	H	B	H	A	A	H	H	H	H	A	H	B	H	*	H	A	H	H	B	B	H	H	H	*	H	A	B	*	B	H
C03_2929626_G	3	17.947	B	A	A	H	H	A	A	B	A	H	H	B	B	*	H	B	H	H	B	H	A	A	H	H	H	H	A	H	B	H	H	H	A	H	H	B	B	H	H	H	*	H	A	B	*	B	H
C03_2929677_G	3	17.994	B	A	A	H	H	A	A	B	A	H	H	B	B	*	H	B	H	H	B	H	A	A	H	H	H	H	A	H	B	H	H	H	A	H	H	B	B	H	H	H	*	H	A	B	*	B	H
C03_3046471_G	3	18.582	B	A	A	H	H	A	A	B	A	H	H	B	B	H	H	B	H	H	B	H	A	A	H	H	H	H	A	H	B	H	H	H	A	H	H	B	B	H	H	H	B	H	A	B	*	B	H
C03_3207912_A	3	19.753	B	A	A	H	H	A	A	B	A	H	H	B	B	A	H	B	H	H	B	H	A	A	H	H	H	H	A	H	B	H	H	H	A	B	H	B	H	H	H	H	*	H	A	B	*	B	H
C03_3207637_A	3	20.945	B	A	A	H	*	A	H	B	A	H	H	B	B	B	B	B	H	*	B	H	A	A	H	H	H	H	A	H	B	H	H	H	A	H	H	B	H	H	H	H	*	H	A	B	*	B	H
C03_3359087_T	3	21.999	B	A	A	H	H	A	A	B	A	H	H	B	B	H	H	B	H	H	B	H	A	A	H	H	H	H	A	H	B	H	H	H	A	A	H	B	B	H	H	A	B	H	A	B	B	B	H
C03_3411255_A	3	22.753	B	A	A	H	B	A	A	B	A	H	H	B	B	H	H	B	H	H	B	H	A	*	H	H	H	H	A	H	B	H	H	H	A	*	H	B	B	H	H	A	B	H	A	B	B	B	H
C03_3430643_C	3	23.297	B	A	A	H	H	A	A	B	A	H	H	B	B	B	H	B	B	H	B	H	A	A	H	H	H	H	A	H	B	H	H	H	A	B	H	B	B	H	H	A	*	B	A	B	*	B	H
C03_3644023_G	3	24.749	B	A	A	B	H	A	A	B	A	H	H	B	B	B	H	B	H	H	B	H	A	A	H	H	H	H	A	H	B	H	H	H	A	A	H	B	H	H	H	A	*	H	A	B	*	B	H
C03_3878156_T	3	25.523	B	A	A	H	H	A	A	B	A	H	H	B	B	B	H	B	H	B	B	H	A	*	H	H	B	H	A	H	B	A	H	H	A	H	H	B	B	H	H	A	B	H	A	B	*	B	H
C03_3878174_A	3	25.639	B	A	A	H	H	A	A	B	A	H	H	B	B	B	H	B	H	B	B	H	A	*	H	H	B	H	A	H	B	A	H	H	A	H	H	B	B	H	H	A	B	H	A	B	*	B	H
C03_4185332_A	3	26.553	B	A	A	H	H	A	B	B	A	H	H	B	B	H	H	B	H	H	B	H	A	A	H	H	H	H	A	H	B	A	H	H	A	B	H	B	B	H	H	A	*	H	A	B	*	B	H
C03_4327062_G	3	28.493	B	A	H	A	H	A	*	B	A	H	H	B	B	B	H	B	H	B	B	H	A	A	H	H	H	H	A	H	B	A	H	H	A	H	H	B	B	H	H	A	*	H	A	B	*	B	H
C03_5379288_A	3	31.926	B	A	H	H	H	H	H	B	A	H	H	B	B	B	H	B	H	H	B	H	A	A	H	B	H	H	H	H	B	A	H	H	A	H	H	B	B	H	H	A	*	H	H	B	*	B	H
C03_5786896_G	3	35.422	H	A	A	H	B	H	B	B	A	H	H	B	B	B	B	B	H	B	B	H	A	*	H	H	H	H	H	H	B	A	H	H	A	*	H	B	B	H	B	A	*	H	A	B	*	B	H
C03_5786884_C	3	35.661	H	A	A	H	B	H	B	B	A	H	H	B	B	B	B	B	H	B	B	H	A	*	H	H	H	H	H	H	B	A	H	H	A	*	H	B	B	H	B	A	*	H	A	B	*	B	H
C03_5786847_C	3	35.697	H	A	A	H	B	H	B	B	A	H	H	B	B	B	B	B	H	B	B	H	A	*	H	H	H	H	H	H	B	A	H	H	A	*	H	B	B	H	B	A	*	H	A	B	*	B	H
C03_5786875_A	3	35.723	H	A	A	H	B	H	B	B	A	H	H	B	B	B	B	B	H	B	B	H	A	*	H	H	H	H	H	H	B	A	H	H	A	*	H	B	B	H	B	A	*	H	A	B	*	B	H
C03_5847953_C	3	37.191	H	A	H	H	B	H	H	B	A	H	H	B	B	*	H	B	H	H	B	H	A	A	H	H	H	H	H	H	B	A	H	H	A	H	H	B	B	H	H	H	B	B	A	B	*	B	H
C03_5932902_A	3	39.667	H	A	H	H	*	H	B	B	A	B	H	B	B	B	H	B	B	H	B	H	A	*	H	H	B	H	B	H	B	A	H	H	A	A	H	B	H	H	A	A	*	H	A	B	*	B	H
C03_6403362_T	3	41.385	H	A	H	H	H	H	H	B	H	H	A	B	B	H	H	B	H	H	B	H	A	*	H	H	H	H	H	A	B	A	H	H	A	H	H	B	B	H	A	A	*	B	A	B	B	B	H
C03_6235634_A	3	44.533	H	A	H	H	H	B	H	B	H	H	A	B	B	H	H	B	B	H	B	H	A	A	H	H	H	H	H	A	B	A	H	H	A	H	H	B	B	H	A	A	*	A	H	B	*	B	H
C03_6235661_A	3	44.577	H	A	H	H	H	B	H	B	H	H	A	B	B	H	H	B	B	H	B	H	A	A	H	H	H	H	H	A	B	A	H	H	A	H	H	B	B	H	A	A	*	A	H	B	*	B	H
C03_6632006_T	3	46.756	H	A	H	H	H	B	H	B	H	H	A	B	B	A	H	B	H	A	B	H	A	A	H	H	H	H	H	H	B	A	B	H	A	A	H	B	H	H	A	A	*	H	H	H	*	B	H
C03_6631933_C	3	46.852	H	A	H	H	H	B	H	B	H	*	A	B	B	A	H	B	H	A	B	H	A	A	H	H	H	H	H	H	B	A	B	H	A	A	H	B	H	H	A	A	*	H	H	*	*	B	H
C03_7067614_A	3	49.383	H	A	H	H	H	B	A	B	H	B	A	B	B	A	H	B	B	A	H	H	A	A	H	H	B	H	H	A	B	A	H	H	A	*	H	B	H	H	A	A	*	A	A	H	*	B	H
C03_7138557_T	3	50.372	H	A	H	H	H	B	H	B	H	H	A	B	B	A	H	B	B	A	B	H	A	A	H	H	B	H	H	A	B	A	H	H	A	H	H	B	H	H	A	A	*	H	H	H	*	B	H
C03_7387641_A	3	50.844	H	A	H	H	H	B	H	B	H	B	A	B	B	H	H	B	B	B	B	H	A	A	H	H	H	H	H	A	B	A	*	H	A	*	H	B	H	H	A	A	*	H	H	H	*	B	H
C03_7387702_G	3	51.016	H	A	H	H	H	B	H	B	H	H	A	B	B	H	H	B	B	B	B	H	A	A	H	H	H	H	H	A	B	A	*	H	A	*	H	B	H	H	A	H	*	H	H	H	*	B	H
C03_7387646_C	3	51.272	H	A	H	H	H	B	H	B	H	B	A	B	B	H	H	B	B	B	B	H	A	A	H	H	H	H	H	A	B	A	*	H	A	*	H	B	H	H	A	H	*	H	H	H	*	B	H
C03_7067497_A	3	53.254	H	A	H	H	H	B	H	B	H	H	A	B	B	A	H	B	B	H	B	H	A	A	H	H	B	H	H	A	B	A	H	H	A	H	H	B	H	H	A	A	*	H	H	H	A	B	H
C03_7846539_C	3	63.076	H	A	H	H	H	B	H	B	H	B	A	B	B	B	B	B	B	B	B	H	A	A	A	H	B	H	H	H	B	A	H	H	A	B	H	B	H	H	A	A	B	A	H	H	*	H	H
C03_7846574_T	3	63.485	H	A	H	H	H	B	H	B	H	B	A	B	B	B	B	B	B	H	B	H	A	A	A	H	B	H	H	H	B	A	H	H	A	B	H	B	H	H	A	A	B	A	H	H	*	H	H
C03_7846472_A	3	64.338	H	A	H	H	A	B	A	B	H	B	A	B	B	H	B	B	B	H	B	H	A	A	A	H	B	H	H	H	B	A	H	A	A	B	H	B	H	H	A	A	B	A	H	H	*	H	H
C03_8303371_G	3	67.339	H	A	H	H	B	B	H	B	H	B	A	B	B	H	B	H	B	H	B	B	A	A	A	H	H	H	H	H	B	A	H	H	A	B	H	B	B	H	A	A	*	A	B	H	A	A	H
C03_8481955_C	3	72.028	H	A	H	H	*	B	H	B	H	B	A	B	B	*	H	H	B	H	B	H	A	H	A	H	H	H	H	H	H	A	H	H	A	B	H	B	H	H	A	A	H	A	B	A	*	A	H
C03_8481927_A	3	72.048	H	A	H	H	H	B	H	B	H	B	A	B	B	*	H	H	B	H	B	H	A	H	A	H	H	H	H	H	H	A	H	H	A	B	H	B	H	H	A	A	H	A	B	A	*	A	H
C03_8342610_C	3	74.979	H	H	B	B	H	B	H	B	H	H	A	B	B	H	B	H	B	A	H	H	H	B	A	A	H	H	H	H	B	A	A	H	A	B	H	B	H	H	A	A	*	A	B	B	*	A	H
C03_9720766_T	3	77.33	H	A	H	H	H	B	B	B	H	H	A	B	B	B	B	H	B	H	H	H	H	B	A	A	H	H	H	H	B	H	B	H	A	B	H	B	H	H	A	A	H	A	B	H	*	H	H
C03_10309035_G	3	78.902	H	A	H	B	B	B	H	B	H	H	A	H	H	H	B	H	B	A	H	H	H	B	A	A	H	H	A	H	B	H	B	B	A	B	H	B	H	H	A	A	*	A	B	H	*	B	H
C03_10252107_T	3	80.656	H	A	H	B	H	B	H	B	H	B	A	H	H	H	B	H	B	A	H	H	H	H	A	A	H	H	H	H	B	H	H	H	A	B	H	B	H	H	A	A	*	A	B	H	*	A	H
C03_10252074_T	3	80.718	H	A	H	B	H	B	H	B	H	B	A	H	H	H	B	H	B	A	H	H	H	H	A	A	H	H	H	H	B	H	H	H	A	B	H	B	H	H	A	A	*	A	B	H	*	A	H
C03_10256101_T	3	81.641	H	A	A	B	H	B	H	B	H	H	A	H	H	H	B	H	B	A	H	H	H	H	A	A	H	H	H	H	B	H	A	B	A	B	H	B	H	H	A	A	H	A	B	A	*	H	H
C03_10564776_G	3	82.219	H	H	H	B	H	B	B	B	H	H	A	H	H	B	B	H	B	A	H	H	H	B	A	A	H	H	H	H	B	H	H	B	A	B	H	B	H	H	A	A	*	A	B	A	*	H	H
C03_10672403_T	3	82.874	H	A	H	B	*	B	B	B	H	H	A	H	H	B	B	B	B	A	H	H	H	H	A	A	H	H	H	H	B	H	H	B	A	B	H	B	H	H	A	A	A	A	B	H	A	H	H
C03_10887279_T	3	83.952	H	A	H	B	H	B	H	B	H	H	A	H	H	*	B	H	B	A	H	H	H	H	A	A	H	H	H	H	B	H	H	B	A	B	H	B	H	H	A	A	B	A	B	H	*	H	H
C03_12885329_C	3	85.468	A	A	H	B	H	B	H	B	H	B	A	H	H	H	B	H	B	A	B	H	H	H	A	A	H	H	B	B	B	H	A	B	A	B	H	B	H	H	A	A	*	A	B	*	*	H	H
C03_11966548_T	3	86.174	A	A	H	B	H	B	H	B	H	H	A	H	H	*	B	H	B	A	H	H	H	H	A	A	H	H	B	B	B	H	H	B	A	B	H	B	H	H	A	A	*	A	B	H	*	H	H
C03_11450176_G	3	88.065	A	A	H	B	H	B	B	B	H	H	A	H	H	B	B	H	B	A	H	H	H	H	A	A	H	H	B	B	H	H	H	B	A	B	H	B	H	H	A	A	*	A	B	B	*	H	H
C03_11621369_A	3	88.946	A	A	H	B	H	B	H	B	H	H	A	H	H	H	B	H	B	A	H	H	H	A	A	A	H	H	B	B	H	H	H	B	A	B	H	B	H	H	A	A	*	A	B	A	*	H	H
C03_11621415_C	3	89.082	A	A	H	B	H	B	H	B	H	H	A	H	H	H	B	H	B	A	H	H	H	A	A	A	H	H	B	B	H	H	H	B	A	B	H	B	H	H	A	A	*	A	B	A	*	H	H
C03_17102481_T	3	89.444	A	A	H	B	H	B	H	B	H	H	A	H	H	H	B	H	B	A	H	H	H	H	A	A	H	H	B	B	H	H	H	B	A	B	H	B	H	H	A	A	*	A	B	H	*	A	H
C03_17146084_A	3	89.813	A	A	H	B	H	B	*	B	H	H	A	H	H	*	B	H	B	A	H	H	H	H	A	A	H	H	B	B	H	H	H	B	A	B	H	B	H	H	A	A	*	A	B	H	*	H	H
C03_17146097_A	3	90.023	A	A	H	B	H	B	*	B	H	H	A	H	H	A	B	H	B	A	H	H	H	H	A	A	H	H	B	B	H	H	H	B	A	B	H	B	H	H	A	A	*	A	B	H	*	H	H
C03_13392495_T	3	90.272	A	A	H	B	B	B	H	B	H	H	A	H	H	H	B	H	B	A	H	H	H	A	A	A	H	H	B	B	H	H	H	B	A	B	H	B	H	H	A	A	*	A	B	H	A	H	H
C03_17130527_G	3	90.518	A	A	H	B	H	B	H	B	H	H	A	H	H	*	B	H	B	A	H	H	H	*	A	A	H	H	B	B	H	H	A	B	A	B	H	B	H	H	A	A	A	A	B	H	*	H	H
C03_15276691_T	3	90.867	A	A	H	B	H	B	H	B	H	H	A	H	H	A	B	H	B	A	H	H	H	*	A	A	H	H	B	B	H	H	B	B	A	*	H	B	H	H	A	A	*	A	B	H	*	H	H
C03_16407457_T	3	91.298	A	A	H	B	A	B	H	B	H	H	A	H	H	H	B	H	B	A	H	H	H	A	A	A	H	H	B	B	H	H	H	B	A	B	H	B	H	H	A	A	*	A	B	H	*	H	H
C03_14691724_G	3	91.594	A	A	H	B	H	B	H	B	H	A	A	H	H	H	B	H	B	A	H	H	H	H	A	A	H	H	B	B	H	H	H	B	A	B	H	B	H	H	A	A	A	A	B	H	A	H	H
C03_14691784_T	3	91.842	A	A	H	B	H	B	H	B	H	A	A	H	H	H	B	H	B	A	H	H	H	H	A	A	H	H	B	B	H	H	H	B	A	B	H	B	H	H	A	A	A	A	B	H	A	H	H
C03_16344810_A	3	92.227	A	A	H	H	H	B	H	B	H	H	A	H	H	B	B	H	B	A	H	H	H	H	A	A	H	H	B	B	H	H	H	B	A	B	H	B	H	H	A	A	*	A	B	H	*	H	H
C03_16407656_T	3	94.068	A	A	*	B	A	B	H	B	A	H	A	H	H	H	B	A	B	A	H	H	H	A	A	A	H	H	B	B	H	H	A	B	A	B	H	B	H	H	A	A	*	A	B	H	*	H	A
C03_18286627_A	3	100.316	A	A	H	H	H	H	H	B	A	H	A	H	H	*	B	H	H	A	H	H	H	B	B	A	H	H	B	B	H	B	A	H	A	B	H	H	H	H	A	A	*	H	H	H	*	H	H
C03_18269684_T	3	101.67	A	H	H	B	H	H	H	B	H	H	A	H	H	A	B	H	H	A	H	H	H	H	B	A	H	H	B	B	H	B	A	B	A	B	H	H	H	H	A	A	*	B	H	H	B	H	H
C03_18269793_C	3	102.689	A	A	H	B	H	H	H	B	H	H	A	H	H	A	B	*	H	A	H	H	H	*	B	A	H	H	B	B	H	B	A	B	A	B	H	H	H	H	A	A	*	H	H	H	*	H	H
C03_22165185_C	3	105.895	A	*	H	H	H	H	H	H	B	B	A	H	H	B	B	H	H	A	H	H	H	B	B	A	A	H	B	B	H	B	A	B	A	H	H	H	H	H	A	A	*	H	H	A	*	A	A
C03_22165401_C	3	107.636	A	H	H	H	H	H	H	H	B	H	A	H	H	B	B	H	H	A	H	H	H	B	B	A	H	H	B	B	H	B	A	H	A	H	H	H	H	H	A	A	B	H	H	A	*	H	A
C03_22165400_T	3	107.774	A	H	H	H	H	H	H	H	B	H	A	H	H	B	B	H	H	A	H	H	H	*	B	A	H	H	B	B	H	B	A	H	A	H	H	H	H	H	A	A	B	H	H	A	*	H	A
C03_22479161_C	3	108.795	A	H	B	B	H	H	H	H	H	H	A	H	H	H	B	A	H	A	H	H	H	B	B	A	H	H	B	B	H	B	A	H	A	H	H	H	A	H	A	A	B	H	B	B	*	H	A
C03_22479093_G	3	108.986	A	H	B	B	H	H	*	H	H	H	A	H	H	H	B	A	H	A	H	H	H	B	B	A	H	H	B	B	H	B	A	H	A	H	H	H	A	H	A	A	B	H	B	B	*	H	A
C03_22420754_A	3	109.907	A	A	B	H	H	H	H	H	H	H	A	H	H	H	B	H	H	A	H	H	H	B	B	A	H	H	B	B	H	B	A	H	A	H	H	H	A	H	A	A	*	H	H	H	*	H	A
C03_22492267_A	3	110.297	A	A	H	B	H	H	H	H	H	H	A	H	H	*	B	A	H	A	H	H	H	H	B	A	H	H	B	B	H	B	A	H	A	H	H	H	A	H	A	A	*	B	H	H	*	H	A
C03_22567251_C	3	111.208	A	A	H	B	H	H	H	H	H	H	A	H	H	H	B	A	H	A	H	H	H	H	B	A	A	H	B	B	H	B	A	H	A	B	H	H	A	H	A	A	B	H	H	H	B	H	A
C03_22567238_T	3	111.226	A	A	H	B	H	H	H	H	H	H	A	H	H	H	B	A	H	A	H	H	H	H	B	A	A	H	B	B	H	B	A	H	A	B	H	H	A	H	A	A	B	H	H	H	B	H	A
C03_22567188_A	3	111.351	A	A	H	B	H	H	H	H	H	H	A	H	H	H	B	A	H	A	H	H	H	H	B	A	A	H	B	B	H	B	A	H	A	B	H	H	A	H	A	A	B	H	H	H	B	H	A
C03_22619214_T	3	112.257	A	A	B	B	H	H	H	H	H	H	A	H	H	B	B	A	H	A	H	H	H	H	B	A	H	A	B	B	H	B	A	H	A	B	H	H	A	H	A	A	*	H	H	H	*	*	A
C03_23208243_T	3	115.111	A	A	*	B	H	B	B	H	H	A	H	H	B	H	B	A	H	A	B	H	H	B	B	H	H	B	B	B	B	B	A	*	A	H	H	H	A	H	A	A	*	H	H	B	*	H	A
C03_23171465_T	3	115.711	A	A	H	B	B	H	B	H	H	H	H	H	B	B	B	A	H	A	H	H	H	B	B	A	A	B	B	B	H	B	A	H	A	H	H	H	A	H	A	A	*	H	H	B	*	H	A
C03_23166754_A	3	116.769	A	A	H	B	H	H	B	H	B	A	H	H	B	H	B	A	H	A	H	H	H	A	B	A	H	B	B	B	H	B	A	H	A	A	H	H	A	H	A	A	*	H	H	B	*	H	A
C03_23166725_T	3	117.035	A	A	H	B	H	H	B	H	B	A	H	H	B	H	B	A	H	A	H	H	H	A	B	A	H	B	B	B	H	B	A	H	A	A	H	H	A	H	A	A	*	H	H	B	*	H	A
C03_23166736_T	3	117.077	A	A	H	B	H	H	B	H	B	A	H	H	B	H	B	A	H	A	H	H	H	A	B	A	H	B	B	B	H	B	A	H	A	A	H	H	A	H	A	A	*	H	H	B	*	H	A
C03_23101159_T	3	117.432	A	A	H	B	H	H	B	H	H	H	H	H	B	*	B	A	H	A	H	H	H	A	B	A	H	B	B	B	H	B	A	H	A	*	H	H	A	H	A	A	B	H	H	B	*	H	A
C03_23085578_G	3	117.843	A	A	H	B	H	H	B	H	H	A	H	H	B	B	B	A	H	A	H	H	H	*	B	A	H	B	B	B	H	B	A	H	A	B	H	H	A	H	A	A	*	H	H	B	*	H	A
C03_23660810_A	3	119.204	A	A	H	B	A	H	*	H	H	A	H	H	B	A	B	A	H	A	B	H	H	A	B	A	H	B	H	B	H	B	A	H	A	H	H	H	A	H	A	A	*	H	H	B	*	B	A
C03_23660696_G	3	119.314	A	A	H	B	A	H	B	H	H	A	H	H	B	A	B	A	H	A	B	H	H	A	B	A	H	B	H	B	H	B	A	H	A	H	H	H	A	H	A	A	*	H	H	B	*	B	A
C03_23660745_G	3	119.408	A	A	H	B	A	H	B	H	H	A	H	H	B	A	B	A	H	A	B	H	H	A	B	A	H	B	H	B	H	B	A	H	A	H	H	H	A	H	A	A	*	H	H	B	*	B	A
C03_23649775_G	3	120.465	A	A	H	B	H	H	B	H	H	A	H	H	B	*	B	A	A	A	B	H	H	A	B	A	H	B	H	B	H	B	A	H	A	A	H	H	A	H	A	A	*	H	H	B	A	A	A
C03_24117923_C	3	123.649	A	A	H	B	A	H	B	H	H	A	H	H	B	A	B	A	H	A	B	H	H	H	B	A	H	B	H	B	H	B	A	*	A	H	H	A	A	H	H	A	*	H	H	B	*	H	A
C03_24074566_C	3	124.065	A	A	H	B	A	H	B	H	H	A	H	H	B	A	B	A	H	A	B	H	H	*	B	A	A	B	H	B	B	B	A	H	A	H	H	A	A	H	A	A	B	H	H	H	*	H	A
C03_24074527_G	3	124.107	A	A	H	B	A	H	B	H	H	A	H	H	B	A	B	A	H	A	B	H	H	*	B	A	A	B	H	B	B	B	A	H	A	H	H	A	A	H	A	A	B	H	H	H	*	H	A
C03_24351178_A	3	125.374	A	A	H	B	A	H	B	H	H	A	H	H	B	B	B	A	H	A	B	H	H	H	B	A	A	B	H	B	H	B	A	H	A	H	H	A	A	H	A	A	*	H	H	*	*	H	A
C03_24351191_T	3	125.426	A	A	H	B	A	H	B	H	H	A	H	H	B	B	B	A	H	A	B	H	H	H	B	A	A	B	H	B	H	B	A	H	A	H	H	A	A	H	A	A	*	H	H	A	*	H	A
C03_24351105_G	3	125.663	A	A	H	B	A	H	B	H	H	A	H	H	B	B	B	A	H	A	B	H	H	A	B	A	A	B	H	B	H	B	A	H	A	H	H	A	A	H	A	A	*	H	H	A	*	H	A
C03_24582514_A	3	126.041	A	A	H	B	A	H	B	H	H	A	H	H	B	*	B	*	H	A	B	H	H	A	B	A	H	B	H	B	H	B	A	H	A	H	H	A	A	H	A	A	*	H	B	H	*	H	A
C03_24841999_A	3	126.355	A	A	H	B	A	H	B	H	H	A	H	H	B	*	B	A	H	A	B	H	H	H	B	A	A	B	H	B	H	B	A	H	A	A	H	A	A	H	A	A	*	H	H	H	*	H	A
C03_24332385_C	3	126.698	A	A	H	B	A	H	B	H	H	A	H	H	B	H	B	A	H	A	B	H	H	H	B	A	A	B	H	B	H	B	A	H	A	H	H	A	A	H	A	A	*	H	H	B	*	H	A
C03_24993488_T	3	127.856	A	A	H	B	A	H	B	H	H	A	H	H	B	H	B	A	H	A	B	H	H	H	B	A	H	B	H	B	H	B	A	H	A	*	H	A	A	H	A	A	*	H	H	H	*	H	A
C03_25066723_C	3	128.205	A	A	H	B	A	H	B	H	H	A	H	H	B	*	B	A	H	A	B	H	H	H	B	A	H	B	H	B	H	B	A	H	A	H	H	A	A	H	A	A	*	H	H	H	*	A	A
C03_25151930_C	3	129.084	A	A	H	B	A	H	B	H	H	A	H	H	B	H	B	A	H	A	B	H	H	B	B	A	A	B	H	B	H	B	A	H	A	A	H	A	A	H	A	A	B	H	H	H	*	H	A
C03_25151947_T	3	129.299	A	A	H	B	A	H	B	H	H	A	H	H	B	H	B	A	H	A	B	H	H	B	B	A	A	B	H	B	H	B	A	H	A	A	H	A	A	H	A	A	B	H	H	H	*	H	A
C03_26041752_C	3	137.888	A	A	B	H	A	H	B	H	H	A	H	H	B	B	H	A	H	H	B	H	H	B	B	A	H	B	H	B	H	B	B	H	H	H	H	A	A	A	H	A	*	B	H	B	*	H	A
C03_26041740_C	3	137.989	A	A	B	A	A	H	B	H	H	A	H	H	B	B	H	A	H	H	B	H	H	B	B	A	H	B	H	B	H	B	B	H	H	H	H	A	A	A	H	A	*	B	H	B	*	H	A
C03_25953835_G	3	139.402	A	A	B	H	A	H	B	H	H	A	H	H	B	B	H	A	H	H	B	H	H	B	B	A	H	B	H	B	H	B	A	H	H	A	H	A	A	A	H	A	*	B	H	H	*	H	H
C03_25955744_T	3	139.907	A	H	B	H	A	H	B	H	H	A	H	H	B	*	H	A	H	H	B	H	H	H	B	A	H	B	H	B	H	B	H	H	H	B	H	A	A	A	H	A	H	B	H	H	*	B	A
C03_25955707_A	3	140.023	A	H	B	H	A	H	B	H	H	A	H	H	B	*	H	A	H	H	B	H	H	H	B	A	H	B	H	B	H	B	H	H	H	B	H	A	A	A	H	A	H	B	H	H	*	H	A
C03_26015364_A	3	140.511	A	A	B	H	A	H	H	H	H	A	H	H	B	H	H	A	H	H	B	H	H	H	B	A	H	B	H	B	H	B	H	H	H	H	H	A	A	A	H	A	*	B	H	H	B	H	A
C03_26068313_A	3	141.218	A	A	B	H	A	H	B	H	H	A	H	H	B	H	H	A	H	H	B	H	H	A	B	A	H	B	H	B	H	B	H	H	H	*	H	A	A	A	H	A	*	B	H	H	*	A	A
C03_26068333_G	3	141.358	A	A	B	H	A	H	B	H	H	A	H	H	B	H	H	A	H	H	B	H	H	A	B	A	H	B	H	B	H	B	H	H	H	*	H	A	A	A	H	A	*	B	H	H	*	H	A
C03_26015073_A	3	141.996	A	A	B	B	A	H	B	H	H	H	H	H	B	H	H	A	H	*	B	H	H	B	B	A	H	B	H	B	H	B	H	H	H	A	H	A	A	A	H	A	B	B	H	H	B	H	A
C03_26331255_C	3	143.19	A	A	B	H	A	H	B	H	B	A	H	H	B	B	H	*	H	B	B	H	H	H	B	H	H	B	H	B	B	B	H	H	H	H	H	A	A	A	H	A	*	B	H	H	*	H	A
C03_26331260_T	3	143.276	A	A	B	H	A	H	B	H	B	A	H	H	B	B	H	*	H	B	B	H	H	H	B	H	H	B	H	B	B	B	H	H	H	H	H	A	A	A	H	A	*	B	H	H	*	H	A
C03_26840798_C	3	146.179	A	A	B	H	A	H	B	H	H	A	H	H	B	*	H	A	H	A	B	H	H	A	B	A	H	B	H	B	H	B	H	H	B	H	H	A	A	A	H	A	*	B	H	H	*	H	A
C03_26845675_T	3	146.823	A	A	B	H	A	H	B	H	H	A	H	H	B	A	H	A	H	H	B	H	H	*	B	A	H	B	A	B	H	B	H	H	B	H	H	A	A	A	H	A	*	B	H	H	A	H	A
C03_26845637_C	3	146.891	A	A	B	H	A	H	B	H	H	A	H	H	B	A	H	A	H	H	B	H	H	*	B	A	H	B	A	B	H	B	H	H	B	H	H	A	A	A	H	A	*	B	H	H	A	H	A
C03_26834541_A	3	147.834	A	A	B	A	A	H	B	H	A	A	H	H	B	*	H	A	H	H	B	H	H	*	B	A	H	B	H	B	H	B	H	H	B	*	H	A	A	A	H	A	*	*	H	A	*	H	A
C03_26969596_G	3	148.819	A	A	B	A	A	H	B	H	H	A	H	H	B	A	H	A	H	H	B	H	H	*	B	A	H	B	A	B	H	B	H	H	B	H	H	A	A	A	H	A	*	B	H	H	*	A	A
C03_27372294_G	3	151.162	A	A	B	A	A	H	B	H	B	A	H	H	B	A	H	A	H	H	B	H	B	H	B	A	H	B	H	B	A	B	H	H	B	H	H	A	A	H	H	A	*	B	B	H	B	H	A
C03_27518373_G	3	151.861	A	A	B	A	A	H	B	H	H	A	H	A	B	A	H	A	H	H	B	H	B	*	B	A	H	B	H	B	H	B	B	H	B	H	H	A	A	A	H	A	B	B	H	H	B	H	A
C03_27554290_T	3	152.255	A	A	B	A	A	H	B	H	H	A	H	A	B	A	H	A	H	H	B	H	B	H	B	A	B	B	H	B	H	B	H	H	B	H	H	A	A	A	H	A	*	B	H	H	*	H	A
C03_27325186_A	3	152.65	A	A	B	A	A	H	B	H	H	A	H	H	B	A	H	A	H	B	B	H	B	H	B	A	H	B	H	B	H	B	H	H	B	B	H	A	A	A	H	A	B	B	H	H	*	H	A
C03_27600185_C	3	153.476	A	A	B	A	A	H	B	H	H	A	H	A	B	A	H	A	A	H	B	H	B	H	B	A	H	B	H	B	H	B	H	H	B	H	H	A	A	A	H	A	*	B	H	H	*	A	A
C03_27600101_G	3	153.545	A	A	B	A	A	H	B	H	H	A	H	A	B	A	H	A	A	H	B	H	B	H	B	A	H	B	H	B	H	B	H	H	B	*	H	A	A	A	H	A	*	B	H	H	*	A	A
C03_27595466_A	3	154.448	A	A	B	A	A	H	B	H	H	A	H	A	B	*	H	A	H	A	B	H	B	A	B	A	H	B	H	B	H	B	A	H	B	H	H	A	A	A	H	A	B	B	H	H	*	H	A
C03_27395014_T	3	155.33	A	A	B	A	A	H	B	H	H	A	B	H	B	A	H	H	H	H	B	H	B	B	B	A	H	B	B	B	H	B	H	B	B	H	H	A	A	A	H	A	B	B	H	H	*	H	A
C03_28125972_C	3	158.223	A	A	B	A	A	H	B	H	H	H	H	A	H	A	H	A	H	H	B	H	B	A	B	A	H	B	H	B	H	B	A	H	B	H	H	A	A	A	H	A	*	B	H	H	*	A	A
C03_28400290_A	3	158.928	A	H	B	A	A	H	B	H	H	H	H	A	H	H	H	A	H	H	B	H	B	B	B	A	H	B	H	B	H	B	H	H	B	A	H	A	A	A	H	A	*	B	H	B	*	H	A
C03_28437711_G	3	159.38	A	A	B	A	A	H	*	H	H	H	H	A	H	A	A	A	H	H	B	H	B	B	B	A	H	B	H	B	H	B	H	H	B	H	H	A	A	A	H	A	*	B	H	H	*	H	A
C03_28437698_A	3	159.628	A	A	B	A	A	H	*	H	H	H	H	A	H	A	A	A	H	H	B	H	B	B	B	A	H	B	H	B	H	B	H	H	B	H	H	A	A	A	H	A	*	B	H	H	*	H	A
C03_28313365_C	3	160.216	A	A	B	A	A	H	B	H	H	H	H	A	H	A	H	A	H	B	B	H	B	B	B	A	H	B	H	B	H	B	H	H	B	B	H	A	A	A	H	A	B	B	H	H	B	H	A
C03_28547210_T	3	161.408	A	A	B	A	A	H	B	H	H	H	H	A	H	*	H	A	H	H	B	H	B	H	B	A	H	B	H	B	H	B	B	H	B	A	H	A	A	A	H	A	*	B	H	H	*	H	A
C03_28301841_G	3	162.683	A	A	B	A	A	H	B	H	H	*	H	A	H	H	H	A	H	H	B	H	B	*	B	A	H	B	H	B	A	B	H	H	B	A	H	A	A	A	H	A	B	B	H	H	*	H	A
C03_28301862_T	3	163.01	A	A	H	A	A	H	B	H	H	*	H	A	H	H	H	A	H	H	B	H	B	*	B	A	H	B	H	B	A	B	H	H	B	A	H	A	A	A	H	A	B	B	H	H	*	H	A
C03_28301886_G	3	163.257	A	A	B	A	A	H	B	H	H	*	H	A	H	H	H	A	H	H	B	H	B	B	B	A	H	B	H	B	A	B	H	H	B	A	H	A	A	A	H	A	B	B	H	H	*	H	A
C04_438483_G	4	0	A	B	A	B	H	B	H	B	H	*	H	B	B	A	H	H	H	B	H	H	A	A	B	H	H	H	B	A	H	B	H	H	A	H	H	H	A	H	A	A	*	A	A	B	*	A	H
C04_1441592_G	4	6.419	H	B	A	B	H	B	A	B	H	B	H	B	H	*	A	B	H	B	H	B	A	*	B	H	B	H	B	A	B	B	H	H	A	B	H	H	H	A	H	H	*	A	A	A	A	A	H
C04_1509158_G	4	9.845	H	B	A	B	B	B	H	B	H	A	H	B	H	*	H	H	H	*	H	B	A	*	B	H	B	H	B	A	H	B	H	H	A	B	H	B	H	A	B	H	B	A	A	H	*	A	H
C04_1525604_A	4	12.093	H	B	A	H	H	B	A	B	H	*	H	B	H	B	H	*	H	H	H	B	A	*	B	A	H	H	B	A	H	B	H	H	A	B	H	H	A	A	H	H	*	A	A	H	*	A	H
C04_1525640_T	4	13.164	H	B	A	H	H	B	A	B	H	H	H	B	H	B	H	*	H	H	H	B	A	H	B	H	H	H	B	A	H	B	H	H	A	B	H	H	A	A	H	H	*	A	A	H	*	A	H
C04_1544268_G	4	14.714	H	B	A	A	H	B	B	B	H	H	H	B	H	H	H	H	H	B	H	B	A	H	B	H	B	H	B	A	H	B	H	H	A	B	H	H	A	A	H	H	B	A	A	H	A	A	H
C04_1605364_T	4	15.998	H	B	A	H	H	B	H	B	H	H	H	B	H	H	H	H	H	B	H	B	A	*	B	H	B	H	B	H	H	B	H	H	A	B	H	H	A	A	H	H	B	A	A	H	*	A	H
C04_1605401_A	4	16.155	H	B	A	H	H	B	H	B	H	H	H	B	H	H	H	H	H	B	H	B	A	*	B	H	B	H	B	H	H	B	H	H	A	B	H	H	A	A	H	H	B	A	A	H	*	A	H
C04_1621873_T	4	17.825	H	B	A	H	A	B	H	B	H	H	H	B	H	A	H	A	H	B	H	B	A	H	B	H	H	H	B	H	H	B	H	H	A	B	H	H	A	A	H	H	B	A	A	H	*	A	H
C04_1621843_G	4	18.076	H	B	A	H	A	B	H	B	H	H	H	B	H	A	H	A	H	B	H	B	A	H	B	H	H	H	B	H	H	B	H	H	A	B	H	H	A	A	H	H	B	A	A	H	*	A	H
C04_1953357_A	4	22.334	H	B	A	H	H	H	H	B	H	H	H	B	H	B	H	H	H	B	H	B	A	*	B	B	H	H	H	H	H	B	H	H	A	B	H	H	A	H	H	H	B	A	A	B	*	A	H
C04_1953393_A	4	22.666	H	B	A	A	H	H	H	B	H	H	H	B	H	B	H	H	H	B	H	B	A	A	B	B	H	H	H	H	H	B	H	H	A	B	H	H	A	H	H	H	*	A	A	B	*	A	H
C04_2014616_G	4	24.717	H	B	A	H	H	H	B	B	H	H	H	B	H	A	H	H	H	B	H	B	A	B	B	B	H	H	H	H	H	B	H	H	A	B	H	H	A	H	H	H	*	A	A	H	*	A	H
C04_2116840_T	4	29.287	H	B	A	H	H	H	B	B	H	H	H	H	H	A	H	A	H	B	A	B	A	*	B	H	B	H	H	H	H	B	H	H	A	B	H	H	H	H	A	H	*	A	H	H	*	A	H
C04_2355750_G	4	32.93	H	B	A	H	H	H	B	B	H	H	H	A	H	A	H	A	H	B	H	B	A	A	B	H	H	H	H	H	B	B	H	H	A	B	B	H	B	H	A	H	*	H	H	H	*	A	H
C04_2520645_T	4	35.316	H	B	A	H	H	H	B	B	A	H	H	A	H	*	H	B	H	B	H	B	A	B	B	H	B	H	H	H	B	B	H	H	A	B	B	H	B	H	A	H	*	H	H	H	*	A	H
C04_2819708_G	4	38.852	H	H	A	H	A	H	B	B	A	H	H	A	H	A	A	H	H	B	H	B	A	*	B	B	B	A	H	H	B	B	H	H	A	B	B	H	B	H	A	H	A	H	B	A	*	H	B
C04_3750193_A	4	43.517	H	H	H	A	A	H	B	B	A	*	H	A	H	A	H	H	H	H	H	B	A	B	B	H	B	B	H	H	B	B	H	B	A	B	B	H	B	H	A	H	A	B	B	B	*	A	H
C04_3978401_G	4	45.243	H	H	A	A	B	H	B	H	A	A	H	A	H	A	H	B	H	B	A	B	A	*	B	H	B	B	H	H	B	B	*	B	A	B	B	H	B	H	A	H	*	H	B	B	*	B	H
C04_3815566_A	4	47.664	H	A	H	H	A	H	H	B	A	A	H	A	H	A	H	A	H	A	H	B	A	H	B	H	B	B	H	H	B	B	H	B	A	B	B	H	B	H	A	H	*	H	B	H	B	H	H
C04_3815581_T	4	47.966	H	A	H	H	A	H	H	B	A	A	H	A	H	A	H	A	H	A	H	B	A	H	B	H	B	B	H	H	B	B	H	B	A	B	B	H	B	H	A	H	*	H	B	H	B	H	H
C04_3815639_G	4	48.186	H	A	H	H	A	H	H	B	A	A	H	A	H	A	H	A	H	A	H	B	A	H	B	H	B	B	H	H	B	B	H	B	A	B	B	H	B	H	A	H	*	H	B	H	B	H	H
C04_4215676_G	4	52.352	H	H	H	*	H	H	B	H	A	A	H	A	H	A	H	H	H	H	H	B	A	*	B	H	B	B	H	H	B	B	A	B	A	B	B	H	B	H	A	H	B	H	B	H	*	H	H
C04_4215704_G	4	52.367	H	H	H	*	H	H	B	H	A	A	H	A	H	A	H	H	H	H	H	B	A	*	B	H	B	B	H	H	B	B	A	B	A	B	B	H	B	H	A	H	B	H	B	H	*	H	H
C04_4432102_G	4	54.009	H	H	B	H	H	H	H	H	A	A	H	A	H	*	H	H	H	H	H	B	A	B	B	H	B	B	H	H	B	B	A	B	A	B	B	H	B	H	A	H	*	H	B	A	*	H	H
C04_5991393_T	4	56.978	H	A	H	H	B	H	H	A	A	A	H	A	H	A	H	H	H	H	H	B	A	A	B	H	B	B	A	H	B	B	A	B	A	B	B	A	B	H	A	H	*	H	B	B	*	H	H
C04_4924758_T	4	58.011	A	*	H	H	B	H	H	A	A	A	H	A	H	A	H	H	H	H	H	B	A	*	B	H	B	B	A	H	B	B	A	B	A	B	B	A	B	H	A	H	A	H	B	H	*	H	H
C04_7604939_T	4	62.968	H	H	H	H	B	H	H	A	A	A	A	A	H	A	H	H	H	H	H	B	A	A	B	H	B	B	A	H	B	B	A	H	H	*	H	H	B	H	A	H	A	H	B	H	*	H	H
C04_7604966_C	4	63.157	H	H	H	H	B	H	H	A	A	A	A	A	H	A	H	H	H	H	H	B	A	A	B	H	B	B	A	H	B	B	A	H	H	*	H	H	B	H	A	H	A	H	B	H	*	H	H
C04_7604956_T	4	63.348	H	H	H	H	B	H	H	A	A	A	A	A	H	A	H	H	H	H	H	B	A	A	B	H	B	B	A	H	B	B	A	B	H	*	H	H	B	H	A	H	A	H	B	H	*	H	H
C04_7605182_A	4	64.38	H	H	H	H	H	H	H	A	A	A	A	A	H	A	H	H	H	H	H	B	A	H	B	H	B	B	A	H	B	B	A	B	H	B	H	H	B	H	A	H	A	H	B	H	*	H	H
C04_7813052_T	4	65.189	H	A	H	H	*	H	H	A	A	A	A	A	H	A	H	A	H	A	H	B	A	*	B	B	B	B	A	H	B	B	A	B	H	B	H	H	B	H	A	H	*	H	B	H	*	H	H
C04_9951708_G	4	66.6	H	B	H	H	B	A	H	A	A	A	A	A	H	A	A	H	H	H	H	B	A	A	B	B	B	B	A	H	B	B	A	B	H	B	H	H	B	H	A	H	*	H	B	*	*	A	H
C04_5590343_A	4	68.804	H	H	H	H	B	A	H	A	A	A	A	H	H	A	H	H	A	H	H	B	A	*	B	B	B	B	A	H	B	B	A	B	H	B	H	H	B	H	A	H	A	H	B	B	*	H	A
C04_10594450_C	4	70.047	H	A	H	H	B	A	H	A	A	A	A	A	H	A	H	H	A	H	H	B	A	H	B	B	B	B	A	H	B	B	A	B	H	B	H	H	B	H	A	B	*	H	B	H	*	H	A
C04_10594440_T	4	70.067	H	A	H	H	B	A	H	A	A	A	A	A	H	A	H	H	A	H	H	B	A	H	B	B	B	B	A	H	B	B	A	B	H	B	H	H	B	H	A	B	*	H	B	H	*	H	A
C04_8286708_T	4	71.372	H	H	H	H	B	A	H	A	A	A	A	A	H	*	H	H	A	H	H	B	A	H	B	B	H	B	A	H	B	B	A	B	H	B	H	H	H	H	A	H	*	H	B	H	*	H	A
C04_8286765_C	4	72.003	H	H	H	H	B	A	H	A	A	A	A	A	H	A	H	H	A	H	H	B	A	H	B	B	H	B	A	H	B	B	A	B	H	B	H	H	H	H	A	H	*	H	B	H	*	A	A
C04_18857278_T	4	72.537	A	H	H	H	H	A	H	A	A	A	A	A	H	A	H	H	A	H	H	B	A	H	B	B	H	B	A	H	B	B	A	B	H	B	H	H	B	H	A	H	*	H	B	A	*	H	A
C04_15641730_G	4	73.528	H	H	H	H	B	A	H	A	A	A	A	A	H	A	H	H	A	H	H	B	A	B	B	B	H	B	A	H	B	B	A	H	H	B	H	H	H	H	A	H	*	H	B	H	B	H	A
C04_12940249_C	4	74.009	H	H	H	H	B	A	H	A	A	A	A	A	H	A	H	H	A	H	H	B	A	B	B	B	H	B	A	H	B	B	A	B	H	B	H	H	B	H	A	H	*	H	B	H	B	B	A
C04_16769078_G	4	75.959	H	H	H	H	B	A	H	A	A	A	A	A	H	*	H	H	A	*	H	H	A	B	B	B	H	B	A	H	B	B	A	B	H	B	H	H	B	H	A	H	B	B	B	H	*	H	A
C04_17101823_T	4	76.864	H	H	H	H	B	A	H	A	A	A	A	A	H	A	H	H	A	H	H	H	A	H	B	B	H	B	A	H	B	B	A	B	H	B	H	H	H	H	A	H	*	H	B	A	*	H	A
C04_19126285_A	4	82.654	H	H	B	B	B	A	H	A	H	*	A	A	H	H	H	B	A	A	H	H	H	B	B	B	H	B	A	H	B	B	A	B	H	B	H	H	B	H	A	H	*	H	H	H	B	H	A
C04_19161774_T	4	83.664	H	H	B	B	B	A	H	A	H	H	A	A	H	*	H	B	A	A	H	H	H	H	B	B	H	B	A	H	B	B	A	B	H	B	H	H	B	H	A	H	*	H	H	H	B	H	A
C04_19307175_T	4	84.401	H	H	B	B	B	A	H	A	B	B	A	A	H	A	H	B	A	A	H	H	H	H	B	B	H	B	A	H	B	B	A	B	H	B	H	H	B	H	A	H	*	H	H	H	B	H	A
C04_19307177_A	4	84.494	H	H	B	B	B	A	H	A	B	B	A	A	H	A	H	B	A	A	H	H	H	H	B	B	H	B	A	H	B	B	A	B	H	B	H	H	B	H	A	H	*	H	H	H	*	H	A
C04_18301814_T	4	85.35	H	H	B	B	B	A	B	A	H	A	A	A	H	A	H	B	A	A	H	H	H	H	B	B	H	B	A	H	B	B	A	B	H	*	H	H	B	H	A	H	*	H	H	H	*	H	A
C04_19411486_A	4	85.813	H	H	B	B	B	A	H	A	H	B	A	A	H	A	H	B	A	A	H	H	H	B	B	B	H	B	A	H	B	B	A	B	H	B	H	H	B	H	A	H	*	H	H	H	B	H	A
C04_19143803_T	4	86.035	H	H	B	B	B	A	H	A	H	H	A	A	H	A	H	B	A	A	H	H	H	*	B	B	B	B	A	H	B	B	A	B	H	B	H	H	B	H	A	H	*	H	H	H	*	H	A
C04_20191403_T	4	89.867	H	H	B	B	B	A	H	A	H	H	A	A	H	H	H	B	A	A	H	H	H	A	B	B	H	H	A	H	B	B	A	H	H	B	H	H	H	H	A	H	A	H	H	B	*	H	A
C04_20191369_A	4	90.558	H	H	B	B	B	A	A	A	H	H	A	A	H	H	H	B	A	A	H	H	H	A	B	B	H	H	A	H	B	B	A	H	H	B	H	H	H	H	A	H	A	H	H	B	*	H	A
C04_20251353_A	4	91.401	H	H	B	B	B	A	H	A	H	H	A	A	A	A	H	B	A	A	H	H	H	A	B	H	H	H	A	H	B	B	A	H	H	B	H	H	B	H	A	H	*	H	H	B	*	H	A
C04_20267305_C	4	93.262	H	H	B	B	B	A	B	A	H	H	A	A	A	A	H	B	A	A	H	H	H	A	B	B	H	H	A	H	B	B	A	H	H	B	H	H	B	H	A	H	*	H	H	H	*	*	A
C04_20267282_C	4	93.293	H	H	B	B	B	A	*	A	H	H	A	A	A	A	H	B	A	A	H	H	H	A	B	B	H	H	A	H	B	B	A	H	H	B	H	H	B	H	A	H	*	H	H	H	*	*	A
C04_21530648_G	4	98.687	H	H	B	H	B	H	A	A	H	B	A	A	A	*	H	B	A	A	H	H	H	*	B	B	H	H	A	H	B	B	A	H	H	B	H	H	B	H	A	H	*	B	H	A	B	H	A
C04_21795789_A	4	99.359	H	H	B	B	B	H	A	A	H	B	A	A	A	B	A	B	A	A	H	H	H	A	B	B	H	H	A	H	B	B	A	H	H	B	H	H	B	H	A	H	*	H	H	A	*	A	A
C04_21594903_T	4	100.191	H	H	B	B	B	H	A	A	H	B	A	A	A	*	H	B	A	A	H	H	H	A	B	B	H	H	A	H	B	B	A	H	H	B	H	H	B	H	A	H	*	H	H	A	*	H	A
C04_21690973_G	4	100.878	H	H	B	B	B	H	A	A	H	B	A	A	A	B	H	B	A	A	H	H	H	A	B	B	H	H	A	H	B	B	A	H	H	B	H	H	B	H	A	H	A	H	H	A	*	H	A
C04_21948542_A	4	101.802	H	H	B	B	B	H	A	A	H	B	A	A	A	B	H	B	A	A	H	H	H	A	B	B	H	H	A	H	B	B	A	H	H	B	H	H	B	H	A	H	A	H	H	A	*	H	A
C04_21948578_T	4	102.048	H	H	B	B	B	H	A	A	H	B	A	A	A	B	H	B	A	A	H	H	H	A	B	B	H	H	A	H	B	B	A	H	H	B	H	H	B	H	A	H	A	H	H	A	*	H	A
C04_21970385_A	4	103.346	H	A	B	B	B	H	A	A	H	B	A	A	A	B	H	B	A	A	H	H	H	A	B	B	H	H	A	H	B	B	A	H	H	*	H	H	H	H	A	H	A	H	H	A	*	H	A
C04_22059002_C	4	106.597	H	B	B	*	B	B	A	A	H	B	A	A	A	*	H	B	A	A	A	H	H	A	B	B	H	H	A	H	H	B	A	H	H	B	H	H	H	H	A	H	*	H	H	A	*	H	A
C04_22058987_A	4	106.668	H	B	B	*	B	B	A	A	H	B	A	A	A	*	H	B	A	A	A	H	H	A	B	B	H	H	A	H	H	B	A	H	H	B	H	H	H	H	A	H	*	H	H	A	*	H	A
C04_22285432_A	4	107.699	H	H	B	B	B	B	A	A	H	B	A	A	A	*	H	B	A	A	H	H	H	A	B	B	H	H	H	H	B	B	A	H	H	*	H	H	H	H	A	H	*	H	H	A	*	H	A
C04_22308966_T	4	109.445	H	H	B	H	B	B	A	A	H	B	A	A	A	B	H	B	A	A	H	H	H	A	B	H	H	H	H	H	B	B	A	H	H	B	H	H	H	H	A	H	A	H	B	A	*	H	A
C04_22404746_G	4	110.971	H	H	B	H	B	B	A	A	H	B	A	A	A	B	H	B	A	A	H	H	H	A	B	B	H	H	H	H	B	B	A	H	H	*	H	H	H	H	A	H	A	H	H	A	*	H	H
C04_22388891_C	4	111.886	H	H	B	H	B	B	A	A	H	B	A	A	A	B	H	B	A	A	H	H	H	A	B	B	H	H	H	H	B	B	A	H	H	B	H	H	H	H	A	H	*	H	B	A	B	B	A
C04_22915435_T	4	116.384	H	H	B	H	B	B	A	H	H	B	A	A	A	B	H	B	A	A	B	H	B	A	H	B	H	H	H	H	B	H	A	H	H	B	H	H	H	H	A	H	*	H	H	A	*	H	A
C04_23164369_C	4	118.95	H	H	B	H	B	B	A	H	H	B	A	A	A	*	A	B	A	A	B	H	B	A	H	B	H	H	H	H	B	H	A	H	H	B	H	H	H	H	A	H	A	H	H	A	*	H	A
C04_23353005_C	4	122.034	H	B	B	H	B	B	A	H	H	B	A	A	A	B	A	B	H	A	B	H	B	A	H	B	H	H	H	H	B	H	A	H	H	B	H	H	H	H	H	H	A	H	H	A	*	H	A
C04_23385265_A	4	123.042	H	H	B	H	B	B	A	H	A	B	A	A	A	B	A	B	H	A	B	H	B	A	H	B	H	H	H	H	B	H	A	H	H	*	H	B	H	H	A	H	*	H	H	A	*	H	A
C04_24170558_T	4	129.823	H	H	H	H	B	B	*	H	H	B	A	A	H	B	A	B	H	A	H	H	B	H	H	B	H	H	H	H	H	H	A	H	H	B	B	B	H	B	A	H	B	B	H	A	*	H	A
C04_24476760_G	4	133.792	B	B	H	H	B	B	A	H	H	B	A	A	H	B	A	B	H	A	H	H	B	A	H	B	H	H	H	H	H	H	A	H	H	B	B	B	H	B	A	H	*	H	H	A	*	B	A
C04_24476753_A	4	133.864	B	B	H	H	B	B	A	H	H	B	A	A	H	B	A	B	H	A	H	H	B	H	H	B	H	H	H	H	H	H	A	H	H	B	B	B	H	B	A	H	*	H	H	A	*	B	A
C04_24476765_G	4	134.162	B	B	H	H	B	B	A	H	H	B	A	A	H	B	A	B	H	A	H	H	B	A	H	B	H	H	H	H	H	H	A	H	H	B	B	B	H	B	A	H	*	H	H	A	*	B	A
C04_24476572_T	4	135.346	H	B	H	H	B	B	A	H	H	B	A	A	H	B	A	B	H	A	H	H	B	H	H	B	H	H	H	H	H	H	A	H	H	B	B	B	H	B	A	H	B	H	H	*	*	B	A
C04_24476492_T	4	135.36	H	B	H	H	B	B	A	H	H	B	A	A	H	B	A	B	H	A	H	H	B	H	H	B	H	H	H	H	H	H	A	H	H	B	B	B	H	B	A	H	B	H	H	A	*	B	A
C04_24476531_G	4	135.612	H	B	H	H	B	B	A	H	H	B	A	A	H	B	A	B	H	A	H	H	B	H	H	B	H	H	H	H	H	H	A	H	H	B	B	B	H	B	A	H	B	H	H	A	*	B	A
C04_24333162_T	4	136.804	H	H	H	H	B	B	A	H	H	B	A	A	H	B	A	B	H	A	H	H	B	H	H	B	H	H	H	H	H	H	A	H	H	B	B	B	H	B	A	H	*	H	H	A	B	B	A
C04_24500720_C	4	137.763	H	B	H	H	B	B	A	H	H	B	A	A	H	B	A	B	H	A	H	H	B	B	H	B	H	H	H	H	H	H	A	B	H	B	B	B	H	B	A	H	*	H	H	A	B	B	A
C04_24500617_T	4	137.908	H	B	H	H	B	B	A	H	H	B	A	A	H	B	A	B	H	A	H	H	B	B	H	B	H	H	H	H	H	H	A	B	H	B	B	B	H	B	A	H	*	H	H	A	B	B	A
C04_24625092_G	4	138.914	H	B	H	H	B	B	A	H	H	H	A	A	H	B	A	B	H	A	H	H	B	A	H	B	H	A	H	H	H	H	A	H	H	B	B	B	H	B	A	H	B	H	H	A	*	B	A
C04_24641535_T	4	140.01	H	B	H	H	B	B	A	H	H	H	A	A	H	B	H	B	H	A	H	H	B	H	H	B	H	A	H	H	H	H	A	H	H	B	B	B	H	B	A	H	H	H	H	A	B	B	A
C04_25212583_G	4	142.32	B	B	H	B	B	B	A	H	B	H	A	A	H	B	H	B	H	A	H	H	B	H	H	B	H	A	H	H	H	H	A	H	B	B	B	H	H	B	A	H	B	H	H	A	*	B	A
C04_25969058_G	4	143.515	H	B	H	H	B	B	A	H	H	H	A	A	H	B	H	B	H	A	H	H	B	H	H	B	H	A	H	H	H	H	A	H	B	H	B	H	H	B	A	H	B	H	H	A	*	B	A
C04_25969400_G	4	144.092	H	B	H	H	B	B	A	H	H	H	A	A	H	B	H	B	H	A	H	H	B	*	H	B	H	A	H	H	H	H	A	H	B	B	B	H	H	B	A	H	*	H	H	A	*	B	A
C04_25425972_T	4	144.735	A	B	H	H	B	B	A	H	H	H	A	A	H	B	H	B	H	A	H	H	B	H	H	B	H	A	H	H	H	H	A	H	B	B	B	H	H	B	A	H	B	H	H	A	*	B	A
C04_25425891_C	4	144.899	A	B	H	H	B	B	A	H	H	H	A	A	H	B	H	B	H	A	H	H	B	H	H	B	H	A	H	H	H	H	A	H	B	B	B	H	H	B	A	A	B	H	H	A	*	B	A
C04_26097424_T	4	145.422	H	B	H	H	B	B	A	H	H	H	A	A	H	B	H	B	H	A	H	H	B	*	H	B	H	A	A	H	H	H	A	H	B	B	B	H	H	B	A	H	*	*	H	A	*	B	A
C04_25426219_A	4	146.118	H	B	H	H	B	B	A	H	H	H	A	A	H	B	H	B	H	A	H	H	B	A	H	B	A	A	H	H	H	H	A	H	B	B	B	H	H	B	A	H	*	A	H	A	*	B	A
C04_26031357_A	4	147.063	H	B	A	H	B	B	A	H	H	A	A	A	H	B	H	B	H	A	H	H	B	A	H	B	H	A	H	H	H	H	A	H	B	B	B	H	H	B	A	H	A	H	H	A	*	B	A
C04_26768553_T	4	150.18	H	B	H	H	B	B	H	H	H	H	A	A	H	B	H	B	H	A	H	H	B	*	H	B	H	H	H	H	H	H	H	H	H	B	B	A	H	B	A	H	*	H	B	A	*	B	A
C04_26728596_A	4	151.516	H	B	H	H	H	B	H	H	H	H	A	A	H	B	H	B	H	A	H	H	B	H	H	B	H	H	H	H	H	H	H	H	B	B	B	A	H	B	A	H	*	H	B	A	*	B	A
C04_26728733_T	4	151.853	H	B	H	H	H	B	H	H	H	H	A	A	H	B	H	B	H	A	H	H	B	H	H	B	H	H	H	H	H	H	H	H	B	B	B	A	H	B	A	H	*	H	B	A	*	B	A
C04_26694588_C	4	153.734	H	B	*	H	H	B	H	H	H	A	A	A	H	B	H	B	H	A	B	H	B	B	H	B	H	H	H	H	H	H	A	H	B	B	B	A	H	B	A	H	*	H	B	A	*	B	A
C04_26757099_T	4	157.892	B	B	A	H	H	B	B	H	H	H	A	A	H	B	H	B	H	A	H	H	B	*	H	B	B	H	H	H	H	H	H	H	B	B	B	A	B	B	A	B	*	H	B	A	*	B	A
C05_452876_A	5	0	B	A	B	B	B	A	B	H	A	A	H	H	B	*	A	B	A	A	H	H	H	*	A	H	H	H	H	H	H	H	H	H	H	A	H	A	H	A	A	H	A	H	H	H	*	A	H
C05_452893_G	5	0.213	B	A	B	B	B	A	B	H	A	A	H	H	B	*	A	B	A	A	H	H	H	*	A	H	H	H	H	H	H	H	H	H	H	A	H	A	H	A	A	H	A	H	H	H	*	A	H
C05_1045481_A	5	4.671	B	H	B	B	B	A	B	H	A	H	H	H	B	B	A	B	H	A	H	H	H	A	A	H	H	H	H	H	H	H	H	H	H	B	H	A	H	A	A	H	*	H	H	H	*	H	H
C05_469469_A	5	5.657	B	A	B	B	B	A	B	H	A	H	H	H	B	B	A	B	A	A	H	H	H	A	A	H	H	H	H	H	H	H	H	H	H	H	H	A	H	A	A	H	A	H	H	A	*	A	H
C05_1652970_G	5	9.71	B	H	B	B	B	A	B	H	A	A	H	H	B	B	H	B	H	A	H	H	H	A	A	H	H	H	H	B	A	H	H	H	H	B	A	A	A	A	A	H	H	H	H	*	*	A	B
C05_1652932_T	5	9.824	B	H	B	B	B	A	B	H	A	A	H	H	B	B	H	B	H	A	H	H	H	A	A	H	H	H	H	B	A	H	H	H	H	B	A	A	A	A	A	H	H	H	H	*	*	A	B
C05_1652947_A	5	10.098	B	H	B	B	B	A	B	H	A	A	H	H	B	B	H	B	H	A	H	H	H	A	A	H	H	H	H	B	A	H	H	H	H	B	A	A	A	A	A	H	H	H	H	*	*	A	B
C05_2614250_A	5	15.423	B	A	B	H	B	A	B	H	A	H	H	H	B	B	H	H	H	A	H	H	H	A	A	H	H	H	A	B	A	H	H	H	B	B	H	H	H	A	A	H	*	H	H	H	*	H	B
C05_2633879_A	5	16.584	B	*	B	H	B	A	B	B	A	H	H	H	B	B	H	H	H	A	H	H	H	A	A	H	H	H	A	B	H	H	B	H	H	B	H	H	H	A	A	H	*	H	B	B	*	H	B
C05_2588491_C	5	18.304	B	A	B	H	B	A	B	H	A	B	H	H	B	B	H	H	H	A	H	H	H	A	A	H	B	H	A	B	A	H	H	H	H	B	H	H	H	A	A	H	*	B	H	B	*	H	B
C05_2482377_G	5	19.215	B	A	B	H	B	A	B	H	A	H	H	H	B	B	H	H	H	A	H	H	H	A	A	H	H	H	A	B	A	H	H	H	H	H	H	H	H	A	A	H	*	H	H	B	B	H	B
C05_2482426_A	5	19.342	B	A	B	H	B	A	B	H	A	H	H	H	B	B	H	H	H	A	H	H	H	A	A	H	H	H	A	B	A	H	H	H	H	H	H	H	H	A	A	H	*	B	H	B	B	H	B
C05_2625072_G	5	20.79	B	A	B	H	B	A	B	H	A	B	H	H	B	B	H	H	H	A	H	H	H	A	A	H	H	H	A	B	A	H	H	H	H	H	H	H	H	A	A	H	*	H	H	H	B	H	B
C05_4916496_A	5	29.197	H	A	B	H	H	A	H	A	H	H	H	B	B	*	B	H	B	A	H	H	H	A	H	H	H	A	A	B	A	H	A	H	H	H	A	H	A	A	A	H	*	B	H	B	*	H	B
C05_4916494_C	5	29.303	H	A	B	H	H	A	H	A	H	H	H	B	B	*	B	H	B	A	H	H	H	A	H	H	H	A	A	B	A	H	*	H	H	H	A	H	A	A	A	H	*	B	H	B	*	H	B
C05_4868519_C	5	32.441	B	A	B	A	H	A	H	H	H	H	H	B	B	B	B	H	B	A	H	H	H	A	H	H	H	A	A	B	A	H	H	H	H	H	A	H	H	A	H	H	A	B	H	B	*	H	B
C05_5284317_A	5	34.664	B	A	B	H	H	A	H	H	H	H	H	B	B	B	B	H	B	A	H	H	H	H	H	H	H	A	A	B	A	A	H	H	H	A	H	H	H	A	A	A	B	B	H	B	*	H	B
C05_5312202_G	5	35.774	B	A	B	H	H	A	H	H	H	*	H	B	B	B	B	H	B	A	H	H	H	A	B	H	H	A	H	B	A	A	A	H	H	H	H	H	H	A	A	H	B	B	H	B	B	H	B
C05_5312222_C	5	35.788	B	A	B	H	H	A	H	H	H	*	H	B	B	B	B	H	B	A	H	H	H	A	B	H	H	A	H	B	A	A	A	H	H	H	H	H	H	A	A	H	B	B	H	B	B	H	B
C05_5284559_A	5	36.796	B	A	B	H	H	A	H	H	H	H	H	B	B	B	B	H	B	A	H	H	H	*	H	H	H	A	A	B	A	A	H	H	H	H	H	H	H	A	A	H	*	B	H	B	*	H	B
C05_5284511_T	5	37.55	B	A	B	H	H	A	H	H	H	H	H	B	B	*	B	H	B	A	H	H	H	A	H	H	H	A	A	B	A	A	H	H	H	H	H	H	H	A	A	H	*	B	H	B	*	H	B
C05_5173192_T	5	38.98	B	A	B	H	B	A	H	H	H	H	H	B	B	B	B	H	B	A	H	H	H	B	B	H	H	A	A	B	H	A	H	H	H	B	H	H	H	A	A	H	B	B	H	B	B	H	B
C05_5352743_C	5	39.648	B	A	B	H	H	A	H	H	H	H	H	B	B	B	B	B	B	A	H	H	H	*	H	H	H	A	A	B	A	A	H	H	H	A	H	H	H	A	A	H	*	B	H	B	*	A	B
C05_5352725_A	5	40.444	B	A	B	H	H	A	H	H	H	H	H	B	B	B	B	B	B	A	H	H	H	*	H	H	H	A	A	B	A	A	H	H	H	H	H	H	H	A	A	H	B	B	H	B	*	H	B
C05_5352545_T	5	41.044	B	A	B	H	H	A	H	H	H	H	H	B	B	B	B	B	B	A	H	H	H	*	H	H	H	A	A	B	A	A	H	B	H	H	H	H	H	A	A	H	*	B	H	B	*	H	B
C05_5352857_G	5	41.511	B	*	B	H	H	A	H	H	H	H	H	B	B	B	B	B	B	A	H	H	H	*	H	H	H	A	A	B	A	A	H	H	H	H	H	H	H	A	A	H	*	B	H	B	*	H	B
C05_6320972_A	5	47.683	B	A	B	H	H	A	B	H	H	H	H	B	B	B	B	B	B	A	H	H	H	H	H	H	H	A	A	B	A	A	H	H	A	B	H	H	H	A	A	H	*	B	B	B	*	A	B
C05_7665676_C	5	54.426	B	A	B	H	H	A	B	H	H	B	H	B	B	H	B	H	H	A	A	H	H	A	H	B	H	A	A	B	A	A	B	H	A	B	H	H	H	A	H	H	B	B	B	B	B	A	B
C05_7667816_A	5	56.561	B	A	B	H	H	A	H	H	H	H	H	B	B	B	B	H	H	A	A	H	H	B	H	H	H	A	A	B	A	A	B	H	A	B	H	H	H	A	H	H	A	B	H	H	*	A	B
C05_8228062_G	5	58.917	B	A	B	H	H	A	B	B	H	H	H	B	H	H	B	A	H	A	A	H	H	A	H	H	H	A	A	B	A	A	B	H	A	B	H	B	H	A	H	H	*	B	H	B	*	A	B
C05_8228316_T	5	60.684	B	A	B	H	H	A	H	B	H	H	H	B	H	H	B	A	H	A	A	H	H	H	H	H	H	A	A	B	A	A	B	H	A	B	H	H	H	A	H	H	*	B	H	B	*	A	B
C05_8821643_T	5	64.25	B	A	B	H	H	A	A	B	A	H	H	H	H	B	B	A	H	A	A	H	H	A	H	H	H	A	A	B	A	A	B	H	A	*	H	H	H	A	H	H	*	H	B	H	*	A	B
C05_8821632_G	5	64.631	B	A	B	H	H	A	A	B	A	H	H	H	H	B	B	A	H	A	A	H	H	A	H	H	H	A	A	B	A	A	B	H	A	B	H	H	H	A	H	H	*	H	B	H	*	A	B
C05_8690474_T	5	66.313	B	A	B	H	A	A	A	B	H	A	H	H	H	A	B	A	H	A	A	H	A	H	H	B	H	A	A	B	A	A	B	H	A	B	H	H	H	A	H	H	*	H	B	H	*	A	B
C05_9195376_A	5	68.559	B	A	B	B	H	A	H	B	H	H	H	H	H	B	B	A	H	A	A	H	H	A	A	B	H	A	A	B	A	A	H	H	A	B	H	H	H	A	A	H	*	H	B	A	*	A	B
C05_9311895_G	5	69.183	B	A	B	B	H	A	B	B	H	B	H	H	H	*	B	A	H	A	A	H	H	H	H	B	H	A	A	B	A	A	H	H	A	B	H	H	H	A	A	H	*	H	B	H	*	A	B
C05_9179613_A	5	69.835	B	A	B	H	H	A	H	B	H	H	H	H	H	H	B	A	H	A	A	H	H	H	H	B	H	A	A	B	A	A	H	H	A	B	H	H	H	A	A	H	*	H	B	H	*	A	B
C05_9352535_C	5	71.017	B	A	B	B	A	A	H	B	H	H	A	H	H	A	B	A	H	A	A	H	H	H	H	B	H	A	A	B	A	A	H	H	A	B	H	H	H	A	A	H	*	H	B	H	*	A	B
C05_10098631_A	5	71.795	B	A	B	B	H	A	H	B	H	H	A	H	H	H	B	A	B	A	A	H	H	*	H	B	H	A	A	B	A	A	H	H	A	B	H	H	H	A	A	H	*	H	B	H	*	A	B
C05_9887353_C	5	72.809	B	A	B	B	H	A	H	B	H	H	A	H	H	*	B	A	H	A	A	H	H	B	H	B	H	A	A	B	A	A	H	H	A	B	H	H	H	A	A	H	*	H	B	B	B	A	B
C05_9511703_C	5	73.865	B	A	B	B	H	A	H	B	H	H	A	H	H	H	B	A	H	A	A	H	H	*	H	B	H	A	A	B	A	A	H	H	A	B	H	H	A	A	A	H	*	H	B	H	*	A	B
C05_9783101_A	5	74.624	B	A	B	B	H	A	B	B	H	*	A	H	H	H	B	A	H	A	A	H	H	H	H	B	H	A	A	B	A	A	H	H	A	B	H	H	A	A	A	H	B	H	B	H	*	A	B
C05_11237974_A	5	78.057	B	A	B	B	B	A	B	B	H	H	A	H	H	*	B	A	H	A	A	H	H	A	H	B	A	A	A	B	A	A	H	H	A	B	H	H	A	A	A	H	*	H	B	H	*	A	B
C05_11747267_T	5	79.898	B	A	B	B	B	A	H	B	H	H	A	H	H	H	B	A	H	A	A	H	H	*	H	B	A	A	A	B	A	A	H	H	A	B	H	H	A	A	A	H	*	H	B	H	*	A	B
C05_11771812_C	5	80.576	B	A	B	B	B	A	H	B	H	H	A	H	H	H	B	A	H	A	A	H	H	A	H	B	A	A	A	B	A	A	H	H	A	B	H	H	H	A	A	H	*	H	B	H	*	A	B
C05_11771773_C	5	80.806	B	A	B	B	B	A	H	B	H	H	A	H	H	H	B	A	H	A	A	H	H	A	H	B	A	A	A	B	A	A	H	H	A	B	H	H	H	A	A	H	*	H	B	H	*	A	B
C05_14906567_A	5	83.908	B	A	B	B	B	A	B	H	H	B	A	H	A	H	B	A	H	A	H	H	H	B	H	B	A	A	H	B	A	A	H	H	A	B	H	H	A	A	A	H	*	B	B	B	*	H	B
C05_20087462_A	5	86.986	B	A	B	B	B	A	H	H	H	B	A	H	A	B	B	H	H	A	H	B	H	H	A	B	A	A	A	B	H	A	H	H	A	B	H	H	A	A	A	B	*	H	B	B	B	H	B
C05_20087568_T	5	87.406	B	A	B	B	B	A	H	H	H	H	A	H	A	B	B	H	H	A	H	B	H	H	A	B	A	A	A	B	H	A	H	H	A	B	H	H	A	A	A	H	*	H	B	B	B	H	B
C05_19934529_T	5	88.133	B	A	B	B	B	A	H	H	H	H	A	H	A	H	B	A	H	A	H	B	H	H	A	B	A	A	A	B	A	A	H	H	A	B	H	H	H	H	A	H	A	H	B	H	B	H	B
C05_21198714_T	5	90.215	H	A	B	B	H	H	H	H	H	*	A	H	A	H	B	A	B	A	H	B	H	A	A	H	H	A	A	B	H	A	H	H	A	B	H	A	A	A	A	H	*	B	H	B	*	H	B
C05_20934246_C	5	91.762	H	H	B	B	*	A	H	H	H	H	A	H	A	B	B	A	B	A	H	B	H	*	A	H	A	A	A	B	H	A	H	H	A	B	H	A	A	A	A	H	*	H	H	H	B	H	B
C05_21053078_T	5	92.471	H	A	B	B	H	A	H	H	H	H	A	H	A	A	B	A	B	A	H	B	H	A	A	H	A	A	A	B	H	A	H	H	A	B	H	A	H	H	A	H	*	B	B	B	B	H	B
C05_20980633_G	5	93.132	H	A	B	B	H	A	H	H	H	H	A	H	A	B	B	A	B	A	H	B	H	A	A	H	A	A	A	B	H	A	H	H	A	B	H	A	H	A	A	H	A	H	B	H	*	H	B
C05_20980566_G	5	93.267	H	A	B	B	H	A	H	H	H	H	A	H	A	B	B	A	B	A	H	B	H	A	A	H	A	A	A	B	H	A	H	H	A	B	H	A	H	A	A	H	*	H	B	H	*	H	B
C05_21161609_C	5	93.977	H	A	B	B	H	A	*	H	H	H	A	H	A	B	B	A	B	A	H	B	H	A	A	H	A	A	A	B	H	A	H	H	A	B	H	A	H	A	A	H	*	H	B	H	*	H	B
C05_21161588_A	5	94.414	H	A	B	B	H	A	A	H	H	H	A	H	A	B	B	A	B	A	H	B	H	A	A	H	A	A	A	B	H	A	H	H	A	B	H	A	H	A	A	H	*	H	H	H	*	H	B
C05_21161566_A	5	94.593	H	A	B	B	H	A	*	H	H	H	A	H	A	B	B	A	B	A	H	B	H	A	A	H	A	A	A	B	H	A	H	H	A	B	H	A	H	A	A	H	*	B	H	H	*	H	B
C05_21161549_C	5	94.619	H	A	B	B	H	A	*	H	H	H	A	H	A	B	B	A	B	A	H	B	H	A	A	H	A	A	A	B	H	A	H	H	A	B	H	A	H	A	A	H	*	*	H	H	*	H	B
C05_20963452_T	5	94.715	H	A	B	B	H	A	H	H	H	H	A	H	A	*	B	A	B	A	H	B	H	H	A	H	A	A	A	B	H	A	H	H	A	B	H	A	H	A	A	H	*	H	H	H	B	H	B
C05_21498893_C	5	95.962	H	A	B	B	H	A	H	H	H	H	A	H	A	*	B	A	B	A	H	B	H	H	A	B	A	A	A	B	H	A	H	B	A	B	H	A	H	A	A	H	*	H	H	H	*	H	B
C05_21498861_C	5	96.015	H	A	B	B	H	A	H	H	H	H	A	H	A	*	B	A	B	A	H	B	H	H	A	B	A	A	A	B	H	A	H	B	A	B	H	A	H	A	A	H	*	H	H	H	*	H	B
C05_21792260_G	5	97.075	H	A	B	B	H	A	*	H	A	H	A	H	A	B	B	A	B	A	H	B	H	*	A	H	A	A	A	B	H	A	H	B	A	B	H	A	H	A	A	H	*	H	H	H	*	B	B
C05_21792229_C	5	97.422	H	A	H	B	H	A	*	H	A	H	A	H	A	B	B	A	B	A	H	B	H	*	A	H	A	A	A	B	H	A	H	B	A	B	H	A	H	A	A	H	*	B	H	H	*	B	B
C05_21701760_T	5	97.868	H	A	H	B	H	A	B	H	H	H	A	H	A	H	B	A	B	A	H	B	H	B	A	H	A	A	A	B	H	A	H	B	A	B	H	A	A	A	A	H	*	H	H	H	B	H	B
C05_22139337_T	5	100.461	H	A	A	B	B	A	H	H	H	H	A	H	A	*	B	A	B	A	H	B	H	*	A	B	A	A	A	B	H	A	H	B	A	B	A	A	H	A	A	H	B	H	H	H	B	H	B
C05_22139391_T	5	100.573	H	A	A	B	B	A	H	H	H	H	A	H	A	*	B	A	B	A	H	B	H	*	A	B	A	A	A	B	H	A	H	B	A	B	A	A	H	A	A	H	B	H	H	H	B	H	B
C05_22285278_C	5	101.889	H	A	A	B	B	A	H	H	H	H	A	H	A	B	B	A	B	H	H	B	H	B	A	H	A	A	A	B	H	A	*	B	A	B	A	A	H	A	A	B	B	H	H	H	*	H	B
C05_22285207_C	5	101.889	H	A	A	B	B	A	H	H	H	H	A	H	A	B	B	A	B	H	H	B	H	B	A	H	A	A	A	B	H	A	B	B	A	B	A	A	H	A	A	B	B	H	H	H	*	H	B
C05_22285250_G	5	102.03	H	A	A	B	B	A	H	H	H	H	A	H	A	B	B	A	B	H	H	B	H	B	A	H	A	A	A	B	H	A	*	B	A	B	A	A	H	A	A	B	B	H	H	A	*	H	B
C05_22258583_G	5	102.441	H	A	A	*	H	A	H	H	H	H	A	H	A	B	B	A	B	A	A	B	H	*	A	H	A	A	A	B	H	A	H	B	A	B	A	A	H	A	A	H	*	H	H	H	*	H	B
C05_22295123_C	5	103.172	H	A	A	B	H	A	H	H	H	H	A	H	A	H	B	A	B	H	H	B	H	B	A	H	A	A	A	B	H	A	H	B	A	B	A	A	H	A	A	H	B	H	H	H	*	H	B
C05_22295110_A	5	103.3	H	A	A	B	H	A	H	H	H	H	A	H	A	H	B	A	B	H	H	B	H	B	A	H	A	A	A	B	H	A	H	B	A	B	A	A	H	A	A	H	B	H	H	H	*	H	B
C05_22295164_A	5	103.39	H	A	A	B	H	A	H	H	H	H	A	H	A	H	B	A	B	H	H	B	H	B	A	H	A	A	A	B	H	A	H	B	A	B	A	A	H	A	A	H	B	H	H	H	*	H	B
C05_22487122_T	5	104.18	H	A	A	B	*	A	H	H	H	H	A	H	A	B	B	A	B	H	H	B	H	B	A	H	A	A	A	B	H	H	H	B	A	B	A	A	H	A	A	H	*	H	H	H	B	H	B
C05_22606770_T	5	105.116	H	A	A	B	H	A	H	H	H	H	A	H	A	*	B	A	B	H	H	B	H	B	A	H	A	A	A	B	H	H	H	B	A	B	A	A	H	A	A	H	*	B	H	H	*	H	B
C05_22606718_A	5	105.267	H	A	A	B	H	A	H	H	H	H	A	H	A	*	B	A	B	H	H	B	H	B	A	H	A	A	A	B	H	H	H	B	A	B	A	A	H	A	A	H	*	B	H	H	*	H	B
C05_22612789_A	5	106.87	H	A	A	B	H	A	B	H	*	H	A	H	A	H	B	A	B	B	H	B	H	B	A	H	A	A	A	B	H	H	H	B	A	B	A	A	H	A	A	H	*	B	H	B	*	H	B
C05_22612771_T	5	106.929	H	A	A	B	H	A	B	H	B	H	A	H	A	H	B	A	B	B	H	B	H	*	A	H	A	A	A	B	H	H	H	B	A	B	A	A	H	A	A	H	*	B	H	B	*	H	B
C05_23417497_C	5	108.708	H	A	A	B	H	H	H	H	H	H	A	H	A	A	B	A	B	H	H	B	H	*	A	H	A	A	A	B	H	H	B	B	A	B	A	A	H	A	A	H	*	H	H	*	*	H	B
C05_23417441_A	5	108.966	H	A	A	B	H	H	H	H	H	H	A	H	A	A	B	A	B	H	H	B	H	*	A	H	A	A	A	B	H	H	B	B	A	B	A	A	H	A	A	H	*	H	H	A	*	H	B
C05_23949299_A	5	112.005	H	A	A	B	B	H	B	H	H	B	A	H	A	*	B	A	B	H	H	B	H	*	A	H	A	A	A	B	H	H	H	B	A	*	A	A	H	A	A	H	B	H	H	A	*	H	B
C05_24222293_C	5	114.094	H	A	A	B	H	B	H	H	H	B	A	H	A	*	B	A	B	H	H	B	H	H	A	H	H	A	A	B	H	H	H	B	A	B	A	A	H	A	A	H	*	B	H	A	*	H	B
C05_24272881_C	5	115.129	H	A	A	B	H	H	H	B	H	B	A	H	A	*	B	A	B	H	H	B	B	H	A	B	H	A	A	B	H	H	H	B	A	B	A	A	A	A	H	H	*	B	H	A	*	H	B
C05_24281349_C	5	116.481	H	A	A	B	H	H	B	H	H	B	A	H	A	A	B	A	B	H	H	B	H	A	A	H	H	A	A	B	H	H	H	H	A	B	A	A	H	A	H	H	*	B	H	A	*	H	B
C05_24273012_A	5	117.495	H	A	A	B	H	H	*	H	B	B	A	B	A	A	B	A	B	H	H	B	H	B	A	H	H	A	A	B	H	H	H	B	A	B	A	A	H	A	H	H	*	B	B	A	*	H	B
C05_24365873_G	5	119.244	H	A	A	B	H	H	H	H	H	B	A	H	A	*	B	A	B	H	H	B	H	H	A	H	H	A	A	B	H	H	H	H	A	B	A	A	H	A	H	B	*	B	A	A	*	H	B
C05_25138639_A	5	126.737	H	H	A	B	H	H	H	H	H	B	A	B	A	A	B	H	B	H	B	H	H	B	A	H	H	A	A	B	H	H	H	H	A	B	H	A	H	A	H	B	B	H	A	A	*	H	B
C05_25449270_G	5	131.047	H	B	A	B	B	H	B	H	H	B	A	B	A	*	B	*	B	H	B	H	H	A	A	H	H	A	A	B	H	H	H	H	A	B	H	A	H	A	H	B	B	H	A	A	*	H	B
C05_25679540_T	5	133.228	H	H	A	B	H	H	B	H	H	B	A	B	A	A	B	H	B	H	B	H	H	*	A	H	H	A	A	B	H	H	H	H	A	B	H	A	B	A	H	B	*	B	A	A	*	H	B
C05_25679470_T	5	133.406	H	H	A	B	H	H	B	H	H	B	A	B	A	A	B	H	B	H	B	H	H	*	A	H	H	A	H	B	H	H	H	H	A	B	H	A	H	A	H	B	*	B	A	A	*	H	B
C05_25679518_T	5	133.507	H	H	A	B	H	H	B	H	H	B	A	B	A	A	B	H	B	H	B	H	H	*	A	H	H	A	A	B	H	H	H	H	A	B	H	A	H	A	H	B	*	B	A	A	*	H	B
C05_25698421_T	5	134.01	H	B	A	B	A	H	B	H	H	B	A	B	A	*	B	H	B	H	B	H	H	H	A	H	H	A	A	B	H	H	H	H	A	*	H	A	H	A	H	B	*	H	A	A	*	H	B
C05_25896546_A	5	135.377	H	H	A	B	B	H	B	H	H	B	A	B	A	*	B	H	B	H	B	H	H	B	A	H	H	A	A	B	H	H	H	H	A	*	H	A	H	A	H	B	*	H	A	A	*	H	B
C05_26582686_A	5	138.738	H	H	A	B	H	H	B	H	H	B	A	B	A	*	B	H	B	H	B	H	H	B	A	H	B	A	A	H	B	H	H	H	H	H	H	A	H	A	H	B	B	H	A	A	*	B	B
C05_26582731_G	5	138.885	H	H	A	B	H	H	B	H	H	B	A	B	A	*	B	H	B	H	B	H	H	B	A	H	B	A	A	H	B	H	H	H	H	H	H	A	H	A	H	B	B	H	A	A	*	B	B
C05_26500846_A	5	139.879	H	H	A	B	H	H	B	H	B	B	A	B	A	A	B	H	B	H	B	H	H	B	A	H	B	A	A	H	H	H	H	H	H	B	H	A	H	A	H	B	B	B	A	A	*	H	B
C05_26500911_A	5	140.165	H	H	A	B	H	H	B	H	H	B	A	B	A	A	B	H	B	H	B	H	H	B	A	H	B	A	A	H	H	H	H	H	H	B	H	A	H	A	B	B	B	B	A	*	*	H	B
C05_26500914_A	5	140.21	H	H	A	B	H	H	B	H	H	B	A	B	A	A	B	H	B	H	B	H	H	B	A	H	B	A	A	H	H	H	H	H	H	*	H	A	H	A	B	B	B	B	A	*	*	H	B
C05_26500797_C	5	140.813	H	H	A	B	H	H	B	H	B	B	A	B	A	A	B	H	B	H	B	H	H	B	A	H	B	A	A	H	H	H	H	H	H	B	H	A	H	A	H	B	B	B	A	A	*	H	B
C05_26401025_T	5	141.588	H	H	A	B	H	H	B	H	H	B	A	B	A	A	B	H	B	H	B	H	H	A	A	H	H	A	H	H	B	H	H	H	H	H	H	A	H	A	H	B	*	H	A	A	*	B	B
C05_26941212_C	5	145.306	B	H	A	B	H	B	B	H	H	H	A	B	A	A	B	H	H	B	B	H	H	*	A	H	B	H	A	H	H	H	B	H	B	*	H	A	H	H	B	B	B	H	A	A	*	H	B
C05_27006067_T	5	145.965	B	H	A	B	H	B	B	H	H	H	A	B	A	A	B	H	H	H	B	H	H	*	A	H	H	H	A	H	H	H	H	H	B	H	H	A	H	H	B	B	B	B	A	A	*	H	B
C05_27033566_A	5	147.176	B	H	A	B	B	B	B	H	H	H	A	B	A	A	B	H	H	H	B	H	H	*	A	H	B	H	A	H	H	H	H	H	B	B	H	A	H	H	B	B	*	H	A	A	*	H	B
C05_27076022_C	5	148.031	B	B	A	B	H	B	B	H	H	B	A	B	A	A	B	H	H	H	B	H	H	B	A	H	H	H	A	H	H	H	H	H	B	A	H	A	H	H	B	B	*	H	A	A	*	H	B
C05_27076076_A	5	148.074	B	B	A	B	H	B	B	H	H	*	A	B	A	A	B	H	H	H	B	H	H	B	A	H	H	H	A	H	H	H	H	H	B	A	H	A	H	H	B	B	*	H	A	A	*	H	B
C05_27304820_G	5	149.744	B	H	A	B	B	B	B	H	H	H	A	B	A	A	B	H	H	H	B	H	H	B	A	H	B	B	A	H	H	H	*	H	B	B	H	A	H	H	B	B	*	H	A	A	*	H	B
C05_27153010_G	5	150.764	B	H	A	B	*	B	B	H	H	H	A	B	A	A	B	A	H	H	B	H	H	*	A	H	H	B	A	H	B	H	H	H	B	B	H	A	H	H	B	B	*	H	A	A	*	H	B
C05_27152986_C	5	150.9	B	H	A	B	B	B	B	H	H	H	A	B	A	A	B	A	H	H	B	H	H	*	A	H	H	B	A	H	B	H	H	H	B	B	H	A	H	H	B	B	*	H	A	A	*	H	B
C05_28201769_T	5	156.76	B	H	A	B	H	B	B	A	B	H	A	B	A	B	B	H	H	H	B	H	H	B	A	B	B	B	A	H	H	H	H	H	B	H	H	A	B	H	B	B	*	H	A	A	*	H	B
C05_27918129_A	5	159.122	B	H	A	B	H	B	B	A	B	B	A	B	A	H	B	H	H	H	B	H	H	B	A	B	B	B	A	H	H	H	H	A	B	H	H	A	H	H	B	B	B	H	H	A	*	B	B
C06_322741_T	6	0	A	H	B	H	H	H	A	H	B	B	H	B	B	H	B	A	A	A	H	H	A	B	B	A	H	H	B	B	B	H	H	H	A	A	B	B	A	A	H	H	*	B	H	H	*	B	A
C06_330882_G	6	1.849	A	H	B	H	H	H	A	H	B	H	H	B	B	A	B	A	A	H	H	H	A	B	B	A	H	H	B	H	B	H	B	H	A	H	B	B	H	A	H	H	A	B	H	H	*	H	A
C06_547267_G	6	4.02	A	H	B	H	*	H	A	H	B	H	H	B	B	A	B	A	A	H	H	H	A	*	B	A	A	H	B	B	B	H	A	H	A	H	B	B	H	A	H	H	*	B	H	H	*	B	A
C06_573870_A	6	5.648	A	A	B	H	H	H	A	H	B	H	H	B	B	B	B	A	A	H	H	H	A	B	B	A	H	H	B	B	B	H	H	H	A	*	B	B	H	A	H	H	A	B	H	H	*	B	A
C06_1813579_A	6	12.562	A	H	B	H	B	H	A	H	B	A	H	H	H	H	B	A	A	H	A	H	A	B	B	A	A	H	B	B	B	H	A	H	A	A	B	B	B	A	H	H	A	B	A	A	*	B	A
C06_1813551_C	6	13.069	A	H	B	H	B	H	A	H	B	H	H	H	H	H	B	A	A	H	A	H	A	B	B	A	A	H	B	B	B	H	A	H	A	A	B	B	H	A	H	H	A	B	H	A	*	B	A
C06_1813410_T	6	14.7	A	H	B	H	B	H	A	H	B	H	H	H	H	H	B	A	A	H	A	H	A	B	B	A	H	H	B	B	B	H	H	H	A	A	B	B	H	A	H	H	A	B	H	H	*	B	A
C06_1813387_C	6	15.312	A	H	B	H	B	H	A	H	B	H	H	H	H	H	B	A	A	H	A	H	A	B	B	A	H	H	B	B	B	H	H	H	A	A	B	B	H	A	H	H	A	B	H	H	*	B	A
C06_2330126_A	6	19.678	A	H	A	H	B	H	A	H	H	*	H	H	A	*	B	A	A	A	A	H	A	B	B	A	A	H	B	H	B	H	H	H	A	A	B	B	B	A	H	H	*	B	H	A	*	B	A
C06_2330138_C	6	19.751	A	H	A	H	B	H	A	H	H	*	H	H	A	*	B	A	A	A	A	H	A	B	B	A	A	H	B	H	B	H	H	H	A	A	B	B	B	A	H	H	*	B	H	A	*	B	A
C06_2483387_G	6	23.203	A	H	H	H	B	H	A	H	B	*	H	H	A	A	B	A	A	A	A	H	A	B	B	A	A	H	B	H	B	H	H	H	A	A	B	B	H	A	H	H	*	B	H	H	*	H	A
C06_2533705_C	6	23.782	A	H	H	H	H	H	A	H	B	A	H	H	A	A	B	A	A	H	A	H	A	B	B	A	A	H	B	H	B	H	H	H	A	H	B	B	H	A	H	H	A	B	A	H	*	B	A
C06_2343076_T	6	24.611	A	H	H	H	B	H	A	H	B	H	H	H	A	A	B	A	A	H	A	H	A	*	B	A	A	H	B	H	B	H	H	H	A	A	B	B	H	A	H	H	A	B	H	H	*	B	A
C06_2343139_T	6	25.014	A	H	H	H	B	H	A	H	B	H	H	H	A	A	B	A	A	H	A	H	A	*	B	A	H	H	B	H	B	H	H	H	A	A	B	B	H	A	H	H	A	B	H	H	*	B	A
C06_2527478_T	6	25.625	A	H	H	H	B	H	A	H	B	H	H	H	A	A	B	A	A	H	A	H	A	B	B	A	H	H	B	H	B	H	H	H	H	H	B	B	H	A	H	H	*	B	H	H	*	B	A
C06_2652049_A	6	26.941	A	*	H	H	B	H	A	H	B	H	H	H	A	B	B	A	A	H	A	H	A	*	B	A	H	H	B	H	B	H	H	H	A	A	B	B	H	A	H	H	A	B	H	A	*	B	A
C06_3246713_T	6	29.263	A	H	H	H	B	H	A	B	B	B	H	H	A	B	B	A	A	H	A	H	A	B	B	A	A	H	B	H	H	H	B	H	H	*	B	B	B	A	H	H	*	B	A	B	*	B	A
C06_3155379_T	6	30.211	A	H	H	H	B	H	A	B	B	H	H	H	A	H	B	A	A	H	A	H	A	B	B	A	A	H	B	H	A	H	H	H	A	H	B	B	H	A	H	H	A	B	A	H	*	B	A
C06_3155530_T	6	30.351	A	H	H	H	B	H	A	B	B	H	H	H	A	H	B	A	A	H	A	H	A	B	B	A	H	H	B	H	A	H	H	H	A	H	B	B	H	A	H	H	A	B	A	H	*	B	A
C06_3155353_T	6	30.447	A	H	H	H	B	H	A	B	B	H	H	H	A	H	B	A	A	H	A	H	A	B	B	A	H	H	B	H	A	H	H	H	A	H	B	B	H	A	H	H	A	B	A	H	*	B	A
C06_3228721_T	6	32.468	A	H	H	H	B	H	A	B	B	H	H	H	A	B	B	A	A	H	A	H	A	B	B	A	H	H	B	H	A	H	H	H	A	H	B	B	H	H	H	H	*	B	A	H	B	B	A
C06_3228704_G	6	32.572	A	H	H	H	B	H	A	B	B	H	H	H	A	B	B	A	A	H	A	H	A	B	B	A	H	H	B	H	A	H	H	H	A	H	B	B	H	H	H	H	*	B	A	H	B	B	A
C06_3825968_C	6	38.047	H	H	B	H	B	H	H	B	B	A	H	H	A	H	B	A	A	H	A	H	A	B	B	A	H	B	B	H	*	H	B	H	A	H	B	B	H	A	H	H	*	B	H	B	B	H	A
C06_3822955_G	6	39.147	H	H	H	B	B	H	B	B	B	A	H	H	A	B	B	A	A	H	A	H	A	B	B	A	H	B	B	H	*	H	B	H	A	*	B	B	H	A	H	H	B	B	A	H	*	H	A
C06_3822903_G	6	39.625	H	H	H	B	B	H	B	B	B	A	H	H	A	B	B	A	A	H	A	H	A	B	B	A	H	B	B	H	A	H	B	H	A	*	B	B	H	A	H	H	B	B	A	H	*	H	A
C06_6221395_C	6	44.485	H	B	B	H	B	B	H	B	B	A	H	A	A	B	B	H	A	H	A	H	A	B	B	H	H	B	B	H	A	H	B	H	H	*	H	B	H	A	H	H	*	H	A	B	*	H	A
C06_5880760_A	6	45.867	H	*	H	B	B	H	*	B	B	A	H	A	A	*	B	H	A	H	A	H	A	B	B	H	H	B	B	H	A	H	B	H	H	B	H	B	H	A	H	H	*	H	A	H	B	H	A
C06_6150436_G	6	46.945	H	H	H	H	B	H	H	B	B	A	H	A	A	H	B	H	A	H	A	H	A	B	B	H	H	B	B	H	A	H	B	H	A	H	H	B	H	A	H	H	B	H	A	H	B	H	A
C06_6150705_T	6	47.342	H	H	H	H	B	H	H	B	B	A	H	A	A	H	B	H	A	H	A	H	A	B	B	H	H	B	B	H	A	H	B	H	A	H	H	B	H	A	H	H	H	H	A	H	B	H	A
C06_4983144_A	6	48.148	H	H	H	H	B	H	H	B	B	A	H	A	A	B	B	H	A	H	A	H	A	B	B	H	H	B	B	H	A	H	B	H	A	H	H	B	H	A	H	H	*	H	A	H	*	H	A
C06_4983093_A	6	48.372	H	*	H	H	B	H	H	B	B	A	H	A	A	B	B	H	A	H	A	H	A	B	B	H	H	B	B	H	A	H	B	H	A	H	H	B	H	A	H	H	*	*	A	H	*	H	A
C06_8043992_G	6	52.214	B	B	B	H	B	H	B	B	B	A	H	A	A	B	H	H	A	H	A	H	H	B	B	B	H	B	B	H	A	H	B	A	A	A	H	B	B	A	H	H	A	A	H	H	B	B	A
C06_8044100_A	6	53.121	B	H	B	H	B	H	H	B	B	A	H	A	A	H	H	H	A	H	A	H	H	B	B	H	H	B	B	H	A	H	B	H	A	A	H	B	B	A	H	H	A	A	H	H	B	B	A
C06_8044085_T	6	53.376	B	H	B	H	B	H	H	B	B	A	H	A	A	H	H	H	A	H	A	H	H	B	B	H	H	B	B	H	A	H	B	H	A	A	H	B	B	A	H	H	A	A	H	H	B	B	A
C06_7966758_G	6	54.753	B	H	H	H	B	H	B	B	B	A	H	A	A	*	H	H	A	H	A	H	H	B	B	H	H	B	B	H	A	B	B	A	A	H	H	B	B	A	H	H	*	H	A	H	B	H	A
C06_7966658_G	6	55.275	B	H	H	H	B	H	B	B	B	A	H	A	A	*	H	H	A	H	A	H	H	B	B	H	H	B	B	H	A	B	B	A	A	H	H	B	H	A	H	H	*	H	A	H	B	H	A
C06_8542289_A	6	55.87	B	H	H	H	B	H	B	H	B	A	H	A	A	A	H	H	A	H	A	H	H	B	B	H	H	B	B	H	A	B	B	A	H	*	H	B	H	A	H	H	*	H	A	H	B	H	A
C06_8288354_A	6	56.462	B	H	H	H	B	H	B	H	B	A	H	A	A	B	H	H	A	H	A	H	H	B	B	H	H	B	B	H	A	B	B	H	A	H	H	B	H	A	H	H	B	H	A	H	*	H	A
C06_8598018_T	6	57.456	B	H	H	H	B	H	B	H	B	A	H	A	A	*	H	A	A	A	A	H	H	B	B	A	H	B	B	H	A	B	B	A	A	A	H	B	H	A	H	H	*	H	A	H	*	H	A
C06_8758118_C	6	58.784	B	H	H	H	B	H	B	H	B	A	H	A	A	B	H	H	A	H	A	H	H	B	B	H	B	B	B	H	A	B	B	A	A	A	H	B	H	A	H	H	*	H	H	B	*	H	A
C06_8758043_C	6	58.915	B	H	H	H	B	H	B	H	B	A	H	A	A	B	H	H	A	H	A	H	H	B	B	H	B	B	B	H	A	B	B	A	A	A	H	B	H	A	H	H	*	H	H	B	*	H	A
C06_10468579_G	6	62.88	B	H	H	A	B	H	B	H	B	A	H	A	A	*	H	H	A	H	A	H	H	B	B	H	H	B	B	H	A	B	B	A	A	B	H	B	H	A	H	A	*	H	A	B	*	B	A
C06_13391851_G	6	66.099	B	B	B	*	B	H	B	H	B	A	H	A	A	A	H	*	A	H	A	H	H	B	H	B	H	H	B	H	A	B	B	H	A	H	H	B	A	A	H	A	*	H	A	B	B	B	A
C06_13391880_G	6	66.468	B	B	B	*	B	H	B	H	B	A	H	A	A	A	H	*	A	H	A	H	H	B	H	B	H	H	B	H	A	B	B	H	A	H	H	B	A	A	H	A	*	H	A	B	B	H	A
C06_13391808_G	6	66.57	B	B	H	A	B	H	B	H	B	A	H	A	A	A	H	*	A	H	A	H	H	B	H	B	H	H	B	H	A	B	B	H	A	H	H	B	A	A	H	A	*	H	A	B	B	B	A
C06_14540452_C	6	69.59	B	B	H	A	B	H	B	H	B	*	H	H	A	H	H	H	A	B	A	H	H	B	H	H	H	H	H	H	A	B	B	A	A	*	H	B	A	A	H	A	*	H	A	B	*	B	A
C06_16831698_T	6	70.191	B	B	B	A	B	H	B	H	B	A	H	H	A	H	H	H	A	B	A	H	H	B	H	H	H	H	H	H	A	B	B	A	A	H	H	B	A	A	H	A	A	H	A	B	*	H	A
C06_16831654_A	6	70.726	B	H	B	A	B	H	B	H	B	A	H	H	A	H	H	H	A	B	A	H	H	B	H	H	H	H	H	H	A	B	B	A	A	H	H	B	A	A	H	A	A	H	A	B	*	H	A
C06_16831826_A	6	71.052	B	H	B	A	B	H	H	H	B	A	H	H	A	H	H	H	A	B	A	H	H	B	H	H	H	H	H	H	A	B	B	A	A	H	H	B	A	A	H	A	A	H	A	B	*	H	A
C06_18251767_G	6	71.258	B	H	*	A	B	B	B	H	B	A	H	H	A	*	H	H	A	*	A	H	H	B	H	H	H	H	H	H	A	B	B	A	A	H	H	B	A	A	H	A	*	H	A	B	*	H	A
C06_15957041_T	6	71.668	B	H	H	A	B	H	B	H	B	A	H	H	A	B	H	H	A	A	A	H	H	B	H	H	H	H	B	H	A	B	B	A	A	H	H	B	H	A	H	A	*	H	A	B	*	H	A
C06_15957086_T	6	71.783	B	H	H	A	B	H	B	H	B	A	H	H	A	B	H	*	A	A	A	H	H	B	H	H	H	H	B	H	A	B	B	A	A	H	H	B	H	A	H	A	*	H	A	B	*	H	A
C06_15956955_T	6	72.21	B	H	H	A	B	H	B	H	B	A	H	H	A	B	H	H	A	H	A	H	H	B	H	H	H	H	H	H	A	B	B	A	A	H	H	B	A	A	H	A	A	H	A	B	*	H	A
C06_16146785_G	6	72.39	B	H	H	A	B	H	B	H	B	A	H	H	A	H	H	H	A	H	A	H	H	B	H	H	H	H	H	H	A	B	B	A	A	H	H	B	A	A	H	A	B	H	A	B	*	H	A
C06_14260255_A	6	72.747	B	H	H	A	B	H	B	H	B	A	H	H	A	*	H	H	A	H	A	H	H	B	H	H	H	H	H	H	A	B	B	A	A	H	H	B	A	A	H	A	*	H	A	B	*	H	A
C06_16805874_T	6	73.115	B	H	H	A	B	H	B	H	B	A	H	H	A	B	H	H	A	H	A	H	H	*	H	H	H	H	H	H	A	B	B	A	A	H	H	B	H	A	H	A	B	H	A	B	B	H	A
C06_17081770_A	6	73.259	B	H	H	A	B	H	B	H	B	A	H	H	A	H	H	B	A	H	A	H	H	B	H	H	H	H	H	H	A	B	B	A	A	H	H	B	H	A	H	A	*	H	A	B	*	H	A
C06_17081730_G	6	73.322	B	H	H	A	B	H	B	H	B	A	H	H	A	H	H	B	A	H	A	H	H	B	H	H	H	H	H	H	A	B	B	A	A	H	H	B	H	A	H	A	*	H	A	B	*	H	A
C06_14360617_A	6	73.577	B	H	H	A	B	H	B	H	B	A	H	H	A	*	H	B	A	H	A	H	H	B	H	H	H	H	H	H	A	B	B	A	A	*	H	B	H	A	H	A	H	H	A	B	B	H	A
C06_17210792_G	6	73.815	B	*	H	A	B	H	B	H	B	A	H	H	A	*	H	H	A	H	A	H	H	B	H	H	H	H	H	H	A	B	B	A	A	A	H	B	H	A	H	A	*	*	A	B	*	H	A
C06_14181723_T	6	74.264	B	H	H	A	B	H	B	H	B	A	H	H	A	H	H	H	A	H	A	H	H	B	H	H	H	H	H	H	A	B	B	A	H	H	H	B	H	A	H	A	*	B	A	B	B	H	A
C06_15569037_C	6	74.582	B	H	H	A	B	H	B	H	B	A	H	H	A	H	H	H	A	B	A	H	H	B	H	H	H	H	H	H	A	B	B	A	A	B	H	B	H	A	H	A	*	B	A	B	*	H	A
C06_14181604_G	6	74.716	B	H	H	A	B	H	B	H	B	A	H	H	A	B	H	H	A	B	A	H	H	B	H	H	H	H	H	H	A	B	B	A	A	*	H	B	H	A	H	A	*	B	A	B	*	H	A
C06_14181580_T	6	75.05	B	H	B	A	B	H	B	H	B	A	H	H	A	B	H	B	A	B	A	H	H	B	H	H	H	H	H	H	A	B	B	A	A	*	H	B	H	A	H	A	*	B	A	B	*	H	A
C06_14418458_T	6	75.63	B	H	H	A	B	H	B	H	B	A	H	H	A	B	H	B	H	H	A	H	H	B	H	H	H	H	H	H	A	B	B	A	A	H	H	B	H	A	H	A	*	H	A	B	B	H	A
C06_18261355_C	6	76.101	B	A	H	A	B	H	B	H	B	A	H	H	A	B	H	H	A	H	A	H	H	B	H	H	H	H	H	H	A	B	B	A	A	B	H	B	H	A	H	A	*	H	A	B	*	B	A
C06_18261397_C	6	76.171	B	A	H	A	B	H	B	H	B	A	H	H	A	B	H	H	A	H	A	H	H	B	H	H	H	H	H	H	A	B	B	A	A	B	H	B	H	A	H	A	*	H	A	B	*	B	A
C06_16031920_G	6	78.194	B	B	B	A	B	H	B	H	B	A	H	H	A	*	H	H	A	*	A	H	H	B	H	H	H	H	H	H	A	B	B	A	A	B	H	B	H	A	H	A	B	H	A	B	*	H	A
C06_18027596_A	6	81.614	H	H	H	A	B	H	B	B	B	A	H	H	A	H	H	H	A	H	H	H	H	B	H	H	B	H	H	B	A	B	B	A	A	B	H	B	A	A	H	A	*	H	A	B	*	A	A
C06_18027574_T	6	81.954	H	B	H	A	B	H	B	B	B	A	H	H	A	H	H	H	A	H	H	H	H	B	H	H	B	H	H	B	H	B	B	A	A	B	H	B	A	A	H	A	*	H	A	B	*	A	A
C06_18134564_G	6	82.991	H	H	A	H	B	H	B	B	B	A	H	H	A	B	H	B	A	B	H	H	H	B	H	H	H	H	H	B	H	B	B	A	A	B	H	B	A	A	H	A	B	H	A	B	B	H	A
C06_18134540_A	6	83.678	H	H	A	A	B	H	B	B	B	A	H	H	A	B	H	B	A	B	H	H	H	B	H	H	H	H	H	B	H	B	B	A	A	B	H	B	A	A	H	A	B	H	A	B	B	A	A
C06_18760881_G	6	85.829	H	H	H	A	B	H	B	B	B	A	H	H	A	H	H	H	A	H	H	H	H	B	H	H	B	H	H	B	H	B	B	A	A	H	H	B	A	A	H	A	B	B	A	B	*	H	A
C06_18761022_T	6	86.512	H	H	H	A	B	H	B	B	B	A	H	H	A	H	H	H	A	H	H	H	H	B	H	H	B	H	H	B	H	B	B	A	A	H	H	B	A	A	H	A	*	B	A	B	*	H	A
C06_19066149_G	6	87.968	H	A	H	A	B	H	B	B	B	A	H	H	A	B	H	H	A	H	H	H	H	B	B	H	B	H	H	B	B	B	B	A	A	H	H	B	H	A	H	A	*	B	A	B	*	H	A
C06_18938673_A	6	89.765	H	A	H	A	B	H	B	B	B	A	H	H	A	B	H	H	A	H	H	H	H	B	H	H	B	H	H	B	B	B	B	A	A	H	H	B	H	A	H	A	*	B	A	B	*	H	A
C06_19349453_A	6	93.379	H	B	B	A	B	H	B	B	B	A	H	H	A	*	H	B	A	B	H	B	A	B	H	H	B	H	A	B	H	H	B	A	A	*	A	B	A	A	H	A	B	B	A	H	B	B	H
C06_19349509_A	6	93.905	H	B	B	A	B	H	B	B	B	A	H	H	A	*	H	B	A	B	H	B	A	B	H	H	B	H	A	B	H	H	B	A	A	A	A	B	A	A	H	A	B	B	A	H	B	B	H
C06_19477566_C	6	95.68	H	A	B	H	B	H	B	B	B	A	H	H	A	B	H	B	A	H	B	B	A	B	B	H	B	H	A	B	H	H	B	A	A	B	A	H	H	A	H	A	*	B	A	A	*	B	H
C06_19807079_G	6	97.244	H	H	*	A	B	H	B	B	B	A	H	H	A	*	H	H	A	H	B	B	A	B	H	H	B	H	H	B	B	H	B	A	A	B	A	H	H	A	H	A	*	B	A	H	*	B	H
C06_19930812_A	6	98.419	H	H	H	A	B	H	B	B	B	A	H	H	A	H	H	H	A	H	B	B	A	B	H	H	B	H	H	B	H	H	B	A	A	H	A	H	H	A	H	A	A	B	A	H	*	B	H
C06_19986661_C	6	99.479	H	H	A	A	B	H	B	B	B	A	H	H	A	*	H	B	A	H	B	B	A	B	H	H	H	H	H	B	H	H	B	A	A	*	A	H	A	A	H	A	A	B	A	H	*	B	H
C06_20235834_T	6	100.184	H	H	A	A	B	H	B	B	B	A	H	H	A	H	H	H	A	H	B	B	A	B	H	H	B	H	H	B	H	H	B	A	A	A	A	H	A	A	H	A	*	B	A	A	*	B	H
C06_20348336_T	6	101.272	H	H	H	A	H	H	B	B	B	A	H	H	A	A	H	H	A	H	B	B	A	*	H	H	H	H	H	B	H	H	B	A	A	H	A	H	A	A	H	A	*	B	A	A	*	B	H
C06_20419491_C	6	102.552	H	H	H	A	B	H	B	B	B	A	H	H	A	H	H	H	A	A	B	B	A	B	H	H	H	H	H	B	H	H	H	A	A	H	A	H	A	A	H	A	B	B	A	H	*	B	*
C06_20483981_T	6	103.127	H	H	H	A	H	H	B	B	B	A	H	H	A	A	H	H	A	A	B	B	A	B	H	H	H	H	H	B	H	H	H	A	A	H	A	H	A	A	H	A	H	B	A	H	*	B	H
C06_20791836_T	6	104.935	H	H	A	H	B	H	B	B	B	A	H	H	A	*	H	H	A	A	B	B	A	B	H	H	B	H	H	B	H	H	A	A	A	H	A	H	A	A	H	A	*	B	A	A	*	B	H
C06_20813586_A	6	105.517	H	A	H	H	B	H	B	B	B	A	H	H	A	A	H	H	A	A	B	B	A	B	H	H	H	H	H	B	H	H	H	A	A	A	A	H	A	A	H	A	*	B	A	H	*	B	H
C06_20735129_A	6	105.872	H	H	H	H	B	H	B	B	B	A	H	H	A	A	H	H	A	A	B	B	A	B	H	H	B	H	H	B	H	H	H	A	A	H	A	H	A	A	H	A	A	B	A	H	*	B	H
C06_20903424_C	6	106.408	H	H	H	H	B	H	B	B	B	A	H	H	A	*	H	A	A	A	B	B	A	B	H	H	H	H	H	B	H	H	H	A	A	H	A	H	A	H	H	A	*	B	A	H	*	B	H
C06_20725080_A	6	106.867	H	H	H	H	B	H	B	B	B	A	H	H	H	A	H	H	A	A	B	B	A	*	H	H	H	H	H	B	H	H	H	A	A	H	A	H	A	A	H	A	*	B	A	B	*	B	H
C06_20826176_A	6	107.578	H	H	H	H	B	H	B	B	B	A	H	H	A	*	H	H	A	A	B	B	A	B	H	H	H	H	H	B	H	H	H	A	A	B	A	H	A	A	H	A	B	B	A	*	B	B	H
C06_21048980_C	6	107.977	H	H	H	H	B	H	B	H	B	A	H	H	A	*	H	H	A	A	B	B	A	*	H	H	B	H	H	B	H	H	H	A	A	B	A	H	A	A	H	A	*	B	A	H	*	B	H
C06_20993999_A	6	108.572	H	H	H	B	B	H	B	H	B	A	H	H	A	B	H	H	A	A	B	B	A	B	B	H	B	H	H	B	H	H	H	A	A	H	A	H	A	A	H	A	*	B	A	H	*	B	H
C06_21721950_C	6	111.977	H	H	H	H	*	H	B	A	B	A	H	H	A	A	A	H	A	A	B	B	A	B	H	H	H	H	H	B	H	H	H	A	A	H	A	H	A	A	H	A	A	B	H	H	*	B	H
C06_21721877_G	6	112.398	H	H	H	H	*	H	B	A	B	A	H	H	A	A	A	H	A	A	B	B	A	B	H	H	H	H	H	B	H	H	H	A	A	H	A	H	A	A	H	A	A	B	H	H	*	B	H
C06_21447129_C	6	112.974	H	H	H	H	*	H	B	H	B	A	H	H	A	*	H	H	A	A	B	B	A	B	H	H	H	H	H	B	H	H	H	A	A	A	A	H	A	A	H	A	*	B	H	A	*	B	H
C06_21638441_A	6	113.538	H	H	H	H	B	H	B	H	B	A	H	H	A	*	H	B	A	A	B	B	A	B	H	H	B	H	H	B	H	H	H	A	A	*	A	H	A	A	H	A	A	B	H	H	*	B	H
C06_21638439_A	6	113.575	H	H	H	H	B	H	B	H	B	A	H	H	A	*	H	B	A	A	B	B	A	B	H	H	B	H	H	B	H	H	H	A	A	*	A	H	A	A	H	A	A	B	H	H	*	B	H
C06_21676916_C	6	113.939	H	H	H	H	B	H	B	H	B	A	H	H	A	B	H	B	A	A	B	B	A	B	H	H	B	H	H	B	H	H	H	A	A	H	A	H	A	A	H	A	B	B	H	H	*	B	H
C06_21676999_A	6	114.008	H	H	H	H	B	H	B	H	B	A	H	H	A	B	H	B	A	A	B	B	A	B	H	H	B	H	H	B	H	H	H	A	A	H	A	H	A	A	H	A	B	B	H	H	*	B	H
C06_21707324_C	6	114.447	H	H	A	H	B	H	B	H	B	A	H	H	A	B	H	H	A	A	B	B	A	B	H	H	B	H	H	B	H	H	H	A	A	H	A	H	A	A	H	A	*	B	H	H	*	B	H
C06_21676895_A	6	114.756	H	A	A	H	B	A	B	H	B	A	H	H	A	H	H	B	A	A	B	B	A	B	H	H	B	H	H	B	H	H	H	A	A	*	A	H	A	A	H	A	B	B	H	H	*	B	H
C06_21491979_T	6	115.076	H	H	H	H	B	H	B	H	B	A	H	H	A	A	H	H	A	A	B	B	A	B	H	A	B	H	H	B	H	H	H	A	A	H	A	H	A	A	H	A	*	B	H	A	*	B	H
C06_21727671_C	6	116.367	H	H	H	H	B	H	B	H	B	A	H	H	A	H	H	H	A	A	B	B	A	B	A	H	H	H	H	B	H	H	H	A	A	A	A	H	A	A	H	A	*	B	A	H	*	B	H
C06_22719393_C	6	118.884	H	B	A	H	H	H	B	H	B	A	H	H	A	A	H	H	A	A	B	B	H	*	H	H	H	H	H	B	H	H	H	A	A	H	A	H	A	H	H	A	*	B	H	A	*	B	H
C06_22719367_T	6	119.049	H	B	A	H	H	H	B	H	B	A	H	A	A	A	H	H	A	A	B	B	H	*	H	H	H	H	H	B	H	H	H	A	A	H	A	H	A	H	H	A	*	B	H	A	*	B	H
C06_23004311_A	6	120.422	H	B	H	H	H	H	B	H	B	A	H	H	A	A	H	H	A	A	B	B	H	B	H	H	H	H	H	B	H	H	H	A	A	A	A	H	A	H	H	A	*	B	H	H	A	H	H
C06_23004514_T	6	121.035	H	B	H	H	A	H	B	H	B	A	A	H	A	A	H	H	A	A	B	B	H	B	H	H	H	H	H	B	H	H	H	A	A	A	A	H	A	H	H	A	*	B	H	H	*	H	H
C06_24089708_A	6	126.142	H	H	B	H	B	H	B	H	B	A	H	H	A	A	H	H	H	A	B	B	H	B	H	A	B	H	H	B	H	H	H	H	H	H	A	H	A	H	H	A	*	B	H	H	*	H	H
C06_23978991_C	6	127.054	H	H	B	B	H	H	B	H	B	A	H	H	A	H	H	H	H	A	B	B	H	B	A	A	B	H	H	B	H	H	A	H	H	B	A	H	A	H	H	A	*	B	B	A	*	H	H
C06_23978946_T	6	127.056	H	H	B	B	H	H	B	H	B	A	H	H	A	H	H	H	H	A	B	B	H	B	A	A	B	H	H	B	H	H	A	H	H	B	A	H	A	H	H	A	*	B	B	A	*	H	H
C06_23991661_G	6	127.772	H	H	B	B	H	H	B	H	B	A	H	H	A	B	H	H	H	A	B	B	H	B	H	A	B	H	H	B	H	H	H	H	H	*	A	H	A	H	H	A	*	B	H	H	*	H	H
C06_24069663_T	6	128.361	H	H	B	B	H	H	B	H	B	A	H	H	A	B	H	A	H	A	B	B	H	B	H	A	B	H	H	B	H	H	B	H	H	H	A	H	H	H	H	A	*	B	H	A	*	H	H
C06_24084102_A	6	128.982	B	H	B	B	H	B	B	H	B	A	H	H	A	*	H	H	H	A	B	B	H	B	H	A	B	H	H	B	H	H	H	H	H	B	A	H	A	H	H	A	B	B	A	H	*	H	H
C06_24478896_G	6	130.193	H	H	B	B	H	H	B	H	B	A	H	H	A	*	H	H	H	A	B	B	H	B	H	A	B	H	H	B	H	H	H	B	H	H	A	H	A	H	H	A	*	B	H	A	*	H	H
C06_24801735_G	6	132.811	H	B	B	B	H	H	H	H	B	A	H	H	H	H	H	H	H	A	B	B	H	B	H	A	B	H	H	B	H	H	H	B	H	H	H	H	A	H	H	H	*	B	H	H	B	H	H
C06_24899293_G	6	133.97	H	B	B	B	H	H	H	H	B	A	H	H	H	B	H	H	H	A	B	B	H	B	H	A	H	A	H	B	H	H	H	B	H	B	H	H	A	H	H	H	*	B	H	H	*	H	B
C06_24973396_T	6	134.413	H	B	B	B	H	H	H	H	B	A	H	H	H	*	H	H	H	A	B	B	H	B	H	A	B	A	B	B	H	H	H	B	H	B	H	H	A	H	H	H	*	B	B	H	*	H	B
C06_25003756_A	6	134.742	H	B	B	B	H	H	H	H	B	A	H	H	H	B	H	H	H	A	B	B	H	B	H	A	H	A	B	B	H	H	H	B	H	B	H	H	A	H	H	H	H	B	H	H	B	H	B
C06_25003836_G	6	134.823	H	B	B	B	H	H	H	H	B	A	H	H	H	B	H	H	H	A	B	B	H	B	H	A	H	A	B	B	H	H	H	B	H	B	H	H	A	H	H	H	H	B	H	H	B	H	B
C06_25149024_C	6	135.851	H	B	B	B	H	H	B	H	B	A	H	H	H	*	H	H	H	A	B	B	H	B	H	A	B	A	H	B	H	H	B	B	H	B	H	H	H	H	H	H	A	B	H	H	*	H	B
C06_25159779_T	6	136.946	H	B	B	B	H	H	H	H	B	A	H	H	H	H	H	H	H	A	B	B	H	B	B	A	B	A	H	B	H	H	H	B	H	B	H	H	H	H	H	H	B	B	H	A	*	B	B
C06_25159820_G	6	137.037	H	B	B	B	H	H	H	H	B	A	H	H	H	H	H	H	H	A	B	B	H	B	B	A	B	A	H	B	H	H	H	B	H	B	H	H	H	H	H	H	B	B	H	H	*	B	B
C06_25159761_T	6	137.238	H	B	B	B	H	H	H	H	B	A	H	H	H	H	H	H	H	A	B	B	H	B	B	A	B	A	H	B	H	H	H	B	H	B	H	H	H	H	H	H	B	B	H	H	*	B	B
C06_25713854_T	6	139.934	H	B	B	B	B	H	H	H	B	A	H	A	H	B	H	*	H	A	B	B	H	B	H	A	H	A	B	B	H	H	H	B	H	B	H	H	H	H	H	H	B	B	H	B	*	B	B
C06_26175746_C	6	143.152	H	B	B	B	H	H	H	H	B	A	B	A	H	H	H	H	H	A	B	B	H	B	H	A	B	A	H	B	H	A	A	B	H	B	H	H	H	H	H	H	*	B	H	H	*	H	B
C06_26111593_A	6	143.676	H	B	B	B	H	H	*	H	B	A	B	A	H	*	H	H	H	A	B	B	H	B	H	A	H	A	H	B	H	A	A	B	H	B	H	H	H	H	H	H	B	B	H	H	*	H	B
C06_26111564_T	6	143.7	H	B	B	B	H	H	*	H	B	A	B	A	H	*	H	H	H	A	B	B	H	B	H	A	H	A	H	B	H	A	A	B	H	B	H	H	H	H	H	H	B	B	H	H	*	H	B
C06_25955905_A	6	143.711	H	B	B	B	H	H	H	H	B	A	B	A	H	H	H	H	H	A	B	B	H	B	H	A	B	A	H	B	H	A	A	B	H	B	H	H	H	H	H	H	B	B	H	H	*	H	B
C06_25955868_C	6	143.801	H	B	B	B	H	H	H	H	B	A	B	A	H	H	H	H	H	A	B	B	H	B	H	A	B	A	H	B	H	A	A	B	H	B	H	H	H	H	H	H	B	B	H	H	*	H	B
C06_26115421_A	6	144.216	H	B	B	B	H	H	H	H	B	A	B	A	H	H	H	H	H	A	B	B	H	B	H	A	H	A	H	B	H	A	A	B	H	B	H	H	H	H	B	B	*	B	H	H	*	H	B
C06_26115435_C	6	144.257	H	B	B	B	H	H	H	H	B	A	B	A	H	H	H	H	H	A	B	B	H	B	H	A	H	A	H	B	H	A	A	B	H	B	H	H	H	H	B	H	*	B	H	H	*	H	B
C06_26111661_A	6	144.747	H	B	B	B	H	H	H	H	B	A	B	A	H	H	H	H	H	A	B	B	H	B	H	A	H	A	H	B	H	A	A	B	H	B	H	H	H	H	H	H	B	B	H	H	*	H	B
C06_25896186_A	6	145.188	H	B	B	B	H	H	H	H	B	A	B	A	H	*	H	H	H	A	B	B	H	B	H	A	B	A	H	B	H	A	A	B	H	B	H	H	H	H	H	H	*	B	H	H	*	H	B
C06_26170084_G	6	145.66	H	B	B	B	H	H	H	H	B	A	B	A	H	H	H	H	H	A	B	B	H	B	B	A	H	A	H	B	H	A	A	B	H	B	H	H	H	H	H	H	*	B	H	H	*	H	B
C06_26170066_G	6	145.79	H	B	B	B	H	H	H	H	B	A	B	A	H	H	H	H	H	A	B	B	H	B	B	A	H	A	H	B	H	A	A	B	H	B	H	H	H	H	A	H	*	B	H	H	*	H	B
C06_26175844_C	6	146.103	H	B	B	B	H	H	B	H	B	A	B	A	H	A	H	H	H	A	B	B	H	B	H	A	H	A	H	B	H	A	A	B	H	B	H	H	B	H	H	H	*	B	B	H	*	H	B
C06_26024696_T	6	146.534	H	B	B	B	H	H	H	H	B	A	B	A	H	*	H	H	H	A	B	B	H	B	H	H	H	A	H	B	H	A	A	H	H	B	H	H	H	H	H	H	*	B	H	H	*	H	B
C06_26024732_C	6	146.739	H	B	B	B	H	H	H	H	B	A	B	A	H	*	H	H	H	A	B	B	H	B	H	H	H	A	H	B	H	A	A	H	H	B	H	H	H	H	H	H	*	B	H	H	*	H	B
C06_26024744_C	6	146.965	H	B	B	B	H	H	H	H	B	A	B	A	H	*	H	H	H	A	B	B	H	B	H	H	H	A	B	B	H	A	A	H	H	B	H	H	H	H	H	H	*	B	H	H	*	H	B
C06_26016691_G	6	147.551	H	B	B	B	B	H	B	H	B	A	B	A	H	H	H	H	H	A	B	B	H	B	H	A	H	A	H	B	H	A	A	B	H	B	A	H	H	H	H	H	A	B	H	H	B	H	B
C06_26922620_A	6	152.326	H	B	B	B	H	A	A	H	B	A	B	H	H	H	H	B	H	A	B	B	H	B	H	A	H	A	H	B	H	A	A	B	H	B	H	H	H	H	H	H	*	B	H	H	*	H	B
C06_27058165_A	6	152.692	H	B	B	B	H	A	A	H	B	A	B	H	H	A	H	B	H	A	B	B	H	*	H	A	H	A	H	B	H	A	A	B	H	B	H	H	H	H	H	H	B	B	H	A	B	H	B
C06_27137891_T	6	153.448	H	B	B	B	B	A	A	H	B	A	B	H	H	H	H	B	H	A	B	B	H	H	H	A	B	A	H	B	H	A	A	B	H	B	H	H	H	H	H	H	B	B	H	A	*	H	B
C06_27137836_T	6	153.562	H	B	B	B	B	A	A	H	B	A	B	H	H	*	H	B	H	A	B	B	H	H	H	H	B	A	H	B	H	A	A	B	H	B	H	H	H	H	H	H	B	B	H	A	*	H	B
C06_27159371_G	6	154.329	H	B	B	B	H	A	H	H	B	A	B	H	H	A	H	B	H	A	B	B	H	H	B	A	H	A	H	B	H	A	A	B	H	B	H	H	H	H	H	H	B	B	H	A	*	H	B
C06_27230760_G	6	154.636	H	B	B	B	H	A	A	H	B	A	B	H	H	B	H	H	H	A	B	B	H	H	H	A	H	A	H	B	H	A	A	B	H	*	H	H	H	H	H	H	*	B	H	A	*	H	B
C06_27230803_C	6	155.036	H	B	B	B	H	A	A	H	B	A	B	H	H	B	H	H	H	A	B	B	H	H	H	A	H	A	H	B	H	A	A	B	H	*	H	H	H	H	H	H	*	B	H	A	*	B	B
C06_27326673_C	6	155.575	H	B	B	B	H	A	A	H	B	A	B	H	H	*	H	H	H	A	B	B	H	H	H	A	B	A	H	B	H	A	A	B	H	B	H	H	H	H	H	H	*	B	H	A	*	H	B
C06_27872782_T	6	156.689	A	B	B	B	H	H	A	H	H	A	B	H	H	H	H	H	H	A	B	B	H	H	A	A	H	A	H	B	H	A	A	B	H	B	H	H	H	H	A	H	*	B	H	H	*	H	B
C06_27838246_T	6	157.783	A	B	B	B	H	H	A	H	H	A	B	H	H	H	H	H	H	A	B	B	H	H	A	A	B	A	H	B	H	A	A	B	H	B	H	H	H	H	A	H	*	B	H	A	*	H	B
C06_27526215_G	6	158.706	A	B	B	B	H	H	A	H	H	A	B	H	H	*	H	H	H	A	B	B	H	H	A	A	H	A	H	B	H	A	A	B	H	B	H	H	H	H	A	H	*	B	H	A	*	H	B
C07_1126850_G	7	0	H	B	B	H	B	H	B	B	A	B	H	A	H	B	H	H	H	B	B	A	H	B	H	A	A	A	A	A	B	H	B	H	H	A	H	H	H	A	H	A	B	A	B	*	*	A	B
C07_1210157_G	7	1.887	H	B	H	H	A	H	A	B	A	B	H	A	H	B	H	H	H	B	H	A	H	B	H	A	A	A	A	A	H	H	H	B	H	*	H	B	H	A	H	A	*	A	B	H	*	A	B
C07_1331560_A	7	4.875	H	B	H	H	B	H	*	B	A	B	H	A	H	H	H	H	H	B	H	A	H	B	H	A	A	A	A	A	H	H	H	H	H	A	H	H	H	A	H	A	*	H	B	A	*	A	B
C07_1212243_T	7	6.075	H	B	H	H	B	H	B	B	A	B	H	A	H	B	H	H	H	H	H	A	H	*	H	A	A	A	A	A	H	H	H	H	H	*	H	H	H	A	H	A	*	A	B	H	*	A	B
C07_1220496_C	7	7.594	H	B	H	H	H	H	H	B	A	B	H	A	H	B	H	H	H	H	H	A	H	B	H	A	A	A	A	A	H	H	H	H	H	H	H	H	H	A	H	A	B	A	B	H	*	A	B
C07_1220456_A	7	7.612	H	B	H	H	H	H	H	B	A	B	H	A	H	B	H	H	H	H	H	A	H	B	H	A	A	A	A	A	H	H	H	H	H	H	H	H	H	A	H	A	B	A	B	H	*	A	B
C07_1202389_G	7	8.357	H	B	H	H	H	H	H	B	A	B	H	A	H	H	H	H	H	H	H	A	H	B	H	H	A	A	A	A	H	H	H	H	H	H	H	H	H	A	H	A	B	A	B	H	*	A	B
C07_1417071_C	7	9.614	H	B	H	H	H	H	H	B	A	B	H	A	H	*	H	H	H	H	H	A	H	B	H	A	A	A	A	A	H	B	H	H	H	H	H	H	H	A	H	A	B	H	B	A	*	A	B
C07_1894588_C	7	13.624	H	B	B	H	H	H	H	B	A	B	H	A	H	B	H	*	H	H	H	A	B	B	H	A	A	A	A	A	H	B	H	H	H	A	H	H	H	A	H	A	*	B	B	A	*	A	B
C07_1834087_A	7	14.495	H	B	H	H	H	H	H	B	A	B	H	A	H	H	H	H	H	H	H	A	B	B	H	A	A	A	A	A	H	B	H	H	H	*	H	H	H	A	H	A	*	H	B	A	*	H	B
C07_1889775_A	7	15.497	H	B	H	H	H	H	H	B	A	B	H	A	H	B	H	H	H	*	H	A	B	B	H	A	A	A	A	A	H	B	H	H	H	B	H	H	H	A	H	A	*	H	B	A	*	A	B
C07_2106637_T	7	17.095	H	B	H	H	H	H	H	B	A	B	H	A	H	B	H	H	H	H	H	A	B	B	B	A	A	A	A	A	B	B	H	H	H	H	H	B	H	A	B	A	*	H	B	A	*	A	B
C07_2106653_C	7	17.265	H	B	H	H	H	H	H	B	A	B	H	A	H	B	H	H	H	H	H	A	B	B	B	A	A	A	A	A	B	B	H	H	H	H	H	B	H	A	B	A	*	H	B	A	*	A	B
C07_2095785_C	7	17.863	H	B	B	H	H	H	H	B	A	B	H	A	H	*	H	H	H	B	H	A	B	B	H	A	A	A	A	A	H	B	H	H	H	H	H	H	H	A	B	A	B	H	B	A	B	A	B
C07_2139491_C	7	18.924	H	B	A	H	A	H	H	H	A	B	H	A	H	H	A	H	H	H	H	A	B	B	H	A	A	A	A	A	H	B	H	H	H	H	H	H	H	A	B	A	*	H	B	A	*	A	B
C07_2139477_G	7	19.01	H	B	A	H	A	H	H	H	A	B	H	A	H	H	H	H	H	H	H	A	B	B	H	A	A	A	A	A	H	B	H	H	H	H	H	H	H	A	B	A	*	H	B	A	*	A	B
C07_2206413_A	7	20.148	H	B	H	H	H	H	B	H	A	B	H	A	H	H	H	H	H	H	H	A	B	B	H	A	A	A	A	A	H	B	H	H	H	H	H	H	H	A	B	A	B	H	B	A	*	A	B
C07_2189673_G	7	20.763	H	B	H	H	H	H	H	H	A	B	H	A	H	A	H	H	H	H	H	A	B	B	H	A	A	A	A	A	H	B	H	H	H	H	H	H	H	A	B	A	*	H	B	A	*	A	B
C07_2189627_A	7	21.13	H	B	H	H	H	H	H	H	A	B	H	A	H	A	H	H	H	H	H	A	B	B	H	A	H	A	A	A	H	B	H	H	H	H	H	H	H	A	B	A	*	B	B	A	*	A	B
C07_2289711_A	7	21.755	H	B	H	H	B	H	H	H	A	B	H	A	H	B	H	H	H	H	H	A	B	B	H	A	A	A	A	A	H	B	H	H	H	H	H	H	H	A	B	A	*	H	B	A	*	A	H
C07_2318901_A	7	22.489	H	H	H	H	H	H	H	H	A	B	H	H	H	B	H	H	H	H	H	A	B	B	H	A	A	A	A	A	H	B	H	H	H	*	H	H	H	A	B	A	*	H	B	A	*	A	B
C07_2466997_C	7	24.062	H	H	H	H	H	H	H	H	A	B	H	H	H	*	H	H	H	H	H	A	B	B	B	A	H	A	A	A	H	B	H	H	H	H	A	H	H	A	B	A	B	H	B	A	*	A	B
C07_2467001_C	7	24.099	H	H	H	H	H	H	H	H	A	B	H	H	H	*	H	H	H	H	H	A	B	B	B	A	H	A	A	A	H	B	H	H	H	H	A	H	H	A	B	A	B	H	B	A	*	A	B
C07_2466970_A	7	24.179	H	H	H	H	H	H	H	H	A	B	H	H	H	*	H	H	H	H	H	A	B	B	B	A	H	A	A	A	H	B	H	H	H	H	A	H	H	A	B	A	B	H	B	A	*	A	B
C07_2339804_T	7	25.212	H	H	H	H	H	H	H	H	A	B	H	H	H	B	B	H	H	H	H	A	B	B	H	A	A	A	A	A	H	B	H	H	H	H	H	H	A	A	B	A	B	H	B	A	*	A	B
C07_2339784_T	7	25.335	H	H	H	H	H	H	H	H	A	B	H	H	H	B	B	H	H	H	H	A	B	B	H	A	A	A	A	A	H	B	H	H	H	H	H	H	A	A	B	A	B	H	B	A	*	A	B
C07_2372494_T	7	29.091	H	H	H	H	B	H	H	H	A	B	H	H	H	*	H	A	H	H	H	A	B	B	H	A	H	A	A	A	B	B	H	B	H	H	A	H	H	A	B	A	*	B	B	A	*	A	B
C07_3694394_G	7	33.599	H	H	H	B	H	B	H	H	A	B	H	H	H	H	H	H	H	H	H	A	B	B	H	H	H	A	A	H	A	B	H	H	A	B	A	H	H	A	B	A	*	H	B	A	*	A	B
C07_3694328_T	7	34.089	H	H	H	H	H	B	H	H	A	B	H	H	H	H	H	H	H	H	H	A	B	B	H	H	H	A	A	H	A	B	H	H	A	B	A	H	H	A	B	A	*	H	B	A	*	A	B
C07_3616228_G	7	36.289	H	H	H	H	H	B	A	H	A	B	H	H	H	*	H	H	H	B	H	A	B	B	H	H	H	A	A	H	A	B	H	H	H	B	A	H	H	A	B	A	B	H	B	A	*	A	B
C07_4668500_A	7	46.747	H	A	H	H	H	B	H	A	A	B	H	H	H	A	H	H	B	H	H	A	H	B	B	H	H	A	H	H	H	B	H	H	H	H	A	H	A	A	B	A	A	B	H	A	*	A	B
C07_5035444_G	7	47.329	H	A	H	H	H	B	H	A	A	B	H	H	H	A	H	H	B	H	H	A	H	B	B	H	H	A	H	H	A	B	H	H	H	B	A	H	A	A	B	A	*	B	H	A	*	A	B
C07_4874567_A	7	47.832	H	A	H	H	H	B	H	A	A	B	H	H	H	A	H	H	B	H	H	A	H	B	B	H	H	A	H	B	A	B	H	H	H	B	A	H	A	H	B	A	B	B	H	A	*	A	B
C07_5248248_C	7	48.438	H	A	H	H	B	B	H	A	A	B	H	H	H	A	H	H	B	H	H	A	H	*	B	H	H	A	H	H	A	B	A	H	H	*	A	H	A	A	B	A	*	B	H	A	*	A	B
C07_5248300_G	7	48.555	H	A	H	H	H	B	H	A	A	B	H	H	H	A	H	H	B	H	H	A	H	*	B	H	H	A	H	H	A	B	A	H	H	*	A	H	A	A	B	A	*	B	H	A	*	A	B
C07_4889505_T	7	49.083	H	A	H	H	B	B	B	A	A	B	H	H	H	*	H	H	B	H	H	A	H	B	B	H	H	A	H	H	A	B	B	H	H	H	A	H	A	A	B	A	*	B	H	A	*	A	H
C07_4988738_G	7	49.395	H	A	H	H	H	B	H	A	A	B	H	H	H	A	H	H	B	H	H	A	H	B	B	H	H	A	H	H	A	B	H	H	H	H	A	H	A	A	B	A	H	B	H	A	H	A	B
C07_4988502_C	7	49.988	H	A	H	H	H	B	B	A	A	B	H	H	H	*	H	H	B	H	H	A	H	B	B	H	H	A	H	H	A	B	H	H	H	H	A	H	A	A	B	A	*	B	H	A	A	A	B
C07_4988509_C	7	50.148	H	A	H	H	H	B	B	A	A	B	H	H	H	*	H	H	B	H	H	A	H	B	B	H	H	A	H	H	A	B	H	H	H	H	A	H	A	A	B	A	*	B	H	A	A	A	B
C07_4819273_A	7	51.234	H	A	H	H	B	B	H	A	A	B	H	H	H	A	H	H	B	H	H	A	H	B	B	H	H	A	H	H	A	B	H	H	H	*	A	H	H	A	B	A	*	B	H	A	*	A	B
C07_4819290_A	7	51.329	H	A	H	H	B	B	H	A	A	B	H	H	H	A	H	H	B	H	H	A	H	B	B	H	H	A	H	H	A	B	H	H	H	*	A	H	H	A	B	A	*	B	H	A	*	A	B
C07_4819221_G	7	51.505	H	A	H	H	B	B	H	A	A	B	H	H	H	A	H	H	B	H	H	A	H	B	B	H	H	A	H	H	A	B	H	H	H	*	A	H	H	A	B	A	*	B	B	A	*	A	B
C07_4819325_C	7	51.961	H	A	H	H	B	B	H	A	A	B	H	H	H	B	H	H	B	H	H	A	H	B	B	H	H	A	H	H	A	B	H	H	H	B	A	H	H	A	B	A	*	B	B	A	*	A	B
C07_4889297_A	7	53.018	H	A	H	H	B	B	B	A	A	B	H	H	H	*	H	H	B	B	H	A	H	B	B	H	H	A	H	H	A	B	B	H	H	H	A	H	A	A	B	A	*	B	B	A	*	A	B
C07_6357496_T	7	54.848	H	A	H	A	B	B	H	A	A	B	H	H	H	*	H	B	B	H	H	A	H	B	B	H	H	A	H	B	A	B	H	H	H	B	A	H	A	A	B	A	*	B	A	A	*	A	B
C07_6482820_A	7	57.682	H	A	H	A	H	B	H	A	A	B	H	H	H	A	H	B	B	A	H	A	H	H	B	H	H	A	H	B	A	B	H	H	H	H	H	H	A	H	B	A	*	B	H	A	*	A	B
C07_6482804_A	7	57.682	H	A	H	A	H	B	H	A	A	B	H	H	H	A	H	B	B	A	H	A	H	H	B	H	H	A	H	B	A	B	H	H	H	H	H	H	A	H	B	A	*	B	H	A	*	A	B
C07_5572343_G	7	58.533	H	A	H	A	H	B	H	A	A	B	H	H	H	A	H	B	B	H	H	A	H	A	B	H	H	A	H	B	A	B	*	H	H	*	H	H	A	H	B	A	*	B	A	A	*	A	B
C07_5572334_T	7	58.548	H	A	H	A	H	B	H	A	A	B	H	H	H	A	H	B	B	H	H	A	H	A	B	H	H	A	H	B	A	B	*	H	H	B	H	H	A	H	B	A	*	B	A	A	*	A	B
C07_5750743_G	7	59.985	B	A	H	A	H	B	B	A	A	B	H	H	H	*	H	B	B	A	H	A	B	B	B	H	H	A	H	B	A	B	H	H	H	B	H	B	H	H	B	A	A	B	H	A	*	A	B
C07_8259971_C	7	61.748	H	A	B	A	H	B	H	A	A	B	H	H	H	A	H	B	B	H	H	A	H	A	B	H	H	A	H	B	A	B	H	B	H	*	H	H	H	H	B	A	*	B	H	A	*	A	B
C07_9573457_G	7	65.504	H	A	H	A	H	B	H	A	A	B	B	H	H	A	H	B	B	B	H	H	H	*	B	H	H	A	H	B	A	B	H	H	H	A	H	H	H	H	B	A	*	B	H	A	A	A	B
C07_15509790_A	7	66.569	H	A	B	A	H	B	H	A	A	B	B	H	H	*	H	B	B	B	H	H	H	A	B	H	H	A	H	B	A	B	H	H	H	H	H	H	H	H	B	A	A	B	H	A	*	A	B
C07_10900266_G	7	67.279	H	A	H	A	H	B	H	A	A	B	B	H	H	A	H	B	B	B	H	H	H	H	B	H	H	A	H	B	A	B	H	H	H	B	H	H	H	H	B	A	A	B	H	A	A	A	B
C07_11913296_C	7	68.456	H	A	H	A	H	B	B	A	A	B	B	H	H	*	H	B	B	B	H	H	H	H	B	H	H	A	H	B	A	B	H	H	H	A	H	A	H	H	B	A	*	B	H	A	B	A	B
C07_15876246_T	7	69.303	H	A	H	A	H	B	B	A	A	B	B	H	H	*	H	B	B	B	H	H	H	H	B	H	H	A	H	H	A	B	H	H	H	B	H	H	H	H	B	A	*	B	H	A	B	A	B
C07_15876224_T	7	69.47	H	A	H	A	H	B	B	A	A	B	B	H	H	*	H	B	B	B	H	H	H	H	B	H	H	A	H	H	A	B	H	H	H	B	H	H	H	H	B	A	*	B	H	A	B	A	B
C07_15876201_T	7	69.633	H	A	H	*	H	B	B	A	A	B	B	H	H	*	H	B	B	B	H	H	H	H	B	H	H	A	H	H	A	B	H	H	H	B	H	H	H	H	B	A	*	B	H	A	B	A	B
C07_11369002_A	7	70.615	H	A	H	A	H	B	H	A	A	B	B	H	H	A	H	B	B	B	H	H	H	B	B	H	H	A	H	B	A	B	H	H	H	B	H	H	H	H	B	A	A	B	H	A	*	A	B
C07_10911636_T	7	71.451	H	A	H	A	H	B	H	A	A	B	B	H	H	A	H	B	B	B	H	H	H	*	B	H	H	A	H	B	A	B	H	H	H	B	H	H	H	H	B	A	*	B	H	A	*	A	B
C07_11913224_A	7	73.009	H	A	H	A	B	B	B	A	A	B	B	H	H	*	H	B	B	B	H	H	H	B	B	H	H	A	H	B	A	B	H	H	H	A	H	H	H	H	B	A	*	B	H	A	B	A	B
C07_15568672_C	7	76.625	H	A	B	A	B	B	B	A	A	B	B	H	H	A	H	B	B	B	H	H	H	B	B	H	H	A	H	B	A	B	H	A	H	A	H	H	H	H	B	A	*	B	B	A	*	A	B
C07_17769349_G	7	81.088	H	A	B	A	B	B	H	A	A	H	B	B	B	A	H	B	B	B	H	H	H	A	B	B	H	H	H	B	A	B	H	H	H	H	H	H	H	H	H	A	B	H	H	A	*	A	B
C07_19683430_A	7	85.712	H	A	B	B	A	B	B	A	A	H	B	B	B	H	H	B	B	B	H	H	H	H	B	B	H	A	B	B	H	B	H	H	H	B	H	H	H	H	H	A	*	H	H	A	*	A	B
C07_21468515_T	7	91.597	H	A	B	H	A	B	B	A	A	H	B	B	H	B	H	B	B	B	A	H	H	H	B	B	H	A	H	B	H	B	A	H	H	B	H	H	H	A	H	A	B	H	H	A	*	A	B
C07_21182061_G	7	93.111	H	A	*	B	A	B	B	A	A	H	B	B	H	*	H	H	B	B	A	H	H	*	B	B	H	A	H	B	H	B	A	H	H	H	H	H	H	A	H	A	*	B	B	A	B	A	B
C07_21483123_A	7	94.437	H	A	H	H	A	B	B	A	A	H	B	B	H	H	H	H	B	B	A	H	H	B	B	B	H	A	H	B	B	B	A	H	H	B	H	H	H	A	H	A	*	H	H	*	*	A	B
C07_21803746_C	7	97.577	H	A	H	B	A	B	B	A	A	H	B	H	H	B	B	H	B	B	A	H	H	H	B	B	H	A	H	B	H	B	A	H	H	B	H	H	H	A	H	A	*	H	H	A	*	A	B
C07_21803771_G	7	98.065	H	A	H	B	A	B	B	A	A	H	B	H	H	B	B	H	B	B	A	H	H	H	B	B	H	A	H	B	H	B	A	H	H	B	H	H	H	A	H	A	*	H	H	A	*	A	B
C07_21803724_A	7	99.597	H	A	H	B	A	B	B	A	A	A	B	H	H	*	B	H	B	B	A	H	H	H	B	*	H	A	H	B	H	B	A	H	H	B	H	H	H	A	A	A	*	H	H	A	*	A	B
C07_21986371_T	7	102.184	H	A	H	B	A	B	B	A	A	A	B	H	H	H	H	H	B	B	A	H	H	H	B	B	H	A	H	B	H	B	A	H	H	B	H	H	A	H	H	A	B	H	B	A	*	A	B
C07_24886303_G	7	117.878	B	A	H	H	A	H	B	A	B	H	B	H	H	*	A	H	B	A	H	H	A	B	H	B	H	A	H	H	B	B	A	H	A	B	A	A	A	A	H	B	B	H	H	A	B	A	H
C07_24722532_C	7	120.107	B	A	B	H	A	H	B	A	B	*	B	H	H	A	A	H	B	H	H	H	A	B	H	H	H	A	H	H	H	B	A	B	A	*	A	A	A	A	H	H	B	H	B	A	*	A	H
C07_24821957_G	7	121.276	B	A	H	H	A	A	B	A	B	H	B	H	H	H	A	H	B	H	H	H	A	B	H	H	H	A	H	H	H	B	A	B	A	H	A	A	A	A	H	H	*	H	H	A	*	A	H
C07_24821889_T	7	122.151	B	A	H	B	A	A	B	A	B	H	B	H	H	H	A	H	B	H	H	H	A	B	B	H	H	A	H	H	B	B	A	B	A	A	A	A	A	A	H	H	*	H	H	A	*	A	H
C07_24956568_T	7	124.168	B	A	H	A	A	H	B	A	B	H	B	H	H	H	A	H	B	H	H	H	A	B	H	H	H	A	H	H	H	B	A	B	A	H	A	A	H	A	H	B	*	H	H	A	*	A	H
C07_25558264_A	7	129.598	B	A	H	*	H	A	B	A	B	B	B	A	H	H	A	H	B	B	H	H	A	B	B	H	H	A	H	H	H	B	A	B	A	H	A	A	A	A	H	B	B	H	H	B	B	A	H
C07_25399419_G	7	130.87	B	A	H	H	A	A	B	A	B	B	B	A	H	H	A	H	B	H	H	H	A	B	A	H	H	A	H	H	H	B	A	B	A	A	A	A	A	A	H	B	*	H	H	B	B	A	H
C07_26172038_T	7	132.512	B	A	A	H	A	A	B	A	B	B	B	A	H	H	A	B	B	H	H	H	A	B	H	H	H	A	A	H	H	B	A	B	A	A	A	A	A	A	H	B	*	H	H	H	*	A	H
C07_26521308_C	7	134.084	B	A	A	A	A	A	B	A	B	B	B	A	H	B	A	H	B	H	H	H	A	B	H	H	H	A	A	H	H	B	A	B	A	A	A	A	H	A	H	B	*	H	H	H	*	A	H
C07_26521255_T	7	134.978	B	A	A	A	A	A	B	A	B	B	B	A	H	*	A	H	B	H	H	H	A	B	H	H	H	A	A	H	H	B	A	B	A	A	A	A	A	A	H	B	*	H	A	H	*	A	H
C07_26375113_T	7	136.332	B	A	A	H	A	A	B	A	B	B	B	A	H	H	A	H	B	H	H	H	A	B	H	H	H	A	A	H	H	B	H	B	A	B	A	A	H	A	H	B	*	H	H	H	B	A	H
C07_26378204_C	7	139.16	B	A	A	H	A	A	B	A	B	B	B	A	H	A	A	H	B	A	H	H	A	B	B	H	H	A	A	H	H	B	H	B	A	A	A	A	H	A	H	B	*	*	H	H	*	A	A
C08_541102_G	8	0	H	A	A	A	H	H	H	B	A	B	A	H	A	A	A	B	B	A	H	H	H	H	B	A	H	A	B	H	H	H	A	H	H	H	H	B	H	A	H	H	A	A	B	A	*	A	H
C08_700314_T	8	2.832	H	A	A	A	H	H	B	B	A	B	A	H	A	A	A	B	B	*	B	H	H	B	B	A	B	A	B	H	B	H	B	B	H	B	H	B	H	A	H	H	*	H	B	A	*	A	H
C08_700490_T	8	4.311	H	A	A	A	H	H	H	B	A	B	A	H	A	A	A	B	B	A	H	H	H	B	B	A	H	A	B	H	H	H	B	B	H	B	H	B	H	A	H	H	*	H	B	A	*	A	H
C08_583475_T	8	6.513	H	A	A	A	H	H	H	B	A	B	A	H	A	B	A	B	B	A	H	H	H	H	B	A	H	A	B	H	H	H	H	H	H	H	H	B	B	A	H	H	*	H	B	A	*	A	H
C08_620712_T	8	8.317	H	A	A	A	A	H	B	B	A	B	A	H	A	*	A	B	B	A	B	H	H	H	B	A	B	A	B	H	H	H	H	H	H	B	H	B	H	A	H	H	*	H	B	A	*	A	H
C08_1908843_C	8	12.132	H	A	A	A	H	A	H	H	A	B	H	H	A	A	A	B	B	A	H	H	H	H	B	H	H	A	B	H	H	H	H	H	H	B	H	B	B	A	B	H	*	H	B	A	*	A	H
C08_2574104_A	8	16.58	H	A	A	A	B	A	H	H	A	B	H	A	A	B	A	B	H	A	H	H	H	*	B	H	B	A	B	A	H	A	H	H	H	B	H	B	H	A	H	H	*	H	B	A	*	A	H
C08_2574066_T	8	16.667	H	A	A	A	B	A	H	H	A	B	H	A	A	B	A	B	H	A	H	H	H	*	B	H	B	A	B	A	H	A	H	H	H	B	H	B	H	A	H	H	*	H	B	A	*	A	H
C08_2655580_T	8	19.44	B	A	A	A	H	A	A	H	A	B	H	A	A	*	A	B	H	A	H	H	H	A	B	H	B	A	B	A	H	A	H	H	H	B	H	B	H	A	H	H	A	B	B	A	*	A	H
C08_2655569_C	8	20.552	B	A	A	A	H	A	H	H	A	B	H	A	A	*	A	B	H	A	H	H	H	A	B	H	B	A	B	A	H	A	H	H	H	B	H	B	H	A	H	H	*	B	B	A	*	A	H
C08_2655517_C	8	20.783	B	A	A	A	H	A	H	H	A	B	H	A	A	*	A	B	H	A	H	H	H	A	B	H	B	A	B	A	H	A	H	H	H	B	H	B	H	A	H	H	*	B	B	A	*	A	H
C08_2600888_A	8	23.071	H	A	A	A	H	A	H	H	A	B	H	A	A	H	A	B	H	A	H	H	H	H	B	H	H	A	B	A	H	A	H	H	H	H	H	B	H	A	H	H	*	H	B	A	*	A	H
C08_4043469_T	8	31.642	H	A	A	B	H	A	B	H	A	B	H	A	A	*	A	B	H	A	H	H	H	B	B	B	H	A	B	A	B	A	H	H	A	B	H	B	H	A	H	B	*	*	B	A	B	A	B
C08_4043444_A	8	31.908	H	A	A	*	H	A	B	H	A	B	H	A	A	*	A	B	H	A	H	H	H	B	B	B	H	A	B	A	B	A	H	H	A	B	H	B	H	A	H	B	*	*	B	A	*	A	B
C08_4265292_G	8	34.185	H	H	A	H	H	A	H	H	A	B	H	A	A	B	A	B	H	A	H	H	H	B	B	B	H	A	B	A	B	A	H	H	A	B	H	B	H	A	H	B	*	B	B	A	*	A	B
C08_5191862_G	8	38.533	H	H	A	H	H	A	H	H	A	B	H	A	A	B	A	B	H	H	H	H	H	B	B	B	H	A	B	A	B	H	B	H	A	B	H	B	H	A	H	B	A	B	B	A	*	A	B
C08_5191864_C	8	38.797	H	H	A	H	H	A	H	H	A	B	H	A	A	B	A	B	H	H	H	H	H	B	B	B	H	A	B	A	B	H	B	H	A	B	H	B	H	A	H	B	A	B	B	A	*	A	B
C08_5191698_T	8	39.964	H	H	A	H	H	A	H	H	A	B	H	A	A	B	A	B	H	H	H	H	H	H	B	B	H	A	B	A	B	H	H	H	A	B	H	B	H	A	H	B	A	B	B	A	*	A	B
C08_5284759_G	8	41.576	H	H	A	H	H	A	H	H	A	B	H	A	A	*	A	B	H	H	H	H	H	H	B	B	H	A	B	A	B	H	B	H	A	B	H	B	H	A	H	B	*	B	B	A	*	A	B
C08_5284810_T	8	41.798	H	H	A	H	H	A	H	H	A	B	H	A	A	*	A	B	H	H	H	H	H	H	B	B	H	A	B	A	B	H	B	H	A	B	H	B	H	A	H	B	*	B	B	A	*	A	B
C08_5284783_A	8	41.916	H	H	A	H	B	A	H	H	A	B	H	A	A	*	A	B	H	H	H	H	H	H	B	B	H	A	B	A	B	H	B	H	A	B	H	B	H	A	H	B	*	B	B	A	*	A	B
C08_5250567_G	8	42.615	H	H	A	H	H	A	H	H	A	B	H	A	A	A	A	B	H	H	H	H	H	B	B	B	H	A	B	A	B	H	H	H	A	B	H	B	H	A	H	B	*	B	B	A	B	A	B
C08_5317824_T	8	43.42	H	H	A	H	H	A	B	H	A	B	H	A	A	B	A	B	H	B	H	H	H	B	B	B	H	A	B	A	B	H	H	H	A	B	H	B	H	A	H	B	*	B	B	A	B	A	B
C08_5317816_T	8	43.478	H	H	A	H	H	A	B	H	A	B	H	A	A	B	A	B	H	B	H	H	H	B	B	B	H	A	B	A	B	H	H	H	A	B	H	B	H	A	H	B	*	B	B	A	B	A	B
C08_5615577_T	8	45.894	H	H	A	H	B	A	B	A	A	B	H	A	A	B	A	B	H	H	H	H	H	H	B	B	B	A	B	A	B	H	H	H	A	B	H	B	H	A	H	B	*	B	B	A	*	A	B
C08_5725346_A	8	48.111	H	H	A	H	A	A	B	A	A	B	H	A	A	B	A	B	H	H	B	H	H	H	B	B	H	A	B	A	B	H	A	H	A	B	H	B	H	A	H	B	A	H	B	A	*	A	B
C08_6640496_G	8	53.254	H	A	A	H	A	A	B	A	H	B	H	A	A	*	A	B	H	H	H	H	B	A	B	H	H	A	B	A	B	H	A	H	A	B	B	H	H	A	H	B	*	H	B	A	*	A	B
C08_6618913_C	8	53.956	H	A	A	A	A	A	H	A	H	B	H	A	A	B	A	B	H	H	H	H	B	H	B	H	H	A	B	A	B	H	A	A	A	B	B	H	H	A	H	B	A	A	B	A	*	A	B
C08_7540068_C	8	57.994	H	A	A	H	H	A	H	A	H	B	H	A	A	B	A	B	B	A	H	H	B	H	B	H	B	A	B	A	B	A	A	H	A	B	B	H	H	B	A	B	*	H	B	A	*	A	B
C08_7540003_T	8	58.077	H	A	A	H	H	A	H	A	H	B	H	A	A	B	A	B	B	A	H	H	B	H	B	H	B	A	B	A	B	A	A	H	A	B	B	H	H	B	A	B	*	H	B	A	*	A	B
C08_7307430_T	8	59.801	H	A	A	H	H	A	H	A	*	B	H	A	A	B	A	B	B	H	H	H	B	H	B	H	B	A	B	A	B	H	A	H	A	*	B	H	H	B	A	B	A	H	B	A	*	A	B
C08_7307449_C	8	59.983	H	A	A	H	H	A	H	A	*	B	H	A	A	B	A	B	B	H	H	H	B	H	B	H	B	A	B	A	B	H	A	H	A	*	B	H	H	B	A	B	A	H	B	A	*	A	B
C08_7307520_G	8	60.401	H	A	A	H	H	A	H	A	H	B	H	A	A	B	A	B	B	A	H	H	B	H	B	H	B	A	B	A	B	H	A	H	A	B	B	H	H	B	A	B	A	H	B	A	*	A	B
C08_7380199_C	8	61.481	H	A	A	H	H	A	H	A	H	B	H	A	A	B	A	B	B	H	H	H	B	*	B	H	H	A	B	A	B	H	A	H	A	B	B	H	H	B	A	B	*	H	B	A	*	A	B
C08_7997265_C	8	62.57	H	A	A	H	H	A	H	A	H	B	H	A	A	B	A	B	B	B	H	H	B	B	B	H	H	A	B	A	B	H	A	H	A	B	B	H	H	B	A	B	*	H	B	A	*	A	B
C08_7997296_A	8	62.96	H	A	A	H	H	A	H	A	H	B	H	A	A	B	A	B	B	B	H	H	B	B	B	H	H	A	B	A	B	H	A	H	A	B	B	H	H	B	A	B	*	H	B	A	*	A	B
C08_8097606_T	8	63.85	H	A	A	H	H	A	H	A	H	B	H	A	A	B	A	B	B	B	H	H	B	H	B	H	H	A	B	A	B	H	A	H	A	B	B	H	H	B	A	B	*	H	B	A	*	A	B
C08_8097664_A	8	63.989	H	A	A	H	H	A	H	A	H	B	H	A	A	B	A	B	B	B	H	H	B	H	B	H	H	A	B	A	B	H	A	H	A	B	B	H	H	B	A	B	*	H	B	A	*	A	B
C08_9142069_G	8	66.889	H	A	A	A	H	A	H	A	H	B	H	A	A	*	A	B	B	*	H	H	B	A	B	H	H	A	B	A	B	H	A	H	H	B	B	H	H	B	A	B	A	H	B	A	*	A	H
C08_9142052_C	8	66.907	H	A	A	A	H	A	H	A	H	B	H	A	A	*	A	B	B	*	H	H	B	A	B	H	H	A	B	A	B	H	A	H	H	B	B	H	H	B	A	B	A	H	B	A	*	A	H
C08_9463738_A	8	67.931	H	A	A	A	H	A	H	A	H	B	H	A	A	B	A	B	H	B	H	H	B	H	B	H	B	A	B	A	B	H	A	H	A	B	B	H	H	B	A	B	A	H	B	A	B	A	H
C08_9463761_G	8	68.48	H	A	A	A	H	A	H	A	H	B	H	A	A	B	A	B	H	B	H	H	B	B	B	H	B	A	B	A	B	H	A	H	A	B	B	H	H	B	A	B	*	H	B	A	B	A	H
C08_9735750_C	8	71.476	H	A	A	A	H	A	B	A	H	B	B	A	A	B	A	H	H	B	H	H	H	H	B	H	H	A	B	A	B	H	A	H	A	B	B	H	H	B	A	B	*	H	B	A	*	H	H
C08_10421783_A	8	72.424	H	A	A	A	H	A	A	A	H	B	B	A	A	B	A	H	H	B	H	H	H	B	B	H	B	A	B	A	B	H	A	H	A	B	B	B	H	B	A	B	*	H	B	A	B	A	H
C08_10187775_A	8	73.142	H	A	A	A	H	A	H	A	H	B	B	A	A	B	A	H	H	B	H	H	H	H	B	H	H	A	B	A	H	H	A	H	A	B	B	H	H	B	A	B	*	H	B	A	*	A	H
C08_10187863_G	8	73.657	H	A	A	A	H	A	H	A	H	B	B	A	A	B	A	H	H	B	H	H	H	H	B	H	H	A	B	A	H	H	A	H	A	B	B	H	H	B	A	B	*	H	B	A	*	A	H
C08_10199384_A	8	74.837	H	A	A	A	B	A	H	A	H	B	B	A	A	*	A	H	H	H	H	H	H	A	B	H	B	A	B	A	H	H	A	H	A	B	B	H	H	B	A	B	*	H	B	A	*	A	H
C08_12005054_G	8	79.028	H	A	A	A	H	A	B	A	H	B	B	H	A	*	A	A	H	B	H	H	H	*	B	H	H	A	B	A	A	H	A	H	A	*	H	H	H	B	A	B	*	H	B	A	*	A	H
C08_12252755_A	8	80.711	H	A	A	A	A	A	H	A	H	B	B	H	A	B	A	A	H	B	H	H	H	A	B	H	H	A	B	A	H	H	A	H	A	H	H	H	H	B	A	B	*	H	B	H	*	A	H
C08_12252717_G	8	80.898	A	A	A	A	A	A	H	A	H	B	B	H	A	B	A	A	H	B	H	H	H	A	B	H	H	A	B	A	H	H	A	H	A	H	H	H	H	B	A	B	*	H	B	H	*	A	H
C08_12311816_C	8	81.694	H	A	A	A	H	A	H	A	H	H	B	H	A	B	A	A	H	B	H	H	H	A	B	H	B	A	B	A	H	H	A	H	A	H	H	H	H	B	A	B	A	H	B	H	*	A	H
C08_12446964_C	8	82.61	H	A	A	A	H	A	H	A	H	H	B	H	A	B	A	A	H	B	H	H	H	H	B	H	H	A	B	A	H	H	A	H	A	*	H	H	H	B	A	B	*	H	B	B	*	A	H
C08_13934262_A	8	85.18	H	A	A	A	B	A	H	A	B	H	B	H	A	B	A	A	H	B	H	H	H	A	B	H	H	A	B	A	H	H	A	H	A	H	H	H	H	B	A	B	A	A	B	B	*	A	H
C08_13934227_T	8	86.38	H	A	A	A	B	A	H	A	B	H	B	H	A	B	A	A	H	B	H	H	H	A	B	H	H	A	B	A	H	H	*	H	A	H	H	H	B	B	A	B	*	H	B	B	*	A	H
C08_22531911_T	8	90.237	H	A	A	A	H	A	H	A	B	H	B	B	A	B	A	A	A	B	H	H	H	B	B	H	B	A	H	A	H	H	A	H	A	A	H	A	H	B	A	H	*	A	B	H	*	A	H
C08_22531893_A	8	90.337	H	A	A	A	H	A	H	A	B	H	B	B	A	B	A	A	A	B	H	H	H	B	B	H	B	A	H	A	H	H	A	H	A	H	H	A	H	B	A	H	*	A	B	H	*	A	H
C08_19139702_A	8	92.148	H	A	A	A	H	A	H	A	B	H	B	B	A	B	A	A	H	B	H	H	H	B	B	H	B	A	H	A	H	H	A	H	A	B	H	A	H	B	A	H	*	A	B	H	*	A	H
C08_19431507_T	8	92.836	H	A	A	A	H	A	H	A	B	A	B	B	A	B	A	A	H	B	H	H	H	B	B	H	H	A	H	A	H	H	A	H	A	H	H	A	H	B	A	H	*	A	B	H	B	A	H
C08_21901419_A	8	95.509	A	A	A	A	B	A	H	A	B	H	B	B	A	B	A	A	H	H	H	H	H	B	H	H	B	A	H	A	H	H	A	H	A	B	H	A	H	B	A	H	*	A	B	B	*	A	H
C08_21901446_T	8	95.557	A	A	A	A	B	A	H	A	B	H	B	B	A	B	A	A	H	H	H	H	H	B	H	H	B	A	H	A	H	H	A	H	A	B	H	A	H	B	A	H	*	A	B	B	*	A	H
C08_21901470_A	8	95.733	A	A	A	A	B	A	H	A	B	H	B	B	A	B	A	A	H	H	H	H	H	B	H	H	B	A	H	A	H	H	A	H	A	B	H	A	H	B	A	H	*	A	B	B	*	A	H
C08_24761882_C	8	103.355	A	A	A	A	H	A	H	A	B	H	B	B	H	B	A	A	H	H	H	H	H	B	H	A	H	A	B	A	H	B	A	B	A	H	H	A	A	B	A	B	A	A	B	H	B	A	A
C08_24761924_T	8	103.466	A	A	A	A	H	A	H	A	B	H	B	B	H	B	A	A	H	H	H	H	H	B	H	A	H	A	B	A	H	B	A	B	A	H	H	A	A	B	A	B	A	A	B	H	B	A	A
C08_24761911_C	8	103.616	A	A	A	A	H	A	H	A	B	H	B	B	H	B	A	A	H	H	H	H	H	B	H	A	H	A	B	A	H	B	A	B	A	H	H	A	A	B	A	B	A	A	B	H	B	A	A
C08_24970644_A	8	106.362	A	A	A	A	B	A	A	A	B	*	B	B	H	*	A	A	H	H	H	H	H	B	H	H	H	A	B	A	H	B	A	B	A	B	H	H	A	B	A	B	A	A	B	A	*	A	A
C08_24970651_T	8	106.451	A	A	A	A	B	A	A	A	B	*	B	B	H	*	A	A	H	H	H	H	H	B	H	H	H	A	B	A	H	B	A	B	A	B	H	H	A	B	A	B	A	A	B	*	*	A	A
C08_24970718_A	8	106.575	A	A	A	A	B	A	A	A	B	*	B	B	H	*	A	A	H	H	H	H	H	*	H	H	H	A	B	A	H	B	A	B	A	B	H	H	A	B	A	B	A	A	B	A	*	A	A
C08_26515671_C	8	110.175	A	*	A	A	H	A	A	A	B	H	H	H	H	B	A	A	H	H	H	B	H	B	H	H	H	H	B	A	H	H	A	B	A	H	H	H	A	B	A	B	*	A	B	H	*	A	A
C08_26339900_A	8	111.253	A	H	A	A	H	A	H	A	B	H	B	H	H	B	A	A	H	H	H	B	H	B	H	H	B	H	B	A	H	H	A	B	A	B	H	H	A	B	A	B	A	A	B	H	*	A	A
C08_26904431_G	8	112.988	A	A	A	A	B	A	H	A	B	H	B	H	H	B	A	A	H	B	B	B	B	B	H	H	H	H	B	A	H	H	A	B	A	B	H	H	A	B	H	B	B	A	B	B	*	A	A
C08_26904458_T	8	113.339	A	A	A	A	B	A	H	A	B	H	B	H	H	B	A	A	H	B	B	B	B	B	H	H	H	H	B	A	H	H	A	B	A	B	H	H	A	B	H	B	B	A	B	B	*	A	A
C08_26943489_A	8	114.311	A	H	A	A	B	A	H	A	B	H	B	H	H	B	A	A	H	B	B	B	H	B	H	H	H	H	B	A	H	H	A	B	A	B	H	H	A	B	A	B	B	A	B	H	*	A	A
C08_27177073_T	8	115.627	A	H	A	A	B	H	H	A	B	H	B	H	H	B	A	A	H	B	B	B	H	B	H	H	H	H	B	A	H	H	H	B	A	B	H	H	A	B	A	B	A	A	B	H	*	A	A
C08_27177034_T	8	115.794	A	H	A	A	B	H	H	A	B	H	B	H	H	B	A	A	H	*	B	B	H	B	H	H	H	H	B	A	H	H	H	B	A	B	H	H	A	B	A	B	A	A	B	H	*	A	A
C08_27189668_A	8	116.673	A	H	A	A	B	H	H	A	B	H	B	H	H	B	A	A	H	H	B	B	H	B	H	H	H	H	B	A	H	H	H	B	A	H	H	H	A	B	A	B	A	A	B	H	*	A	A
C08_27176917_C	8	117.236	A	H	A	A	B	H	H	A	B	B	B	H	H	B	A	A	H	H	B	B	H	*	H	H	H	H	B	A	H	H	H	B	A	H	H	H	A	B	A	B	*	A	B	H	B	A	A
C08_27425273_G	8	118.201	A	H	A	A	B	H	*	A	B	H	B	H	H	B	H	A	H	H	B	B	H	*	H	H	H	H	B	A	H	H	H	B	A	B	H	H	A	B	A	B	*	A	B	H	*	A	A
C08_27499192_T	8	119.054	A	H	A	A	B	H	H	A	B	H	B	H	H	B	H	A	H	H	B	B	H	B	H	H	H	H	B	A	H	H	H	B	A	B	H	H	A	B	A	B	*	A	B	H	*	A	A
C08_27499130_C	8	119.18	A	H	A	A	B	H	H	A	B	H	B	H	H	B	H	A	H	H	B	B	H	B	H	H	H	H	B	A	H	H	H	B	A	B	H	H	A	B	A	B	*	A	B	H	*	A	A
C08_27496631_C	8	119.594	A	H	A	A	B	H	H	A	B	H	B	H	H	B	H	A	H	H	B	B	H	B	H	H	H	H	B	A	H	H	H	B	A	H	H	H	A	B	A	B	*	A	B	H	*	A	A
C08_27433585_T	8	119.793	A	H	A	A	B	H	H	A	B	H	B	H	H	B	H	A	H	B	B	B	H	B	H	H	H	H	B	A	B	H	H	B	A	H	H	H	A	B	A	B	*	A	B	H	*	A	A
C08_27416689_T	8	120.173	A	H	A	A	B	H	H	A	B	H	B	H	H	B	H	A	H	H	B	B	H	B	H	H	H	H	B	A	H	H	H	B	A	A	H	H	A	B	A	B	B	A	B	B	*	A	A
C08_27477255_G	8	120.869	A	H	A	A	B	H	B	A	B	A	B	H	H	*	H	A	H	B	B	B	H	*	H	H	H	H	B	A	H	H	H	B	A	H	H	A	A	B	A	B	*	A	B	B	*	A	A
C08_27477271_C	8	121.015	A	H	A	A	B	H	B	A	B	A	B	H	H	*	H	A	H	B	B	B	H	*	H	H	H	H	B	A	H	H	H	B	A	H	H	A	A	B	A	B	*	A	B	B	*	A	A
C08_27728567_A	8	122.623	A	H	A	A	B	H	H	A	B	H	B	H	H	B	H	A	H	H	B	B	H	B	H	H	H	H	B	A	H	H	B	B	A	A	H	H	A	B	A	B	*	A	B	H	*	A	A
C08_27728754_G	8	123.253	A	B	A	H	B	H	H	A	B	H	B	H	H	B	H	A	H	H	B	B	H	B	H	H	H	H	B	A	H	H	B	B	A	B	H	H	A	B	A	B	*	A	B	B	B	A	A
C08_28229947_T	8	124.881	A	*	A	A	B	H	H	H	B	H	B	H	H	B	H	A	H	H	B	B	H	*	H	H	H	H	B	A	H	H	B	B	A	H	H	H	A	B	A	B	*	A	B	H	*	A	A
C08_28230180_T	8	125.149	A	B	A	A	B	H	H	H	B	H	B	H	H	B	H	A	H	H	B	B	H	*	H	H	H	H	B	A	H	H	B	B	A	H	H	H	A	B	A	B	*	A	B	H	*	A	A
C08_28569706_G	8	126.764	A	H	A	H	B	H	H	H	B	H	B	H	H	B	H	A	B	H	B	B	H	B	H	H	H	H	B	A	H	H	B	B	H	B	H	H	A	B	A	B	B	A	B	H	*	A	A
C08_28569718_C	8	126.833	A	H	A	H	B	H	H	H	B	H	B	H	H	B	H	A	B	H	B	B	H	B	H	H	H	H	B	A	H	H	B	B	H	B	H	H	A	B	A	B	B	A	B	H	*	A	A
C08_28622021_A	8	127.365	A	B	A	H	B	H	H	H	B	H	B	H	H	B	H	A	H	H	B	B	H	B	H	H	H	H	B	A	H	H	B	B	H	*	H	H	A	B	A	B	*	A	B	H	B	A	A
C08_28734611_A	8	127.799	A	H	H	*	B	H	H	H	B	H	B	H	H	B	H	A	H	H	B	B	H	H	H	H	H	H	B	A	H	H	B	B	A	H	H	H	A	B	A	B	*	A	B	H	*	A	A
C08_28699656_G	8	128.66	A	H	A	H	B	H	H	H	B	H	B	H	H	B	H	A	H	H	B	B	H	H	H	H	H	H	B	A	H	H	B	B	H	B	H	H	H	B	A	B	A	A	B	H	*	A	A
C08_28699676_C	8	128.699	A	H	A	H	B	H	H	H	B	H	B	H	H	B	H	A	H	H	B	B	H	H	H	H	H	H	B	A	H	H	B	B	H	B	H	H	H	B	A	B	A	A	B	H	*	A	A
C08_28699652_C	8	128.719	A	H	A	H	B	H	H	H	B	H	B	H	H	B	H	A	H	H	B	B	H	H	H	H	H	H	B	A	H	H	B	B	H	B	H	H	H	B	A	B	A	A	B	H	*	A	A
C08_28699666_G	8	128.761	A	H	A	H	B	H	H	H	B	H	B	H	H	B	H	A	H	H	B	B	H	H	H	H	H	H	B	A	H	H	B	B	H	B	H	H	H	B	A	B	A	A	B	H	*	A	A
C08_28699578_T	8	128.879	A	H	A	H	B	H	H	H	B	B	B	H	H	B	H	A	H	H	B	B	H	H	H	H	H	H	B	A	H	H	B	B	H	*	H	H	H	B	A	B	A	A	B	H	*	A	A
C08_28920688_T	8	130.253	A	H	A	B	B	H	H	H	B	H	B	H	H	B	H	A	B	H	B	B	H	*	H	H	H	H	B	A	H	H	B	B	H	H	H	H	A	B	A	B	*	A	B	H	B	A	A
C08_28920644_T	8	130.405	A	H	A	H	B	H	H	H	B	H	B	H	H	B	H	A	B	H	B	B	H	*	H	H	H	H	B	A	H	H	B	B	H	H	H	H	A	B	H	B	*	A	B	H	B	A	A
C08_29039409_C	8	131.529	A	H	A	H	B	H	B	H	B	H	B	H	H	B	H	A	H	H	B	B	H	H	H	H	H	H	B	A	H	H	B	B	H	A	H	H	H	B	H	B	*	A	B	H	B	A	A
C08_29039387_C	8	131.619	A	H	A	H	B	H	B	H	B	H	B	H	H	B	H	A	H	H	B	B	H	H	H	H	H	H	B	A	H	H	B	B	H	A	H	H	H	B	H	B	*	A	B	*	B	A	A
C08_29138898_A	8	132.346	A	H	A	H	B	H	B	H	B	H	B	A	H	B	H	A	H	B	B	B	H	H	H	H	H	H	B	A	H	H	B	B	H	*	H	H	H	B	A	B	B	A	B	H	*	H	A
C08_29138738_G	8	132.622	A	H	A	H	B	H	*	H	B	H	B	A	H	B	H	A	H	B	B	B	H	H	H	H	H	H	B	A	H	H	B	B	H	B	H	H	A	B	A	B	B	A	B	H	*	H	A
C08_31386147_T	8	142.643	A	H	A	H	B	H	H	H	B	H	H	A	H	B	H	A	H	B	H	B	H	A	H	H	H	H	B	A	A	H	B	B	H	*	H	B	H	B	H	B	*	A	B	A	*	H	A
C08_31426173_G	8	144.063	A	H	A	H	B	H	H	H	B	H	H	A	H	B	A	A	H	H	H	B	H	A	A	H	H	H	B	A	A	H	B	B	H	H	H	B	H	B	H	B	*	A	B	A	*	A	A
C08_31440130_A	8	145.51	A	H	A	H	B	H	H	H	B	H	H	A	H	B	H	A	H	A	H	B	H	H	H	H	H	H	B	A	A	A	B	B	H	*	H	B	H	B	H	B	*	A	B	A	*	A	A
C08_31471311_A	8	147.364	A	A	A	H	H	A	A	H	B	A	H	A	H	*	H	A	H	H	H	B	H	B	H	H	H	H	B	A	A	H	B	B	H	H	H	B	H	B	H	B	*	A	B	A	*	A	A
C08_32267414_C	8	152.849	A	B	A	H	B	H	B	H	H	H	H	A	H	B	B	*	H	H	H	B	B	A	H	H	H	H	H	A	A	H	B	B	H	*	H	B	H	B	H	B	*	A	B	A	*	A	H
C08_32428244_T	8	153.725	A	B	A	A	B	H	H	H	H	H	H	A	H	*	H	H	H	H	H	B	B	A	H	H	H	H	H	A	A	H	B	B	H	H	H	B	H	B	H	B	*	A	B	A	*	A	H
C08_32393498_C	8	154.682	A	B	A	H	B	H	H	H	H	H	H	A	H	B	H	H	H	H	H	B	B	A	H	H	H	H	H	A	A	H	B	H	H	A	H	B	H	B	H	B	*	A	B	A	*	A	H
C08_32402648_G	8	156.038	A	B	A	H	B	H	H	H	H	A	H	A	H	B	H	H	H	B	H	B	B	A	H	H	H	H	H	A	A	H	B	B	H	*	H	B	H	B	H	B	*	A	B	A	*	A	H
C08_32173613_C	8	157.791	A	B	A	H	B	H	H	H	H	H	H	A	H	B	H	H	A	H	H	B	B	A	H	H	H	H	B	A	A	H	B	B	H	H	H	B	H	B	H	B	*	A	B	A	*	A	H
C08_32173573_T	8	157.996	A	B	A	H	B	H	H	H	H	H	H	A	H	B	H	H	A	B	H	B	B	A	H	H	H	H	B	A	A	H	B	B	H	H	H	B	H	B	H	B	*	A	B	A	*	A	H
C08_32173620_G	8	159.231	A	B	A	H	B	H	H	H	H	H	H	A	H	B	H	H	A	B	H	B	B	A	H	H	B	H	B	A	A	H	B	B	H	H	H	B	H	B	H	B	*	A	B	A	*	A	H
C08_33118017_G	8	160.865	A	B	A	H	B	H	B	H	H	H	H	A	H	*	H	H	H	H	A	B	B	A	H	H	H	H	H	A	H	H	B	B	H	*	H	B	H	B	H	B	B	A	B	A	*	A	H
C09_888454_G	9	0	B	B	A	B	H	B	B	H	H	A	B	B	H	B	B	A	H	H	H	A	H	A	H	H	A	H	B	H	H	H	H	B	H	*	A	A	H	A	H	A	*	H	H	A	*	H	H
C09_878547_A	9	2.25	B	B	A	B	H	B	B	H	H	A	B	B	H	*	B	A	H	H	H	A	H	A	A	H	H	H	B	H	H	H	H	B	H	H	A	A	H	A	H	A	*	H	H	H	*	H	H
C09_413980_G	9	3.609	B	B	H	B	H	B	B	H	H	A	B	B	H	H	B	A	H	A	H	A	H	A	H	H	H	H	B	H	H	H	H	B	H	H	A	A	H	A	H	A	*	H	H	H	*	H	H
C09_596228_T	9	5.323	B	B	H	B	H	B	B	H	H	A	B	B	H	H	B	A	H	H	H	A	H	A	H	H	H	H	B	H	H	H	H	B	H	A	A	A	H	A	H	A	*	H	H	A	A	H	H
C09_596205_T	9	5.523	B	B	H	B	H	B	B	H	H	A	B	B	H	H	B	A	H	H	H	A	H	A	H	H	H	H	B	H	H	H	H	B	H	A	A	A	H	A	H	A	*	H	H	A	A	H	H
C09_214014_A	9	6.98	B	B	H	B	H	B	B	H	H	A	B	B	H	B	B	A	A	*	H	A	H	A	H	H	H	H	B	H	H	H	H	B	H	A	A	A	H	A	H	A	B	A	H	A	*	H	H
C09_942281_G	9	8.637	B	B	H	B	H	B	B	H	H	A	B	B	H	B	B	H	H	H	H	A	H	*	H	H	A	H	B	H	H	H	H	B	H	H	A	A	H	A	H	A	*	H	H	*	*	H	H
C09_1557808_T	9	12.314	H	*	H	B	B	B	B	A	H	A	B	B	H	*	B	A	H	A	H	A	H	A	A	H	A	H	B	H	H	H	H	B	H	A	A	A	H	A	H	A	*	A	H	H	*	H	H
C09_1946978_A	9	18.261	H	*	B	B	A	B	B	H	H	A	B	B	H	*	H	A	H	H	H	H	H	A	H	H	H	H	B	H	H	H	H	B	H	A	A	A	H	A	H	A	*	H	H	A	*	H	H
C09_1946993_T	9	18.403	H	*	B	B	A	B	B	H	H	A	B	B	H	*	H	A	H	H	H	H	H	A	H	H	H	H	B	H	H	H	H	B	H	A	A	A	H	A	H	A	*	H	H	A	*	H	H
C09_1946931_T	9	19.925	H	B	H	B	H	B	B	H	H	A	B	B	H	*	H	A	H	H	H	H	H	A	H	H	A	H	B	H	H	H	H	B	H	B	A	A	H	A	H	A	A	H	H	H	*	H	H
C09_1918584_G	9	20.527	A	B	H	B	H	B	B	H	H	A	B	B	H	A	H	A	H	H	H	H	H	A	H	H	A	H	B	H	H	H	H	B	H	B	A	A	H	A	H	A	H	H	H	H	*	H	H
C09_2482971_A	9	21.838	H	B	H	B	*	B	B	H	H	A	B	B	H	A	H	A	H	A	B	H	H	A	A	H	A	H	B	H	H	H	H	B	H	H	A	A	H	A	H	A	A	H	A	H	*	H	H
C09_2632347_C	9	24.498	H	B	H	B	B	B	B	H	H	A	B	B	H	*	H	A	H	A	B	H	H	A	H	H	A	A	B	H	H	H	H	H	H	A	A	A	H	A	H	A	*	H	H	H	*	H	H
C09_2918519_G	9	27.931	H	B	A	B	B	B	B	H	H	A	B	B	H	*	H	A	H	A	B	H	H	A	H	A	A	A	B	B	H	H	A	H	H	*	H	A	H	A	H	A	*	H	A	A	*	H	H
C09_2918466_A	9	28.176	H	B	A	B	B	B	B	H	H	A	B	B	H	*	H	A	H	A	B	H	H	A	H	A	A	A	B	B	H	H	A	H	H	*	H	A	H	A	H	A	*	H	A	A	*	H	H
C09_3484177_C	9	30.465	H	B	A	B	A	B	H	A	H	A	B	B	H	A	H	A	H	A	B	H	H	A	H	A	A	A	B	B	H	H	H	A	H	A	H	A	H	A	H	A	A	A	H	H	*	A	H
C09_3286468_C	9	31.213	H	B	A	B	H	B	H	H	H	A	B	B	H	*	H	A	H	A	B	H	H	A	H	A	A	A	B	B	H	H	A	A	H	A	H	A	H	A	H	A	*	H	H	H	A	B	H
C09_3814086_G	9	32.642	H	B	A	B	B	B	H	H	H	A	B	B	H	B	H	A	H	A	B	H	H	A	H	A	A	A	B	B	H	H	H	A	H	*	H	A	H	A	H	A	*	H	B	H	*	H	H
C09_3465835_T	9	33.519	H	B	A	B	H	B	H	H	H	A	B	B	H	A	H	A	H	A	B	H	H	*	H	A	A	A	B	B	H	H	H	A	H	*	H	A	H	A	H	A	A	H	H	H	*	H	H
C09_3465857_C	9	33.565	H	B	A	B	H	B	H	H	H	A	B	B	H	A	H	A	H	A	B	H	H	*	H	A	A	A	B	B	H	H	H	A	H	A	H	A	H	A	H	A	A	H	H	H	*	H	H
C09_3502830_A	9	34.564	H	B	A	B	B	B	H	H	H	A	B	B	H	*	H	A	H	A	B	H	H	A	H	A	A	A	B	B	H	H	H	A	H	A	H	A	H	A	H	A	*	H	H	H	*	A	H
C09_3766185_C	9	36.249	H	B	A	B	B	B	H	H	H	A	B	B	H	*	H	A	H	A	B	H	H	A	H	A	A	A	B	B	H	H	H	A	B	*	H	A	H	A	H	A	A	H	B	H	*	H	H
C09_3743988_A	9	36.765	H	B	A	B	B	B	H	H	H	A	B	B	H	B	H	A	H	A	B	H	H	A	H	A	A	A	B	B	H	H	H	A	B	A	H	A	H	A	H	A	*	H	B	H	*	H	H
C09_4564531_C	9	40.33	H	B	A	B	B	B	H	H	H	A	B	B	H	A	H	A	A	H	B	B	H	A	H	A	A	A	B	B	H	H	H	A	B	H	B	A	H	A	H	A	A	A	B	B	*	A	H
C09_5036618_C	9	42.618	H	B	A	B	B	B	H	H	B	H	B	H	H	A	H	A	A	H	H	B	H	A	B	A	A	A	H	B	H	H	H	A	B	A	H	A	B	H	H	A	*	A	B	B	*	A	H
C09_5036582_C	9	44.131	H	B	A	B	B	B	H	H	B	H	B	H	H	A	H	A	A	H	B	B	H	A	B	A	A	A	B	B	H	H	H	A	B	A	H	A	B	H	H	A	*	A	B	B	*	A	H
C09_5018657_T	9	46.475	H	B	A	B	B	B	H	H	H	A	H	H	H	H	H	A	A	H	B	B	H	A	B	A	A	A	B	B	H	H	H	A	B	A	B	A	B	H	H	A	*	A	B	*	*	A	A
C09_5018640_A	9	46.654	H	B	A	B	B	B	H	H	H	A	B	H	H	H	H	A	A	H	B	B	H	A	B	A	A	A	B	B	H	H	H	A	B	A	B	A	B	H	H	A	*	A	B	*	*	A	A
C09_5306202_T	9	48.348	H	H	A	B	B	B	H	H	H	B	B	H	H	H	H	A	A	H	B	B	H	A	B	A	A	A	*	B	H	H	H	A	B	A	B	A	B	H	H	A	A	A	B	B	*	A	H
C09_5306161_C	9	48.389	H	H	A	B	B	B	H	H	H	B	B	H	H	H	H	A	A	H	B	B	H	A	B	A	A	A	*	B	H	H	H	A	B	A	B	A	B	H	H	A	A	A	B	B	*	A	H
C09_5302344_A	9	49.054	H	B	A	B	B	B	A	H	H	B	B	H	H	*	H	A	A	H	B	B	H	A	B	A	A	A	B	B	H	H	H	A	B	A	B	A	B	H	H	A	A	A	B	B	*	A	H
C09_5298250_A	9	49.253	H	B	A	B	B	B	H	H	H	B	B	H	H	*	H	A	A	H	B	B	H	A	B	A	A	A	B	B	H	H	H	A	B	A	B	A	B	H	H	A	*	A	B	B	*	A	H
C09_5517623_G	9	49.915	H	B	A	B	B	B	B	H	H	B	B	H	H	*	H	A	A	H	B	B	H	A	B	A	A	A	B	B	H	H	H	A	B	A	B	A	B	H	H	A	A	A	B	B	B	A	H
C09_5506603_A	9	50.381	H	B	A	B	B	B	H	H	H	B	B	H	H	*	H	A	A	H	B	B	H	*	B	A	A	A	B	B	H	H	B	A	B	A	B	A	B	H	H	A	A	A	B	B	*	A	H
C09_5446998_A	9	50.633	H	B	A	B	B	B	H	H	H	B	B	H	H	H	H	A	A	H	H	B	H	A	B	A	A	A	B	B	H	H	H	A	B	A	B	A	B	H	H	A	A	A	B	B	A	A	H
C09_5446980_C	9	50.739	H	B	A	B	B	B	H	H	H	B	B	H	H	H	H	A	A	H	H	B	H	A	B	A	A	A	B	B	H	H	H	A	B	A	B	A	B	H	H	A	A	A	B	B	*	A	H
C09_5446896_C	9	50.981	H	B	A	B	B	B	H	H	H	B	B	H	H	H	H	A	A	H	B	B	H	A	B	A	A	A	B	B	H	H	H	A	B	A	B	A	B	H	H	A	*	A	B	B	*	A	H
C09_5639550_C	9	51.539	H	B	A	B	B	B	H	H	H	B	B	H	H	A	H	A	A	H	B	B	H	A	H	A	A	A	B	B	H	H	H	A	B	A	B	A	B	H	H	A	*	A	B	B	*	A	H
C09_5624522_C	9	51.953	H	B	A	B	B	B	H	H	H	B	B	H	H	H	H	A	A	B	B	B	H	A	H	A	A	A	B	B	H	H	H	A	B	A	B	A	B	H	H	A	*	A	B	B	B	A	H
C09_5987799_C	9	54.489	H	B	A	B	H	B	A	H	H	B	B	H	H	*	H	A	A	H	B	B	H	A	H	A	A	A	B	B	H	H	H	A	B	A	B	A	B	H	H	A	A	A	B	B	*	A	H
C09_6037856_A	9	55.013	H	B	A	B	H	B	H	H	H	B	B	H	H	*	H	A	A	H	B	B	H	H	H	A	A	A	B	B	H	H	H	A	B	A	B	A	B	H	H	A	A	A	B	B	*	A	H
C09_5931162_T	9	55.679	H	B	A	B	A	B	B	H	H	B	B	H	H	B	H	A	A	H	B	B	H	H	H	A	A	A	B	B	H	H	H	A	B	A	B	A	B	H	H	A	A	A	B	B	*	A	H
C09_6218231_C	9	56.066	H	B	A	B	H	B	H	H	H	B	B	H	H	B	H	A	A	H	B	B	H	*	H	A	A	A	B	B	H	H	H	A	B	A	B	A	B	H	H	A	A	A	B	B	*	A	H
C09_6201924_T	9	56.685	H	B	A	B	H	B	H	H	H	B	B	H	H	*	H	A	A	H	H	B	H	A	H	A	A	A	B	B	H	H	H	A	B	A	B	A	B	H	H	A	*	A	B	B	*	A	H
C09_7057980_C	9	60.94	H	B	A	H	H	B	H	H	H	B	B	H	H	B	H	A	A	H	B	B	H	H	H	H	A	A	B	B	H	H	*	A	B	H	B	A	H	H	H	A	*	H	B	B	*	A	H
C09_7906101_G	9	63.259	H	B	A	B	H	B	H	H	H	B	B	H	B	B	H	A	A	H	B	B	H	*	H	H	A	A	B	B	H	A	H	A	B	H	B	H	H	H	H	A	*	H	B	B	*	A	H
C09_7922119_T	9	64.884	H	B	A	H	H	B	H	H	H	B	B	H	B	B	H	A	A	A	B	B	H	H	H	H	A	A	B	B	H	A	H	A	B	H	B	A	B	H	H	A	*	H	B	B	*	A	H
C09_6420707_C	9	68.463	H	B	A	H	H	H	H	B	H	B	B	H	B	B	H	A	A	A	B	B	B	A	A	H	A	A	B	B	H	A	H	A	B	H	B	A	H	H	H	A	*	H	B	B	*	A	H
C09_9232208_A	9	70.126	H	B	H	H	H	B	H	B	H	B	B	H	B	*	H	A	A	A	B	B	B	H	H	H	A	A	B	B	H	A	A	A	B	H	B	A	H	H	H	A	*	H	B	B	*	A	H
C09_10069519_G	9	71.549	H	B	H	H	A	B	A	B	A	B	B	H	B	B	H	A	A	A	B	B	B	H	H	A	A	A	*	B	H	A	A	A	B	H	B	H	A	H	H	A	*	H	B	B	*	A	H
C09_14395362_A	9	72.825	H	B	H	*	H	B	A	B	H	B	B	H	B	B	H	A	A	A	B	B	B	H	A	H	A	A	B	B	H	A	A	A	B	A	B	H	H	H	H	A	A	H	B	B	*	A	H
C09_10063248_T	9	73.504	H	B	H	H	H	B	A	B	H	B	B	H	B	*	H	A	A	A	B	B	B	H	H	H	A	A	B	B	H	A	A	A	B	A	B	H	H	H	H	A	*	H	B	B	*	A	H
C09_14415517_T	9	73.846	H	B	H	H	H	B	A	B	H	B	B	H	B	B	H	A	A	A	B	B	H	*	H	H	A	A	B	B	H	A	A	A	H	A	B	H	H	H	H	A	*	H	H	B	A	A	H
C09_9985166_C	9	74.562	H	B	H	H	H	B	A	B	H	B	B	H	B	B	H	A	A	A	B	B	B	A	H	H	A	A	B	B	H	A	A	A	B	A	B	H	H	H	H	A	A	H	B	B	A	A	H
C09_9985120_G	9	74.629	H	B	H	H	H	B	A	B	H	B	B	H	B	B	H	A	A	A	B	B	B	A	H	H	A	A	B	B	H	A	A	A	B	A	B	H	H	H	H	A	A	H	B	B	A	A	H
C09_10069337_G	9	75.243	H	B	H	H	A	B	A	B	H	B	B	H	B	B	H	A	A	A	B	B	B	H	H	H	A	A	B	B	H	A	A	A	B	A	B	H	H	H	H	A	*	H	B	B	*	A	H
C09_14376930_A	9	75.615	H	B	H	H	H	B	A	B	H	B	B	H	B	B	H	A	A	A	B	B	B	B	H	H	A	A	B	B	H	A	A	A	B	A	B	H	H	H	H	A	*	H	B	B	*	A	H
C09_15204939_A	9	77.819	H	B	A	H	H	B	A	B	H	B	B	H	B	B	B	A	A	A	B	B	B	A	H	H	A	A	B	B	H	A	A	A	B	A	B	H	H	H	H	A	*	H	B	B	*	A	H
C09_15205018_G	9	77.92	H	B	A	H	H	B	A	B	H	B	B	H	B	B	B	A	A	A	B	B	B	A	H	H	A	A	B	B	H	A	A	A	B	A	B	H	H	H	H	A	*	H	B	B	*	A	H
C09_15205001_A	9	77.92	H	B	A	H	H	B	A	B	H	B	B	H	B	B	B	A	A	A	B	B	B	A	H	H	A	A	B	B	H	A	A	A	B	A	B	H	H	H	H	A	*	H	B	B	*	A	H
C09_15204961_G	9	77.93	H	B	A	H	H	B	A	B	H	B	B	H	B	B	B	A	A	A	B	B	B	A	H	H	A	A	B	B	H	A	A	A	B	A	B	H	H	H	H	A	*	H	B	B	*	A	H
C09_15205036_C	9	78.08	H	B	A	H	H	B	A	B	H	B	B	H	B	B	B	A	A	A	B	B	B	A	H	H	A	A	B	B	H	A	A	A	B	A	B	H	H	H	H	A	*	H	B	B	*	A	H
C09_15536771_A	9	81.373	H	B	H	H	H	B	A	B	H	B	B	H	B	B	B	A	A	A	B	B	B	*	H	H	A	A	B	B	H	A	A	A	B	B	B	H	H	H	H	A	A	H	H	*	*	A	H
C09_15421147_A	9	81.782	H	B	H	H	H	B	A	B	H	B	B	H	B	B	B	A	A	A	B	B	B	A	H	H	A	A	B	B	H	A	A	A	B	H	B	H	H	H	H	A	A	H	B	B	*	A	H
C09_15459701_A	9	82.224	H	B	H	H	A	B	A	B	H	B	B	H	B	*	B	A	A	A	B	B	B	A	H	H	A	A	B	B	H	A	A	A	B	*	B	H	H	H	H	A	A	A	B	B	A	A	H
C09_15459727_C	9	82.434	H	B	H	H	A	B	A	B	H	B	B	H	B	*	B	A	A	A	B	B	B	A	H	H	A	A	B	B	H	A	A	A	B	*	B	H	H	H	H	A	A	A	B	B	A	A	H
C09_15907943_A	9	85.025	H	B	H	H	A	B	A	B	H	B	B	H	B	B	B	A	A	H	B	B	B	H	H	H	A	A	B	B	*	A	A	A	A	A	B	H	H	H	H	A	A	H	B	B	*	A	H
C09_15958284_A	9	85.868	H	B	H	H	A	B	A	B	H	B	B	H	B	B	B	A	A	H	B	B	B	H	H	H	A	A	B	B	H	A	A	A	H	H	B	H	H	H	H	A	*	H	B	B	*	A	H
C09_15883553_C	9	86.459	H	B	H	H	A	B	A	B	H	B	B	H	B	B	B	A	A	H	B	B	B	*	H	H	A	A	B	B	H	A	A	A	A	H	B	H	H	A	H	A	A	H	B	B	*	A	H
C09_15857526_A	9	87.103	H	B	H	H	A	B	A	B	H	B	B	H	B	*	B	A	A	H	B	B	B	B	H	H	A	A	B	B	H	A	A	A	A	*	B	H	H	H	H	A	*	H	B	B	A	A	H
C09_15940850_T	9	87.666	H	B	H	H	A	B	A	B	H	B	B	H	B	*	B	A	A	H	B	B	B	A	H	H	A	A	B	B	H	A	A	A	H	H	B	B	H	H	H	A	*	A	B	B	*	A	H
C09_15940829_A	9	87.73	H	B	H	H	A	B	A	B	H	B	B	H	B	*	B	A	A	H	B	B	B	A	H	H	A	A	B	B	H	A	A	A	H	H	B	B	H	H	H	A	*	A	B	B	*	A	H
C09_15845896_A	9	88.917	H	B	A	A	A	B	A	B	H	B	B	H	B	*	B	A	A	*	B	B	B	*	H	H	A	A	B	B	H	A	A	A	A	B	B	H	H	H	H	A	B	H	B	B	A	A	H
C09_17137329_C	9	93.05	H	B	H	H	A	B	A	B	A	H	B	H	B	B	H	A	A	H	B	B	B	B	H	*	A	H	B	B	A	A	A	A	A	H	B	H	A	H	H	A	A	H	B	B	*	A	H
C09_16880437_T	9	93.865	H	B	B	H	A	B	A	B	A	H	B	H	B	*	H	A	A	H	B	B	B	H	H	H	A	H	B	B	H	A	A	A	A	H	B	H	H	H	H	A	A	H	B	B	A	A	H
C09_18730270_C	9	94.51	H	B	H	H	A	B	A	B	A	H	B	H	B	*	H	A	A	H	B	B	B	H	H	H	A	H	B	B	H	A	A	A	A	H	B	H	B	H	H	A	A	H	B	B	*	A	H
C09_18730333_C	9	94.871	H	B	H	H	A	B	A	B	A	H	B	H	B	*	H	A	A	H	B	B	B	H	H	H	A	H	B	B	H	A	A	A	A	A	B	H	H	H	H	A	A	H	B	B	*	A	H
C09_18730346_A	9	95.028	H	B	H	H	A	B	A	B	A	H	B	H	B	*	H	A	A	H	B	B	B	H	H	H	A	H	B	B	H	A	A	A	A	*	B	H	H	H	H	A	A	H	B	B	*	A	H
C09_19626902_G	9	97.113	H	B	H	H	A	B	A	B	A	H	B	H	B	B	H	A	A	H	B	B	B	H	H	H	H	H	B	B	H	A	A	A	A	H	B	H	H	H	H	A	*	H	B	B	*	A	H
C09_19624015_A	9	97.688	H	B	H	H	A	B	A	B	A	H	B	H	B	*	H	A	A	H	B	B	B	H	H	H	A	H	B	B	H	A	A	A	A	B	B	H	H	H	H	A	A	A	B	B	*	A	H
C09_19623994_T	9	97.816	H	B	H	H	A	B	A	B	A	H	B	H	B	*	H	A	A	H	B	B	B	A	H	H	A	H	B	B	H	A	A	A	A	B	B	H	H	H	H	A	A	A	B	B	*	A	H
C09_18940866_C	9	98.596	H	B	H	H	A	B	A	B	A	H	B	H	B	*	H	A	A	H	B	B	B	H	H	H	A	H	B	B	H	A	A	A	A	B	B	H	H	H	H	A	A	H	H	B	*	A	H
C09_20261269_G	9	99.179	H	B	H	A	A	B	A	B	A	H	B	H	B	B	H	A	A	H	B	B	B	*	H	H	A	H	B	B	H	A	A	A	A	H	B	H	H	H	H	A	*	A	H	B	*	A	H
C09_22130177_G	9	105.552	H	H	H	A	A	B	A	B	A	B	B	H	B	A	H	A	A	H	B	B	B	A	H	H	A	H	B	B	H	A	A	A	A	A	H	H	H	H	B	A	*	H	B	B	*	H	H
C09_22130148_C	9	105.72	H	H	H	A	A	B	A	B	A	B	B	H	B	A	H	A	A	H	B	B	B	A	H	H	A	H	B	B	H	A	A	A	A	A	H	H	H	H	B	H	*	H	B	B	*	H	H
C09_22130133_A	9	105.732	H	H	H	A	A	B	A	B	A	B	B	H	B	A	H	A	A	H	B	B	B	A	H	H	A	H	B	B	H	A	A	A	A	A	H	H	H	H	B	H	*	H	B	B	*	H	H
C09_22102845_T	9	107.4	H	H	H	H	A	B	A	B	A	H	B	H	B	H	H	A	A	A	B	B	B	A	H	H	A	H	B	B	H	A	A	A	A	H	H	H	H	H	B	A	A	H	B	B	*	H	H
C09_22134181_C	9	108.033	H	H	H	H	A	B	A	B	A	H	B	H	B	A	H	A	A	H	B	B	B	A	H	H	A	H	B	B	H	A	A	A	A	H	H	H	H	H	B	A	*	H	B	B	B	H	H
C09_22134140_C	9	108.266	H	H	H	H	A	B	A	B	A	H	B	H	B	A	H	A	A	H	B	B	B	A	H	H	A	H	B	B	H	A	A	A	A	H	H	H	H	H	B	A	*	H	B	B	*	H	H
C09_22265180_T	9	109.388	H	A	H	H	A	B	A	B	A	A	B	B	B	*	H	A	A	H	B	B	B	A	H	H	A	H	B	B	H	H	A	A	A	B	H	H	H	H	B	A	*	H	B	B	*	H	H
C09_22275297_C	9	110.187	H	H	H	H	A	B	A	B	A	H	B	B	B	*	H	A	A	H	B	B	B	*	H	H	A	H	B	B	H	H	A	A	A	H	H	H	H	H	B	A	*	H	B	B	*	H	H
C09_22275204_A	9	110.507	H	H	A	H	A	B	A	B	A	A	B	B	B	*	H	A	A	B	B	B	B	A	H	H	H	H	B	B	H	H	A	A	A	H	H	H	H	H	B	A	A	H	B	B	*	H	H
C09_22559476_T	9	112.76	H	A	H	A	A	B	A	B	A	H	B	B	B	A	H	A	A	H	B	H	B	*	A	H	A	H	B	B	H	B	A	A	A	A	H	H	H	H	B	H	*	H	B	B	*	H	H
C09_22628560_T	9	113.59	H	H	H	H	A	B	A	B	A	B	B	B	B	B	H	A	H	H	B	H	B	A	A	H	A	H	B	B	H	B	A	A	A	A	H	H	H	H	B	H	*	H	B	B	A	H	H
C09_22773641_T	9	116.132	H	H	B	H	A	B	A	B	A	H	B	H	B	B	H	A	A	H	B	H	H	A	A	H	A	B	B	B	H	B	A	A	A	B	H	H	H	H	B	H	*	H	B	B	*	H	H
C09_23593588_T	9	116.948	H	H	H	H	A	B	A	B	A	H	B	H	B	*	H	H	A	A	B	H	H	A	A	H	A	H	B	B	H	B	A	A	A	H	H	B	H	H	H	H	*	H	B	B	*	H	H
C09_23404135_T	9	118.006	H	H	B	H	A	B	A	B	A	H	B	H	B	B	H	H	A	H	B	H	H	A	A	H	H	B	B	B	*	B	A	A	A	H	H	B	H	H	B	H	A	H	B	B	*	H	H
C09_23486999_T	9	118.412	H	H	H	H	A	B	A	B	A	H	B	H	B	B	H	H	A	H	B	H	H	A	A	H	H	B	B	B	H	B	A	A	H	H	H	B	H	H	B	H	*	H	B	B	*	H	H
C09_23376104_C	9	119.099	H	H	H	H	A	B	A	B	A	H	B	H	B	B	H	B	A	H	B	H	H	A	A	H	H	B	B	B	H	B	A	A	A	H	H	B	H	H	B	H	*	H	B	B	*	H	H
C09_23376038_T	9	119.217	H	H	H	H	A	B	A	B	A	H	B	H	B	B	H	B	A	H	B	H	H	*	A	H	H	B	B	B	H	B	A	A	A	H	H	B	H	H	B	H	*	H	B	B	*	H	H
C09_23376014_C	9	119.279	H	H	H	H	A	B	A	B	A	H	B	H	B	B	H	B	A	H	B	H	H	*	A	H	H	B	B	B	H	B	A	A	A	H	H	B	H	H	B	H	*	H	B	B	*	H	H
C09_23602950_T	9	120.33	H	H	H	H	A	B	A	B	A	*	B	H	B	B	H	H	A	A	B	H	H	A	A	H	H	B	B	B	H	B	A	A	A	A	H	B	H	H	H	H	*	H	B	B	*	H	H
C09_23711000_C	9	121.315	H	H	H	H	A	B	A	B	A	H	B	H	B	B	H	H	A	H	B	H	H	A	A	H	H	B	B	H	H	B	A	A	A	H	H	B	H	H	H	H	*	H	B	B	A	H	H
C09_23858047_T	9	122.231	H	H	H	H	A	B	A	B	A	B	B	H	B	B	H	H	A	H	B	H	H	H	A	H	H	B	B	H	H	B	A	A	A	H	H	B	B	H	H	H	B	H	B	B	*	H	H
C09_23854992_A	9	122.795	H	H	H	H	A	B	A	B	A	H	B	H	B	B	H	H	A	B	B	H	H	A	A	B	H	B	B	H	H	B	A	A	A	H	H	B	B	H	H	H	*	H	B	B	*	H	H
C09_24070814_A	9	123.526	H	*	H	H	H	B	A	B	A	H	B	H	B	B	H	H	A	H	B	H	H	A	A	H	H	B	B	H	H	B	A	A	A	H	H	B	B	H	H	H	*	H	B	B	*	H	H
C09_24077128_A	9	123.949	H	H	B	H	A	B	A	B	A	A	B	H	B	B	H	H	A	H	B	H	H	A	A	H	A	B	B	H	H	B	A	A	A	H	H	B	B	H	H	H	A	H	B	B	*	H	H
C09_24056127_C	9	124.768	H	H	H	H	A	B	A	B	A	A	B	H	B	B	B	H	A	*	B	H	H	A	A	H	A	B	B	H	H	B	A	A	A	H	H	B	B	H	H	H	A	A	B	B	*	H	H
C09_24056048_A	9	124.882	H	H	H	H	A	B	H	B	A	H	B	H	B	B	B	H	A	*	B	H	H	A	A	H	A	B	B	H	H	B	A	A	A	H	H	B	B	H	H	H	A	A	B	B	*	H	H
C09_24056096_G	9	125.023	H	H	H	H	A	B	H	B	A	H	B	H	B	B	B	H	A	*	B	H	H	A	A	H	A	B	*	H	H	B	A	A	A	H	H	B	B	H	H	H	A	A	B	B	*	H	H
C09_24433986_G	9	127.475	H	H	H	H	A	B	A	B	A	H	B	H	B	B	H	H	H	H	B	H	H	*	A	H	H	B	H	H	A	B	A	A	A	H	H	B	B	H	H	H	*	B	B	H	*	*	H
C09_25504965_T	9	131.802	H	A	H	A	A	H	A	B	A	A	B	H	B	B	A	B	H	H	B	A	H	A	A	B	A	B	H	H	A	B	A	A	H	A	H	B	B	H	H	H	*	H	B	H	*	H	H
C09_25370553_G	9	133.24	H	H	H	H	A	H	H	B	A	A	B	H	B	B	A	B	H	B	B	A	H	A	A	H	H	B	H	H	H	B	A	A	H	H	H	B	B	H	H	H	*	H	B	*	*	H	H
C09_25646412_T	9	134.337	H	H	H	H	A	H	A	B	A	H	B	H	B	B	A	B	*	H	B	A	H	A	A	H	A	B	H	H	H	B	A	A	H	*	B	B	H	H	H	H	*	H	B	H	*	H	H
C09_25670363_G	9	134.87	H	H	H	H	A	H	A	B	A	H	B	H	B	B	A	B	H	H	B	A	H	A	A	H	A	B	H	H	H	B	A	A	H	H	B	B	H	H	H	H	B	H	B	H	*	H	H
C09_25847072_T	9	135.884	H	H	H	A	A	H	A	B	A	H	B	H	B	*	A	B	H	H	B	A	H	A	A	H	A	B	H	H	H	B	A	A	H	H	B	B	H	B	H	H	*	H	B	H	*	H	H
C09_25871438_A	9	136.657	H	H	H	H	A	H	A	B	A	H	B	H	B	B	A	B	H	H	H	A	H	A	A	H	A	B	H	H	H	B	A	A	H	H	B	B	H	B	H	H	*	H	B	H	*	H	H
C09_25948089_C	9	137.217	H	H	H	H	A	H	A	B	A	A	B	H	B	B	A	B	H	H	B	A	H	A	A	H	H	B	H	H	H	B	A	A	H	A	B	B	B	B	H	H	*	H	H	H	*	H	H
C09_26079155_G	9	137.633	H	H	H	H	A	H	A	B	A	H	B	H	B	B	A	B	H	B	B	A	H	A	A	H	H	B	H	H	H	B	A	H	H	A	B	B	B	B	H	H	B	H	B	H	*	H	H
C09_25871577_T	9	138.037	H	H	H	H	A	H	A	B	A	H	B	H	B	*	A	B	H	H	B	A	H	A	A	H	A	B	H	H	H	B	A	A	H	A	B	B	B	B	H	H	*	H	*	*	*	H	H
C09_26112789_C	9	138.356	H	H	H	H	A	H	A	B	A	H	B	H	B	B	A	B	H	H	B	A	H	A	A	H	A	B	H	H	H	B	A	H	H	A	B	B	B	B	H	H	*	H	B	H	*	H	H
C09_26112817_G	9	138.535	H	H	H	H	A	H	A	B	A	H	B	H	B	B	A	B	H	H	B	A	H	A	A	H	A	B	H	H	H	B	A	H	H	A	B	B	B	B	H	H	*	H	B	H	*	H	H
C09_26106852_T	9	138.962	H	H	H	H	A	H	A	B	A	H	B	H	B	B	A	B	H	H	B	A	H	A	A	H	H	B	H	H	H	B	A	H	H	A	B	B	B	B	H	H	B	A	H	H	*	H	H
C09_26099669_C	9	140.195	H	H	H	H	A	H	A	B	A	A	B	H	B	B	A	B	H	H	B	A	H	A	A	H	H	B	H	H	H	B	A	H	H	A	B	B	B	B	H	H	*	H	B	H	*	H	H
C09_26293018_G	9	141.278	H	H	H	H	A	H	A	B	A	H	B	H	B	B	A	B	H	H	B	A	H	A	A	H	H	B	H	H	H	B	H	H	H	A	B	B	B	B	H	H	A	B	B	H	A	H	H
C09_26292938_A	9	141.668	H	H	H	H	A	H	A	B	A	H	B	H	B	B	A	B	H	H	B	A	H	A	A	H	H	B	H	H	H	B	H	H	H	A	B	B	B	B	H	H	A	B	B	H	A	H	H
C09_26383940_C	9	143.457	H	H	H	H	A	H	A	B	A	H	B	H	B	B	A	B	B	H	B	A	A	A	A	H	H	B	H	H	H	B	H	H	H	A	B	B	B	B	H	H	*	H	B	A	*	H	A
C09_26574064_A	9	144.151	H	H	H	H	A	H	A	B	A	A	B	H	B	*	A	B	B	H	B	A	A	A	A	H	H	B	H	H	H	B	H	H	H	A	B	B	H	B	H	H	*	H	B	A	*	H	H
C09_26387007_A	9	144.747	H	H	H	H	A	H	A	B	A	H	B	H	B	B	A	B	B	H	B	A	A	A	A	H	H	B	H	H	H	B	B	H	H	A	B	B	B	B	H	B	B	H	B	A	*	H	H
C09_27446140_G	9	147.722	H	A	H	H	A	H	A	B	A	A	B	H	H	*	A	B	B	H	B	A	A	A	A	H	H	H	H	H	H	B	B	H	H	A	B	B	B	B	H	H	*	H	B	A	*	H	H
C09_27251867_A	9	148.169	H	H	H	H	A	H	A	B	A	A	B	H	H	B	A	B	B	H	B	A	A	A	A	H	H	H	H	H	H	H	B	H	H	A	B	B	H	B	H	H	*	H	B	A	*	H	H
C09_27446126_G	9	148.701	H	A	H	H	A	H	A	B	A	A	B	H	H	*	A	B	B	H	B	A	A	A	A	H	A	H	H	H	H	H	B	H	H	A	B	B	B	B	H	H	*	H	B	A	*	H	H
C09_27275679_G	9	149.176	H	H	A	H	A	H	A	B	A	A	B	H	H	B	A	B	B	H	B	A	A	A	A	H	A	H	H	H	H	H	H	A	H	A	B	B	B	B	H	H	*	A	B	A	*	H	H
C09_27281059_C	9	149.947	H	B	A	H	A	H	A	B	A	A	B	H	H	*	A	B	B	H	B	A	A	A	A	H	A	A	H	H	B	H	B	H	H	A	B	H	B	B	H	H	*	H	B	A	*	H	H
C09_27995823_G	9	151.676	H	H	A	H	A	H	A	B	A	A	B	H	H	*	A	B	B	H	B	A	A	*	A	H	A	H	H	H	H	H	*	H	H	A	B	B	B	B	H	H	*	H	H	A	*	H	H
C09_28074968_A	9	152.966	H	H	*	H	A	H	A	B	A	A	B	H	H	*	A	B	B	H	B	A	A	A	A	H	A	H	*	H	H	H	B	H	H	A	B	B	B	B	H	H	*	H	H	A	B	H	H
C09_28075023_A	9	152.974	H	H	*	H	A	H	A	B	A	A	B	H	H	*	A	B	B	H	B	A	A	A	A	H	A	H	*	H	H	H	B	H	H	A	B	B	B	B	H	H	*	H	H	A	B	H	H
C09_28074950_C	9	153.05	H	H	*	H	A	H	A	B	A	A	B	H	H	*	A	B	B	H	B	A	A	A	A	H	A	H	*	H	A	H	B	H	H	A	B	B	B	B	H	H	*	H	H	A	B	H	H
C09_28128514_C	9	153.565	H	H	H	H	A	H	A	B	A	A	B	H	H	B	A	B	B	H	B	A	A	A	A	H	A	H	H	H	H	H	B	H	H	A	B	B	B	H	H	H	*	H	H	A	*	H	H
C09_28952925_T	9	154.846	H	H	A	H	A	H	A	B	A	A	B	H	H	*	A	B	B	H	B	A	A	A	A	H	A	H	H	H	H	H	B	H	H	A	B	B	H	B	H	H	*	H	H	A	*	H	H
C09_28404637_A	9	155.257	H	*	A	H	A	H	A	B	A	A	B	H	H	B	A	B	B	H	B	A	A	A	A	H	A	H	H	H	H	H	B	H	H	H	B	B	B	B	H	H	B	H	H	A	*	H	H
C09_29379813_C	9	155.803	H	H	A	H	A	H	A	B	A	A	B	H	H	B	A	B	B	H	B	A	A	A	A	H	H	H	H	H	H	H	B	H	H	*	B	B	B	B	H	H	A	H	H	A	*	H	H
C09_29376816_A	9	156.284	H	H	A	H	A	H	A	B	A	A	B	H	H	B	A	B	B	H	B	A	A	*	A	H	H	H	H	H	H	H	B	H	H	H	B	B	B	B	H	H	*	H	H	A	*	H	H
C09_28984606_G	9	157.228	H	H	A	H	A	H	A	B	A	A	B	H	H	*	A	B	B	A	B	A	A	A	A	H	H	H	H	H	H	H	B	H	H	A	B	B	B	B	H	H	*	H	H	A	*	H	H
C09_28984584_C	9	157.569	H	H	A	H	A	H	A	B	A	A	B	H	H	*	A	B	B	A	B	A	A	A	A	H	H	H	H	H	H	H	B	H	H	A	B	B	B	B	H	H	*	H	H	A	*	H	H
C09_29129213_C	9	158.403	H	H	A	H	A	H	A	B	A	A	B	H	H	B	A	B	B	*	B	A	A	A	A	H	A	H	H	H	H	H	B	H	H	H	B	B	B	B	H	H	*	A	H	A	*	H	A
C09_28860813_C	9	159.565	H	H	A	H	A	H	A	B	A	A	B	H	H	B	A	B	B	A	B	A	A	A	A	H	A	H	H	H	H	H	B	H	H	B	B	B	B	B	H	H	*	A	H	A	*	A	H
C10_95014_T	10	0	H	B	A	H	*	H	A	B	B	B	H	A	H	A	B	B	A	A	B	B	B	A	H	B	H	H	H	H	H	H	H	H	A	B	A	H	H	A	H	H	*	A	A	A	*	A	H
C10_482873_C	10	3.545	H	A	A	B	A	H	H	B	B	B	H	A	H	A	B	B	A	H	B	B	B	A	H	B	H	H	H	H	A	H	*	H	A	B	A	H	H	A	H	H	A	H	A	H	*	A	H
C10_39993_T	10	5.298	H	B	A	B	H	H	H	B	B	B	H	A	H	A	B	B	A	H	B	B	B	A	H	B	H	H	H	H	H	H	H	H	A	B	A	H	H	A	H	H	A	H	A	H	*	A	H
C10_430003_A	10	6.411	H	H	A	B	A	H	H	B	B	B	B	A	H	A	B	B	A	H	B	B	B	A	H	B	H	H	H	H	H	H	H	H	A	B	A	H	H	A	H	H	*	H	A	H	*	A	H
C10_589505_G	10	7.006	H	A	A	B	A	H	H	B	B	B	H	A	H	A	B	*	A	H	B	B	B	A	H	B	B	H	H	H	H	H	H	H	A	*	H	H	H	A	H	H	A	A	A	B	*	A	H
C10_386158_T	10	7.804	H	H	A	B	H	H	H	B	B	B	H	A	H	A	B	B	A	H	B	B	B	A	H	B	B	H	H	H	H	H	H	H	A	B	A	H	H	A	H	H	*	H	A	H	*	A	H
C10_665285_T	10	8.457	H	H	A	B	H	H	A	B	B	B	H	A	H	A	B	B	A	H	B	B	B	A	H	B	B	H	H	H	H	H	H	H	A	B	H	H	H	A	H	H	*	H	A	B	*	H	H
C10_763136_T	10	9.355	H	A	A	B	H	H	H	B	B	B	H	A	H	A	B	B	A	H	B	B	B	A	H	B	B	H	H	H	H	H	H	H	A	B	H	H	H	A	H	H	*	A	A	H	*	H	H
C10_763094_A	10	9.641	H	A	A	B	H	H	H	B	B	B	H	A	H	A	B	B	A	H	B	B	B	A	H	B	B	H	H	H	H	H	H	H	A	B	H	H	H	A	H	H	*	A	A	H	*	H	H
C10_947214_C	10	11.713	H	H	A	B	A	H	H	B	B	B	H	A	H	A	B	*	A	*	B	B	B	A	H	B	B	H	A	H	H	H	B	H	A	B	H	H	H	A	H	H	*	A	A	H	*	A	H
C10_1301971_G	10	14.2	H	H	A	B	H	H	H	B	B	B	H	A	H	A	B	B	A	H	B	B	B	A	H	H	B	H	H	H	H	H	B	H	A	*	H	H	H	A	H	H	*	H	A	H	*	A	H
C10_2532808_T	10	17.98	H	H	A	B	*	H	H	B	B	B	H	H	H	A	B	B	A	H	B	B	B	A	H	B	B	H	H	H	H	H	B	B	A	B	H	H	H	A	H	H	B	B	A	H	B	H	H
C10_2631617_T	10	19.275	H	A	A	B	H	H	B	B	B	B	H	A	H	A	B	B	A	A	B	B	B	A	H	B	B	H	H	H	H	H	B	B	A	*	H	H	H	A	H	H	*	A	A	H	*	H	H
C10_2631586_T	10	19.343	H	A	A	B	H	H	B	B	B	B	H	A	H	A	B	B	A	A	B	B	B	A	H	B	B	H	H	H	H	H	B	B	A	*	H	H	H	A	H	H	*	A	A	H	*	H	H
C10_2143981_A	10	20.484	H	A	A	B	A	H	H	B	B	B	H	A	H	*	B	B	A	H	B	B	B	A	H	B	B	H	H	H	H	H	B	B	A	*	H	H	H	A	H	H	*	H	A	H	*	H	H
C10_1675045_T	10	21.006	H	B	A	B	H	H	H	B	B	B	H	A	H	A	B	B	A	H	B	B	B	A	H	B	B	H	H	H	H	H	B	B	A	B	H	H	H	A	H	H	B	H	A	H	*	H	H
C10_1674973_A	10	21.022	H	B	A	B	H	H	H	B	B	B	H	A	H	A	B	B	A	H	B	B	B	A	H	B	B	H	H	H	H	H	B	B	A	B	H	H	H	A	H	H	B	H	A	H	*	H	H
C10_2442779_C	10	22.585	H	H	A	B	H	H	H	B	B	B	H	A	H	A	B	B	A	H	B	B	B	A	H	B	B	H	H	H	H	H	B	B	A	B	H	H	H	A	H	H	A	H	A	H	*	H	H
C10_2442733_G	10	22.7	H	H	A	B	H	H	H	B	B	B	H	A	H	A	B	B	A	H	B	B	B	A	H	B	B	H	H	H	H	H	B	B	A	B	H	H	H	A	H	H	A	H	A	H	*	H	H
C10_2442956_A	10	22.96	H	H	A	B	A	H	H	B	B	B	H	A	H	A	B	B	A	H	B	B	B	A	H	B	B	H	H	H	H	H	B	B	A	B	H	H	H	A	H	H	A	H	A	H	*	H	H
C10_2930862_G	10	23.534	H	H	A	B	H	H	H	B	B	B	H	A	H	A	B	B	A	H	B	B	B	A	H	B	B	H	H	H	H	H	B	B	A	B	H	H	H	A	H	H	*	H	A	H	*	H	H
C10_2828753_G	10	24.909	H	A	A	B	H	H	H	B	B	B	H	A	H	A	B	B	A	H	B	B	B	A	H	B	H	H	H	H	H	H	B	B	A	B	H	H	H	A	H	H	*	H	A	H	*	H	H
C10_3429989_A	10	26.627	H	H	A	B	H	A	B	B	H	B	H	A	A	A	B	B	A	H	B	B	B	A	H	B	B	H	H	H	H	H	B	B	A	B	H	H	H	A	H	H	*	H	A	H	*	H	H
C10_3474902_A	10	27.694	H	H	A	B	H	A	B	B	H	B	H	A	A	A	B	B	A	A	B	B	B	A	H	B	B	H	H	H	H	H	B	B	A	B	H	H	H	A	H	H	*	H	A	H	*	H	H
C10_3474838_C	10	27.818	H	H	A	B	H	A	B	B	H	B	H	A	A	A	B	B	A	A	B	B	B	A	H	B	B	H	H	H	H	H	B	B	A	B	H	H	H	A	H	H	*	H	A	H	*	H	H
C10_3446962_G	10	28.633	H	H	A	H	H	A	B	B	H	B	H	A	A	A	B	B	A	H	B	B	B	A	H	B	B	H	H	H	H	H	B	B	A	B	H	H	H	A	H	H	*	*	A	H	*	H	H
C10_3509066_C	10	29.158	H	H	A	B	H	A	B	B	H	*	H	A	A	A	B	B	A	H	B	B	B	A	H	B	B	H	H	H	H	H	B	B	A	B	H	H	H	A	H	H	A	H	A	H	B	H	H
C10_3595090_T	10	30.171	H	A	A	B	H	A	B	B	H	B	H	A	A	A	B	B	A	H	B	B	B	A	H	H	H	H	H	H	H	H	B	B	A	*	H	H	H	A	H	H	*	H	A	H	*	H	H
C10_3327275_G	10	30.879	H	A	A	B	A	A	B	B	H	B	H	A	A	A	B	B	A	*	B	B	B	A	H	B	B	H	H	A	H	H	B	B	A	B	H	H	H	A	H	H	*	H	A	H	*	A	H
C10_3480975_C	10	32.072	B	H	A	H	H	A	B	B	H	B	H	A	A	A	B	B	A	H	B	B	B	A	H	B	B	H	H	H	H	H	B	B	A	B	H	H	H	A	H	H	A	A	A	A	*	H	H
C10_4113784_A	10	38.588	H	B	H	H	B	A	B	B	H	B	A	A	A	H	B	B	A	H	B	B	H	*	H	H	B	H	B	H	H	H	B	B	A	B	H	A	H	H	H	H	A	H	A	H	*	H	H
C10_4052556_T	10	39.743	H	H	A	H	H	A	B	B	H	B	A	A	A	H	B	B	A	H	B	B	H	*	H	H	B	H	B	H	H	H	B	B	A	B	H	A	H	H	H	H	*	H	A	B	*	H	H
C10_4655094_G	10	42.65	A	H	A	H	H	A	B	B	H	B	A	A	A	*	B	B	A	A	B	B	H	A	H	H	B	H	B	H	H	H	H	B	A	B	H	A	H	H	H	H	*	H	A	H	*	B	H
C10_4888512_T	10	45.548	H	H	A	H	H	A	B	B	H	B	A	A	A	H	H	B	A	A	B	B	H	*	H	H	B	H	B	H	H	H	H	B	A	B	B	A	H	H	H	H	*	B	A	A	*	B	H
C10_4938654_G	10	46.38	H	H	A	H	H	A	B	B	H	B	A	A	A	*	H	B	A	A	B	B	H	A	H	H	B	H	B	H	H	H	H	B	A	B	B	A	H	H	H	H	*	B	A	A	*	B	H
C10_4938648_A	10	46.432	H	H	A	H	H	A	B	B	H	B	A	A	A	*	H	B	A	A	B	B	H	A	H	H	B	H	B	H	H	H	H	B	A	B	B	A	H	H	H	H	*	B	A	A	*	B	H
C10_4938714_A	10	46.869	H	H	A	H	H	A	B	B	H	B	A	A	A	*	H	B	A	A	B	B	H	A	H	H	B	H	B	H	H	H	H	B	A	B	B	A	H	H	H	H	*	B	A	A	*	B	H
C10_5395602_G	10	48.832	H	H	A	H	H	A	B	B	H	B	A	A	A	*	H	B	A	H	B	B	H	*	A	H	B	H	B	H	H	H	B	B	A	H	B	A	H	H	H	H	H	B	A	A	*	B	H
C10_5443842_T	10	50.789	H	H	A	H	H	A	B	B	H	B	A	A	A	A	H	B	A	H	B	B	H	A	A	H	B	H	B	H	A	H	H	B	A	A	B	A	H	H	H	H	*	B	A	A	A	B	H
C10_7711279_G	10	60.185	H	A	A	A	H	A	B	A	H	B	A	A	H	*	H	B	H	A	B	B	H	*	A	H	H	H	H	H	H	B	H	B	H	A	B	A	B	H	A	H	*	H	H	A	*	H	B
C10_12856667_C	10	62.314	H	*	A	A	B	A	B	A	H	B	A	A	H	H	H	B	H	B	B	B	H	*	A	H	H	H	H	H	H	B	H	B	B	A	B	A	B	H	H	H	B	B	H	A	*	A	B
C10_12856716_A	10	62.581	H	*	A	A	B	A	B	A	H	B	A	A	H	H	H	B	H	B	B	B	H	*	A	H	H	H	H	H	H	B	H	B	B	A	B	A	B	H	H	H	B	B	H	A	*	A	B
C10_10021667_G	10	63.639	H	B	A	A	H	A	B	A	H	B	A	A	H	A	H	H	B	B	B	B	H	H	A	H	H	H	H	H	H	B	H	B	B	A	B	A	B	H	H	H	*	B	H	A	*	H	B
C10_11368278_C	10	64.344	H	*	A	A	*	A	B	A	H	B	A	A	H	*	H	H	H	B	B	B	H	*	A	H	H	H	H	H	H	B	H	B	B	A	B	A	H	H	H	H	B	B	H	A	B	H	B
C10_11361289_C	10	64.665	H	H	A	A	H	A	B	A	H	B	A	A	H	*	H	H	H	B	B	B	H	B	A	H	H	H	H	H	B	B	H	B	B	A	B	A	H	H	H	H	*	B	A	A	*	H	B
C10_11398097_A	10	65.372	H	H	A	*	B	A	B	A	H	B	A	A	B	A	B	H	H	H	B	B	H	H	A	H	H	H	H	H	H	B	B	B	B	A	B	A	B	H	H	H	*	B	H	A	*	H	B
C10_11398122_A	10	65.4	H	H	A	*	B	A	B	A	H	B	A	A	B	A	B	H	H	H	B	B	H	H	A	H	H	H	H	H	H	B	B	B	B	A	B	A	B	H	H	H	*	B	H	A	*	H	B
C10_11762077_G	10	66.055	H	H	A	A	H	A	B	A	H	B	A	A	H	H	H	H	H	H	B	B	H	H	A	H	H	H	H	H	H	B	H	B	B	A	B	A	B	H	H	H	*	B	H	A	*	H	B
C10_11152031_A	10	66.435	H	H	A	H	H	A	B	A	H	B	A	A	H	H	H	H	H	H	B	B	H	*	A	H	H	H	H	H	H	B	H	B	B	A	B	A	B	H	H	H	*	B	H	A	*	H	B
C10_10261766_C	10	66.772	H	H	A	A	H	A	B	A	H	B	A	A	H	*	H	H	H	H	B	B	H	H	A	H	H	H	H	H	H	B	H	B	B	A	B	A	H	H	H	H	*	B	H	A	*	H	B
C10_12050584_C	10	67.152	H	H	A	A	B	A	B	A	H	B	A	A	H	B	H	H	H	H	B	B	H	*	A	H	H	H	H	H	H	B	H	B	B	A	B	A	H	H	H	H	*	B	H	A	B	H	B
C10_11600446_A	10	67.649	H	H	A	A	H	A	B	A	H	B	A	A	H	A	H	H	H	H	B	B	H	*	A	H	H	H	H	H	H	B	H	B	B	A	B	A	H	H	H	H	*	B	H	H	B	*	B
C10_8975208_T	10	68.172	H	H	A	A	H	A	B	A	H	B	A	A	H	H	H	H	H	H	B	B	H	H	A	H	H	H	H	H	H	B	H	B	B	A	B	A	B	H	H	H	A	B	H	A	*	H	B
C10_9441586_T	10	68.537	H	H	A	A	H	A	B	A	H	B	A	A	H	H	H	H	H	H	B	B	H	H	A	H	H	H	H	H	H	B	H	B	B	H	B	A	B	H	H	H	*	B	H	A	*	H	B
C10_10227187_G	10	69.04	H	*	A	A	A	A	B	A	H	B	A	A	H	B	H	H	H	H	B	B	H	*	A	H	H	H	H	H	H	B	H	B	B	A	B	A	B	H	B	H	B	B	H	A	*	H	B
C10_10258872_C	10	69.849	H	H	A	A	H	A	B	A	H	B	A	A	H	*	H	H	H	A	B	B	H	H	A	H	H	H	H	H	H	B	H	B	B	A	B	A	H	H	H	H	*	B	H	A	*	H	B
C10_15541778_G	10	72.606	H	B	A	A	H	A	B	A	H	B	H	A	H	*	H	H	H	H	B	B	H	A	A	H	H	H	H	H	H	H	H	H	B	H	B	A	H	H	H	H	B	B	H	A	*	H	B
C10_16538650_A	10	78.419	H	B	A	A	H	H	B	A	H	H	H	A	H	A	H	H	H	A	B	B	H	H	A	H	H	H	A	H	H	H	A	H	B	H	B	A	B	H	B	H	A	B	H	A	*	H	B
C10_17436589_G	10	81.005	A	B	A	*	H	H	B	H	H	H	H	A	H	*	B	A	*	A	*	B	H	A	A	H	B	H	H	H	B	H	H	A	B	A	B	A	H	H	B	H	*	*	A	A	A	H	B
C10_17468469_A	10	82.514	H	B	A	A	A	H	B	H	H	H	H	A	H	*	B	H	H	A	B	B	H	*	A	H	B	H	H	H	B	H	H	A	B	B	B	A	H	H	B	H	*	B	A	A	*	H	B
C10_17893737_T	10	84.975	H	B	A	A	B	H	B	H	H	H	H	A	H	B	B	B	H	A	B	B	H	A	A	H	B	H	H	H	B	H	H	A	B	*	B	A	B	B	B	H	*	B	A	A	*	H	B
C10_17893758_G	10	84.991	H	B	A	A	B	H	B	H	H	H	H	A	H	B	B	B	H	A	B	B	H	A	A	H	B	H	H	H	B	H	H	A	B	*	B	A	B	B	B	H	*	B	A	A	*	H	B
C10_17944891_G	10	86.822	H	B	A	H	A	H	B	H	H	B	H	A	H	*	B	H	H	A	B	B	H	H	A	H	B	H	H	H	B	H	H	A	B	H	B	A	B	B	B	H	B	B	A	A	B	H	B
C10_19245667_C	10	91.384	A	B	A	H	A	H	B	H	H	H	H	H	H	*	B	H	H	A	B	B	A	A	A	H	B	H	H	H	B	H	H	A	B	H	B	H	H	H	B	H	*	B	A	A	*	H	B
C10_18914194_G	10	92.657	A	B	H	H	H	H	B	H	H	H	H	A	H	A	B	H	H	A	B	B	A	H	A	H	B	H	H	H	B	H	H	A	B	B	B	H	H	H	B	H	*	B	A	A	*	H	B
C10_19497654_C	10	94.212	A	B	H	H	A	H	B	H	H	H	H	H	H	H	B	H	H	A	B	B	A	B	A	H	B	H	H	H	B	H	H	A	B	A	B	H	H	H	B	H	B	B	A	A	*	H	B
C10_19891099_T	10	96.912	A	B	H	H	A	H	B	H	H	H	H	B	H	H	B	H	H	A	B	H	A	H	A	H	B	H	H	B	B	H	H	A	B	A	B	H	H	H	B	H	B	B	A	A	*	H	B
C10_20007997_T	10	98.926	A	B	H	H	H	H	B	H	B	H	H	B	H	*	B	H	H	A	B	H	A	*	A	H	H	H	H	B	B	H	A	A	B	A	B	H	H	H	B	H	B	B	A	A	*	H	B
C10_21970315_A	10	105.304	A	B	A	H	H	A	H	H	H	H	H	B	H	A	B	A	A	A	B	H	A	B	A	H	H	A	H	B	B	A	A	A	B	*	B	H	H	H	B	H	*	B	A	A	*	A	B
C10_21987701_G	10	106.808	A	B	H	H	A	H	A	H	H	H	H	B	H	A	B	H	A	A	B	H	A	A	A	H	H	A	H	B	B	A	H	A	B	*	B	B	H	H	B	B	B	B	A	A	B	H	B
C10_21987703_T	10	107.003	A	B	H	H	A	H	A	H	H	H	H	B	H	A	B	H	A	A	B	H	A	A	A	H	H	A	H	B	B	A	H	A	B	*	B	B	H	H	B	B	B	B	A	A	B	H	B
C10_21706178_G	10	110.332	A	B	H	H	H	H	H	H	H	H	H	B	H	A	B	H	A	A	B	H	A	H	A	H	H	A	H	B	B	A	H	A	B	A	B	B	H	H	B	B	*	B	A	A	B	H	B
C10_22819239_G	10	112.853	A	B	H	H	*	H	H	H	B	H	H	B	H	A	B	H	A	H	B	H	A	B	A	H	H	A	H	B	B	A	A	A	B	H	B	B	H	H	B	B	*	B	A	A	*	H	B
C10_22819294_C	10	113.012	A	B	H	H	*	H	H	H	B	H	H	B	H	A	B	H	A	H	B	H	A	B	A	H	H	A	H	B	B	A	A	A	B	H	B	B	H	H	B	B	*	B	A	A	*	H	B
C10_22819297_T	10	113.057	A	B	H	H	*	H	H	H	B	H	H	B	H	A	B	H	A	H	B	H	A	B	A	H	H	A	H	B	B	A	A	A	B	H	B	B	H	H	B	B	*	B	A	A	*	H	B
C10_22811359_A	10	113.932	A	B	H	H	H	H	H	H	H	H	H	B	H	A	B	A	A	A	B	H	A	B	A	H	H	A	H	B	B	A	A	A	B	A	B	B	H	H	B	B	*	H	A	A	*	H	B
C10_22924852_A	10	115.727	A	B	H	H	H	H	H	H	H	H	H	B	H	A	B	H	A	H	B	H	A	B	A	H	H	A	H	B	B	A	B	A	B	H	B	B	H	H	B	B	*	H	A	A	*	B	B
C10_23440901_A	10	120.563	A	B	H	H	A	B	H	H	H	H	H	B	H	*	B	H	A	H	H	H	H	B	A	H	H	A	H	B	B	H	B	A	B	A	H	B	H	H	B	B	A	H	H	A	*	H	H
C10_23440894_T	10	120.62	A	B	H	H	A	B	H	H	H	H	H	B	H	*	B	H	A	H	H	H	H	B	A	H	H	A	H	B	B	H	B	A	B	A	H	B	H	H	B	B	A	H	H	A	*	H	H
C10_23440746_A	10	121.491	A	B	H	H	A	B	H	H	H	H	H	B	H	*	B	H	A	H	H	H	H	B	A	H	H	A	H	B	B	H	B	A	B	A	H	B	H	H	B	B	A	H	H	A	*	H	H
C10_23461399_T	10	122.279	A	B	H	H	H	B	H	H	H	H	H	B	H	A	B	H	A	H	H	H	H	*	A	H	H	A	H	B	B	H	B	A	B	B	H	B	H	H	B	B	*	H	A	A	*	B	H
C10_24227660_G	10	123.881	A	B	H	H	H	B	H	H	H	H	H	B	H	H	B	H	A	H	H	H	H	B	A	H	H	A	H	B	B	H	B	A	B	A	H	B	A	H	B	B	*	H	H	A	*	B	H
C10_24227589_C	10	124.206	A	B	H	H	H	B	H	H	H	H	H	B	H	H	B	H	A	H	H	H	H	B	A	H	H	A	H	B	B	H	B	A	B	A	H	B	H	H	B	B	*	H	H	A	*	B	H
C10_24227650_C	10	124.376	A	B	H	H	H	B	H	H	H	H	H	B	H	H	B	B	A	H	H	H	H	B	A	H	H	A	H	B	B	H	B	A	B	A	H	B	H	H	B	B	B	B	H	A	*	B	H
C10_24253194_C	10	125.331	A	B	H	H	H	B	H	H	H	H	H	B	H	B	B	H	A	H	H	H	H	B	A	H	H	A	H	B	B	H	B	A	B	H	H	B	H	H	B	B	*	H	H	A	A	B	H
C10_24573536_G	10	126.065	A	B	H	H	H	B	H	H	H	H	H	B	H	A	B	H	A	H	H	H	H	B	A	H	H	A	H	B	B	H	B	A	B	H	H	B	H	H	B	B	B	H	H	A	*	B	H
C10_24782312_C	10	126.371	A	B	H	H	H	B	A	H	H	H	H	B	H	H	B	H	A	H	H	H	H	B	A	H	H	A	H	B	B	H	B	A	B	H	H	B	H	H	B	B	H	H	H	A	*	B	H
C10_24466164_T	10	126.888	A	B	H	H	B	B	H	H	H	H	H	B	H	B	B	B	A	H	H	H	H	B	A	H	H	A	H	B	B	H	B	A	B	*	H	B	H	H	B	B	B	H	H	A	*	B	H
C10_24466194_A	10	126.937	A	B	H	H	B	B	H	H	H	H	H	B	H	B	B	B	A	H	H	H	H	B	A	H	H	A	H	B	B	H	B	A	B	*	H	B	H	H	B	B	B	H	H	A	*	B	H
C10_24466144_C	10	127.166	A	B	H	H	B	B	H	H	H	H	H	B	H	B	B	B	A	H	H	H	H	B	A	H	H	A	H	B	B	H	B	A	B	B	H	B	H	H	B	B	B	H	H	A	*	B	H
C10_24466254_C	10	127.515	A	B	H	H	B	B	H	H	H	H	H	B	H	B	B	B	A	B	H	H	B	B	A	H	H	A	H	B	B	H	B	A	B	*	H	B	H	H	B	B	B	H	H	A	*	B	H
C10_24428758_T	10	128.482	A	B	H	H	B	B	H	H	B	B	H	B	H	H	B	H	A	B	H	H	H	B	A	H	H	A	H	B	B	H	B	A	B	H	H	B	H	H	B	B	B	H	H	A	B	B	H
C10_24428777_G	10	128.595	A	B	H	H	B	B	H	H	B	B	H	B	B	H	B	H	A	B	H	H	H	B	A	H	H	A	H	B	B	H	B	A	B	H	H	B	H	H	B	B	B	H	H	A	B	B	H
C10_24097491_G	10	129.309	A	B	B	B	H	B	H	H	H	H	H	B	H	B	B	H	A	B	H	H	H	B	A	H	H	A	H	B	B	H	B	A	B	B	H	B	H	H	B	B	*	H	B	A	*	B	H
C10_24573412_T	10	131.305	A	B	A	H	H	B	H	H	H	B	H	B	H	*	B	H	A	B	H	H	H	B	A	H	H	A	H	B	B	H	B	A	B	H	H	B	H	H	B	B	B	H	H	A	*	B	H
C10_25472208_A	10	133.98	A	B	H	H	A	B	H	H	H	B	H	B	H	B	H	H	A	H	H	H	H	B	A	H	H	A	H	B	B	H	B	A	B	A	H	B	H	H	B	B	*	H	H	H	*	B	H
C10_25472160_A	10	134.168	A	B	H	H	A	B	H	H	H	B	H	B	H	B	H	H	A	H	H	H	H	B	A	H	H	A	H	B	B	H	B	A	B	A	H	B	H	H	B	B	*	H	H	H	*	B	H
C10_25912343_A	10	137.159	A	H	H	H	A	B	H	H	A	H	H	B	H	A	H	B	A	H	H	A	H	B	H	H	H	A	H	B	B	H	B	A	B	A	H	B	H	H	B	B	*	H	H	H	*	B	H
C10_25795583_A	10	142.047	A	B	H	H	A	B	H	H	A	H	H	B	H	A	H	H	A	H	A	A	H	*	H	H	H	A	H	B	B	H	B	A	B	A	H	B	H	A	B	B	A	H	H	H	*	B	H
C11_1503288_T	11	0	H	H	A	H	A	B	A	A	B	A	B	B	A	A	H	B	H	A	A	A	B	A	H	A	H	H	A	B	H	A	A	B	A	H	B	A	H	H	A	H	A	H	A	*	*	A	H
C11_1503345_A	11	0.181	H	H	A	H	A	B	A	A	B	A	B	B	A	A	H	B	H	A	A	A	B	A	H	A	H	H	A	B	H	A	A	B	A	H	B	A	H	H	A	H	A	H	A	A	*	A	H
C11_2544751_C	11	6.114	H	A	A	A	H	B	H	A	B	A	B	B	A	A	H	B	H	A	A	A	B	H	H	H	H	H	B	B	A	A	A	B	A	B	B	A	H	H	A	H	*	H	A	H	*	H	H
C11_2544731_A	11	6.7	H	A	A	A	H	B	H	A	B	A	B	B	A	A	H	B	H	A	A	A	B	H	H	H	H	H	B	B	A	A	A	B	A	B	B	A	H	H	A	H	*	H	A	H	*	H	H
C11_2544708_A	11	7.232	H	H	A	A	H	B	H	A	B	A	B	B	A	A	H	B	H	A	A	A	B	H	H	H	H	H	B	B	A	A	A	B	A	B	B	A	H	H	A	H	*	H	A	H	*	H	H
C11_2544716_G	11	7.498	H	H	A	A	H	B	H	A	B	A	B	B	A	A	H	B	H	A	A	A	B	H	H	H	H	H	H	B	A	A	A	B	A	B	B	A	H	H	A	H	*	H	A	H	*	H	H
C11_2544523_C	11	8.348	H	H	A	A	H	B	A	A	B	A	B	B	A	A	H	B	H	A	A	A	B	A	H	H	H	H	H	B	A	A	A	B	A	B	B	A	H	H	A	H	*	H	A	H	*	H	H
C11_2404089_T	11	9.761	H	H	A	A	H	B	H	A	B	A	B	B	A	A	H	B	H	A	A	A	B	H	H	H	H	H	H	B	A	A	A	B	A	B	B	A	H	H	A	H	*	H	A	H	*	H	H
C11_2404146_A	11	9.906	H	H	A	A	H	B	H	A	B	A	B	B	A	A	H	B	H	A	A	A	B	H	H	H	H	H	H	B	A	A	A	B	A	B	B	A	H	H	A	H	*	H	A	H	*	H	H
C11_2532090_C	11	10.888	H	H	A	A	H	B	H	A	B	A	B	B	A	A	H	B	H	A	A	A	B	*	H	H	H	H	H	B	A	A	A	B	A	B	B	A	H	H	A	H	A	H	A	H	*	H	H
C11_2516739_A	11	11.848	H	H	A	A	H	B	H	A	B	A	B	B	A	A	H	B	H	A	A	A	B	*	H	H	H	H	H	B	A	A	A	B	A	B	B	A	H	H	A	H	*	H	A	*	*	H	H
C11_2516693_C	11	11.946	H	H	A	A	H	B	H	A	B	A	B	B	A	A	H	B	H	A	A	A	B	*	H	H	H	H	H	B	A	A	A	B	A	B	B	A	H	H	A	H	*	H	A	*	*	H	H
C11_2462685_T	11	12.562	H	H	A	A	H	B	H	A	B	A	B	B	A	A	H	B	H	A	A	A	B	H	H	H	H	H	H	B	A	A	A	B	A	B	B	A	H	H	A	H	*	H	A	H	B	H	H
C11_2692475_G	11	12.913	B	B	A	A	H	B	H	A	B	A	B	B	A	A	H	B	H	A	A	A	B	*	H	H	H	H	H	B	A	A	A	B	A	B	B	A	H	H	A	H	*	H	A	H	*	H	H
C11_2490490_T	11	14.295	H	B	A	A	*	B	H	A	B	A	B	B	A	A	H	B	H	A	A	A	B	*	H	H	B	H	H	B	A	A	A	B	A	B	B	A	H	H	A	H	*	B	A	B	*	H	H
C11_2490510_A	11	14.619	H	B	A	A	B	B	H	A	B	A	B	B	A	A	H	B	H	A	A	A	B	B	H	H	B	H	H	B	A	A	A	B	A	B	B	A	H	H	A	H	*	B	A	B	*	H	H
C11_2462514_G	11	15.179	H	H	A	A	B	B	H	A	B	A	B	B	A	A	H	B	H	A	A	A	B	*	H	H	B	H	H	B	A	A	A	B	A	B	B	A	H	H	A	H	*	H	A	B	B	H	H
C11_2762738_T	11	16.416	H	B	A	A	H	B	*	A	B	A	B	B	A	A	H	B	H	A	A	A	B	B	H	B	B	H	H	B	A	A	A	B	A	B	B	A	H	H	A	H	*	H	A	B	*	B	H
C11_4052346_G	11	19.696	H	B	A	H	H	H	H	A	B	A	B	B	H	A	H	B	A	A	A	A	B	B	H	H	B	H	H	B	A	A	A	A	A	B	H	A	H	H	A	B	*	H	A	H	*	B	H
C11_4293174_C	11	20.417	H	H	A	H	B	H	H	A	B	A	B	B	H	A	H	B	A	A	A	A	B	H	H	H	B	H	H	B	A	A	A	A	A	B	H	A	H	H	A	B	*	H	A	H	*	H	H
C11_4405801_C	11	21.791	H	H	A	H	B	H	H	A	B	A	B	B	H	*	H	B	A	A	H	A	B	*	H	B	B	H	H	B	A	A	A	A	H	B	H	A	H	H	A	B	A	H	A	H	B	H	H
C11_4146170_C	11	23.39	H	H	A	A	H	H	H	A	B	A	B	B	H	A	H	B	A	A	A	A	B	B	A	H	B	H	H	B	A	A	A	A	A	B	H	A	H	H	A	B	*	H	A	H	*	*	H
C11_5543086_A	11	27.736	A	H	A	H	B	H	H	A	B	H	B	B	H	A	H	B	A	A	A	A	B	*	H	B	B	H	A	B	A	A	A	A	A	H	H	A	H	H	A	B	B	B	A	B	*	H	H
C11_5582541_C	11	32.458	A	H	A	A	B	H	H	A	B	*	B	B	H	A	A	B	A	H	A	A	B	A	H	A	B	H	A	B	A	A	A	A	A	A	H	A	H	H	A	B	*	H	A	B	*	H	H
C11_6848628_G	11	48.792	A	A	A	H	B	H	H	A	H	B	H	B	A	A	B	H	A	B	H	A	B	*	H	H	B	A	H	B	A	B	A	A	A	B	H	A	B	H	A	B	B	H	A	B	*	H	H
C11_7049963_G	11	53.226	A	A	A	B	B	H	H	A	H	A	H	B	A	A	B	H	A	*	H	A	H	A	H	H	B	A	A	B	A	B	A	A	A	A	H	A	H	H	A	B	*	B	A	H	*	H	H
C11_7123057_T	11	55.53	A	A	A	H	B	H	H	A	B	A	H	B	A	A	B	H	A	H	H	A	H	A	B	H	B	A	H	B	A	B	A	A	A	*	H	A	H	H	A	B	*	A	A	H	*	H	B
C11_7123021_A	11	56.408	A	A	A	H	B	H	H	A	H	A	H	B	A	A	B	H	A	H	H	A	H	A	H	H	B	A	H	B	A	B	A	A	A	*	H	A	H	H	A	B	*	A	A	H	*	H	B
C11_7123010_A	11	56.508	A	A	A	H	B	H	H	A	H	A	H	B	A	A	B	H	A	H	H	A	H	A	H	H	B	A	H	B	A	B	A	A	A	*	H	A	H	H	A	B	*	A	A	H	*	H	B
C11_7188351_G	11	58.584	A	A	A	H	B	H	H	A	A	A	H	B	A	A	B	H	A	H	H	A	H	A	H	H	B	A	H	B	A	B	A	A	A	A	H	A	H	H	A	B	A	H	A	H	*	A	H
C11_7077252_C	11	59.634	A	A	A	H	*	H	H	A	H	A	H	B	A	A	B	*	A	*	A	A	H	A	A	H	B	A	H	B	A	B	A	A	A	A	H	A	H	H	A	B	*	H	A	H	*	A	H
C11_7077212_A	11	59.868	A	A	A	H	*	H	H	A	H	A	H	B	A	A	B	*	A	*	A	A	H	A	H	H	B	A	H	B	A	B	A	A	A	A	H	A	H	H	A	B	*	H	A	H	*	A	H
C11_7771542_T	11	61.299	A	A	A	H	H	H	H	A	H	A	H	B	A	A	B	A	A	H	H	A	H	A	H	H	H	A	H	B	H	B	A	A	A	H	H	A	H	H	A	B	*	H	A	H	*	H	H
C11_7633755_G	11	62.24	A	A	A	A	B	H	H	A	H	A	H	B	A	A	B	B	A	H	H	A	H	A	H	H	H	A	H	B	H	B	A	A	A	H	H	A	H	H	A	B	*	H	A	H	*	H	H
C11_7633748_C	11	62.263	A	A	A	A	B	H	H	A	H	A	H	B	A	A	B	B	A	H	H	A	H	A	H	H	H	A	H	B	H	B	A	A	A	H	H	A	H	H	A	B	*	H	A	H	*	H	H
C11_7198042_A	11	64.195	A	A	A	H	B	H	A	A	H	A	H	B	A	A	B	H	A	H	H	A	H	A	H	H	H	A	H	B	A	B	A	A	A	A	A	A	H	H	A	B	A	H	A	A	*	H	H
C11_7198016_G	11	64.787	A	A	A	H	B	H	A	A	H	A	H	B	A	A	B	H	A	H	H	A	H	A	H	H	H	A	H	B	A	B	A	A	A	A	A	A	H	H	A	B	A	H	A	A	*	H	H
C11_7672481_T	11	66.492	A	A	A	H	B	H	H	A	H	A	H	B	A	A	B	H	A	H	H	A	H	A	H	A	B	A	H	B	H	B	A	A	A	A	H	A	H	H	A	B	A	H	A	*	*	B	H
C11_7672495_G	11	66.644	A	A	A	H	B	H	H	A	H	A	H	B	A	A	B	H	A	H	H	A	H	A	H	A	H	A	H	B	H	B	A	A	A	A	H	A	H	H	A	B	A	H	A	*	*	B	H
C11_9086361_A	11	73.989	A	A	A	*	B	H	H	A	H	A	H	B	A	A	B	B	A	B	H	H	A	*	H	A	B	A	H	B	H	B	A	A	A	B	B	A	H	H	A	B	*	B	A	A	*	H	H
C11_16868659_A	11	81.079	H	A	A	H	H	H	H	A	H	A	H	B	A	A	B	H	A	B	B	H	A	A	H	H	H	A	H	B	H	B	A	A	H	H	B	A	H	H	H	B	*	H	A	A	*	H	B
C11_18872961_C	11	87.324	H	H	A	H	H	H	A	A	A	A	H	B	H	*	B	H	H	B	B	H	A	A	H	H	H	A	H	B	H	B	A	A	H	*	B	A	B	H	H	H	*	H	A	A	*	H	H
C11_18872915_T	11	87.405	H	H	A	H	H	H	*	A	A	A	H	B	H	*	B	H	H	B	B	H	A	A	H	H	H	A	H	B	H	B	A	A	H	*	B	A	B	H	H	H	*	H	A	A	*	H	H
C11_19821147_T	11	89.31	H	A	A	A	B	H	H	A	A	A	H	B	H	A	B	H	H	B	B	H	A	A	H	H	H	A	H	B	H	B	A	A	H	H	B	A	B	H	H	A	A	H	A	A	*	H	H
C11_19949826_A	11	91.027	H	*	A	H	H	H	H	A	A	A	H	B	H	B	B	H	H	B	B	H	A	A	A	H	H	A	H	B	H	B	A	A	H	H	B	A	B	A	H	H	A	H	A	A	*	H	H
C11_19949833_T	11	91.046	H	*	A	H	H	H	H	A	A	A	H	B	H	B	B	H	H	B	B	H	A	A	A	H	H	A	H	B	H	B	A	A	H	H	B	A	B	A	H	H	A	H	A	A	*	H	H
C11_20246315_A	11	92.326	H	H	A	H	H	H	H	A	A	A	H	B	H	A	B	H	H	B	B	H	A	A	H	A	H	A	H	B	H	B	A	A	H	A	H	A	B	H	H	H	*	H	A	A	*	A	H
C11_20246370_G	11	92.584	H	H	A	H	A	H	A	A	A	A	H	B	H	A	B	H	H	B	B	H	A	A	H	A	H	A	H	B	H	B	A	A	H	A	H	A	B	H	H	H	*	H	A	A	*	A	H
C11_20384568_T	11	93.433	H	H	A	H	A	H	H	A	A	A	H	B	H	A	B	H	H	B	B	H	A	*	H	A	H	A	H	B	H	B	A	A	H	H	H	A	B	H	H	H	A	B	A	A	*	H	B
C11_20213925_C	11	94.097	H	H	A	H	A	H	A	A	A	A	H	B	H	*	B	A	H	B	B	H	A	A	H	H	H	A	H	B	H	B	A	A	H	H	H	A	H	H	H	H	A	H	A	A	*	H	H
C11_20213858_C	11	94.548	H	H	A	H	A	A	A	A	A	A	H	B	H	*	B	A	H	B	B	H	A	A	H	H	H	A	H	B	H	B	A	A	H	H	H	A	H	H	H	H	A	*	A	A	*	H	H
C11_21394006_C	11	99.985	H	H	A	B	A	H	H	A	H	A	H	H	B	A	B	A	H	B	H	H	A	*	H	H	H	A	H	B	H	B	A	A	H	H	H	A	B	A	H	H	*	H	A	A	*	A	H
C11_21393991_A	11	100.068	H	H	A	B	A	H	H	A	H	A	H	H	B	A	B	A	H	B	H	H	A	*	H	H	H	A	H	B	H	B	A	A	H	H	H	A	B	A	H	H	*	H	A	A	*	A	H
C11_21394046_T	11	100.153	H	H	A	B	A	H	H	A	H	A	H	H	B	A	B	A	H	B	A	H	A	*	H	H	H	A	H	B	H	B	A	A	H	H	H	A	B	A	H	H	*	H	A	A	*	A	H
C11_21935433_T	11	104.102	H	H	A	H	A	H	H	A	H	A	H	H	B	A	B	A	H	B	H	H	A	A	A	H	A	H	B	B	H	B	A	A	A	A	H	A	B	H	H	H	*	H	A	A	*	A	H
C11_21935298_T	11	105.149	H	H	A	H	A	H	H	A	H	A	H	H	B	H	B	A	H	B	H	H	A	A	H	H	H	H	H	B	H	B	A	A	A	*	H	A	B	H	H	H	A	H	A	A	*	A	H
C11_21877135_A	11	105.934	H	H	A	B	H	H	H	A	H	A	H	H	B	*	B	A	H	B	H	H	A	A	H	H	H	H	H	B	H	B	A	A	A	H	H	A	B	H	H	H	*	H	A	A	*	A	H
C11_22170599_T	11	107.252	H	H	A	B	H	H	H	A	H	A	H	H	B	B	B	A	H	H	H	H	A	A	H	B	H	H	H	B	H	B	A	A	A	B	H	A	B	H	H	H	A	H	A	A	*	A	H
C11_22049372_A	11	107.959	H	H	A	B	A	H	H	A	H	A	H	H	B	H	B	A	H	B	H	H	A	A	H	B	H	H	H	B	H	B	A	A	A	B	H	A	B	H	H	H	*	H	A	A	*	A	H
C11_22322300_A	11	108.957	H	H	A	B	A	H	B	A	H	A	H	H	B	*	B	A	H	B	H	H	A	A	H	B	H	H	H	B	H	B	A	A	A	H	H	A	B	H	H	H	*	H	A	A	B	A	H
C11_22528287_C	11	110.168	H	A	A	H	A	H	H	A	H	A	H	H	B	A	B	A	H	B	H	B	A	A	H	B	H	H	H	B	H	B	A	A	A	*	H	A	B	H	H	H	A	A	A	A	*	A	H
C11_23120904_T	11	113.253	H	H	A	B	H	H	B	A	H	A	H	H	B	A	B	A	H	B	H	B	A	A	H	H	H	B	H	B	H	B	A	A	A	A	H	A	B	H	H	H	A	H	A	*	B	A	H
C11_23135274_A	11	114.119	H	H	A	B	H	H	H	A	H	A	H	H	B	A	B	A	H	H	H	B	A	A	H	B	H	B	H	B	H	B	A	A	A	A	H	A	B	H	H	H	*	H	A	A	*	A	H
C11_23701364_G	11	118.537	H	H	A	B	B	H	H	A	H	A	H	H	B	A	B	A	H	B	H	B	A	H	H	B	H	B	H	B	H	B	A	A	A	A	H	A	H	H	H	H	*	A	A	A	*	A	H
C11_23701397_C	11	118.67	H	H	A	B	B	H	H	A	H	A	H	H	B	A	B	A	H	B	H	B	A	H	H	B	H	B	H	B	H	B	A	A	A	A	H	A	H	H	H	H	*	A	A	A	*	A	H
C11_23612992_C	11	119.256	H	H	A	H	H	H	A	A	H	A	H	H	B	A	B	A	H	B	H	B	A	A	H	B	H	B	H	B	H	B	A	A	A	A	H	A	H	H	H	H	A	A	A	A	*	A	H
C11_23789679_C	11	120.003	H	A	A	B	H	H	H	A	H	A	H	H	B	*	B	A	H	B	H	B	A	*	A	B	H	B	H	B	H	B	A	A	A	A	H	A	B	H	H	H	*	A	A	A	*	A	H
C11_23935335_A	11	121.52	H	H	A	B	H	H	A	A	H	A	H	H	B	*	B	A	H	H	H	B	A	A	H	B	H	B	H	B	H	B	A	A	A	A	A	A	B	H	H	H	*	H	A	A	*	A	H
C11_23935308_G	11	122.166	H	H	A	B	H	H	H	A	H	A	H	H	B	*	B	A	H	B	H	B	A	*	H	B	H	B	H	B	H	B	A	A	A	A	A	A	B	H	H	H	*	H	A	A	B	A	H
C11_24196744_C	11	125.723	H	B	A	B	H	H	A	A	H	A	H	H	B	H	B	A	H	B	H	B	A	H	H	B	B	B	H	B	H	B	H	A	A	A	A	A	B	H	H	H	B	H	A	A	*	A	*
C11_24196723_T	11	125.916	H	B	A	B	H	H	A	A	H	A	H	H	B	H	B	A	H	B	H	B	A	H	H	B	B	B	H	B	H	B	H	A	A	A	A	A	B	H	H	H	B	H	A	A	*	A	*
C11_24196733_G	11	126.026	H	B	A	B	H	H	A	A	H	A	H	H	B	H	B	A	H	B	H	B	A	H	H	B	B	B	H	B	H	B	H	A	A	A	A	A	B	H	H	H	B	H	A	A	*	A	*
C11_24196643_T	11	126.659	H	B	A	B	H	H	A	A	H	A	H	H	B	H	B	A	H	B	H	B	A	H	H	B	B	B	H	B	H	B	H	A	A	A	A	A	B	H	H	H	B	H	A	A	*	A	*
C11_24196657_C	11	127.021	H	B	A	B	H	H	A	A	H	A	H	H	B	H	B	A	H	B	H	B	A	H	H	B	B	B	H	B	H	B	H	A	A	A	A	A	B	H	H	H	B	H	A	A	*	A	*
C11_25051723_A	11	135.177	A	A	A	B	A	H	H	A	H	*	H	H	B	*	H	A	H	B	H	B	H	B	H	B	H	B	A	H	H	B	H	H	H	A	A	A	H	H	H	A	*	B	A	A	*	A	H
C11_26307117_A	11	141.454	H	H	A	B	H	A	H	A	H	A	H	H	B	H	B	A	H	B	H	B	H	H	H	B	H	B	A	A	B	B	H	H	H	A	A	A	H	H	B	H	*	H	H	A	*	A	H
C11_26255779_T	11	142.223	H	H	A	B	H	A	H	A	H	A	H	H	B	H	B	A	H	B	H	B	H	A	H	B	A	B	A	H	B	B	H	H	H	A	A	A	H	H	B	H	*	H	H	A	*	A	H
C11_26376203_A	11	143.882	H	H	A	H	H	A	H	A	H	A	H	H	B	H	B	A	H	B	H	B	H	*	H	B	A	B	A	H	B	B	*	H	H	A	A	A	H	H	B	H	*	H	H	A	A	A	H
C11_26376267_A	11	144.181	H	H	A	H	H	A	H	A	H	A	H	H	B	H	B	A	H	B	H	B	H	H	H	B	A	B	A	H	B	B	B	H	H	A	A	A	H	H	B	H	*	H	H	A	A	A	H
C11_26837456_A	11	146.961	A	H	A	B	A	A	H	A	H	A	H	H	B	H	B	A	H	B	H	B	H	A	H	B	H	B	A	H	H	B	H	H	H	A	A	A	H	H	B	H	B	H	H	A	*	A	H
C11_27058824_G	11	148.197	A	H	A	B	H	A	H	A	H	A	H	H	B	*	B	A	H	B	H	B	H	H	H	B	A	B	A	H	H	B	H	H	H	A	A	A	H	H	B	H	B	H	H	A	*	A	H
C11_27176113_C	11	149.102	A	H	A	B	H	A	H	A	H	A	H	H	B	B	B	A	H	B	H	B	H	H	H	B	H	B	A	H	B	B	H	H	H	A	A	A	H	H	B	H	*	H	H	A	*	A	H
C11_27181342_A	11	150.406	A	H	A	H	H	A	A	A	H	A	H	H	B	A	B	A	H	B	H	B	H	H	H	B	H	B	A	H	H	B	H	H	H	A	A	A	H	H	B	H	*	H	H	A	*	A	H
C11_27036947_T	11	151.565	A	H	A	H	*	A	A	A	H	A	H	H	B	A	B	A	H	B	H	B	H	H	H	B	H	B	A	H	H	B	B	H	H	A	A	A	H	H	B	B	*	H	H	A	*	A	H
C11_27181183_T	11	153.11	A	H	A	H	H	A	H	A	H	A	H	H	B	A	B	A	H	B	H	B	H	B	A	B	H	B	A	H	H	B	H	H	H	A	A	A	H	H	B	H	*	H	H	A	*	A	H
C12_775696_T	12	0	B	A	B	H	A	H	H	H	A	A	B	H	A	A	B	H	A	B	H	A	H	A	H	H	B	H	B	H	H	A	A	B	A	H	B	A	H	H	H	B	A	A	B	A	*	*	H
C12_1773386_T	12	3.96	B	A	B	B	B	H	H	H	A	A	B	H	A	A	H	*	A	B	H	A	H	A	H	H	H	H	H	H	H	A	H	B	A	B	H	H	H	H	A	B	A	A	B	A	A	A	H
C12_2119692_G	12	7.888	B	H	B	B	B	H	H	H	A	A	B	H	A	A	H	H	A	B	H	A	H	H	H	H	B	H	H	H	H	A	H	B	A	H	H	H	H	H	H	B	*	A	B	H	*	H	H
C12_2119667_G	12	8.027	B	H	B	B	B	H	H	H	A	A	B	H	A	A	H	H	A	B	H	A	H	H	H	H	B	H	H	H	H	A	H	B	A	H	H	H	H	H	H	B	*	A	B	H	*	H	H
C12_2119828_T	12	8.809	B	H	B	B	B	H	H	H	A	A	B	H	A	A	H	H	A	B	H	A	H	H	H	H	B	H	H	H	H	A	H	B	A	H	H	H	H	H	H	B	*	A	B	H	*	H	H
C12_2016331_G	12	9.487	B	*	B	B	B	H	H	H	A	A	B	H	A	A	H	H	A	B	H	A	H	H	H	H	B	H	H	H	H	A	H	B	A	H	H	H	H	H	H	B	A	A	B	A	*	H	H
C12_2721988_C	12	12.059	B	H	B	B	B	B	H	H	A	A	H	H	H	*	H	H	H	B	H	A	H	H	H	B	H	H	H	H	H	A	H	B	A	B	H	H	H	H	H	B	*	A	B	H	*	H	H
C12_3155016_C	12	13.947	B	H	B	B	B	B	A	H	A	A	H	H	H	A	H	H	A	B	H	A	H	H	H	B	H	H	H	H	H	A	H	B	A	B	H	H	A	H	H	B	A	H	B	H	*	H	H
C12_3344277_C	12	14.812	B	H	B	B	B	B	A	H	A	A	H	H	H	A	H	H	A	B	H	A	H	A	H	B	B	H	H	H	H	H	H	B	A	B	H	H	A	H	H	B	A	H	B	H	*	H	H
C12_3336321_C	12	15.588	B	H	B	B	*	B	A	H	A	A	H	H	H	A	H	H	A	B	H	A	H	H	H	B	H	H	H	H	H	H	H	B	A	B	H	H	H	H	H	B	A	H	B	H	*	B	H
C12_3383785_C	12	16.051	B	H	B	B	B	B	A	H	A	A	H	H	H	A	H	H	A	B	H	A	H	*	H	B	H	H	H	H	H	H	H	B	A	*	H	H	H	H	H	B	*	H	B	H	*	*	H
C12_3316522_G	12	17.026	B	H	B	B	B	B	A	H	A	A	H	H	H	A	H	H	A	B	H	A	H	B	H	B	H	H	H	H	H	H	H	B	A	B	H	H	H	H	H	B	*	H	B	H	*	H	H
C12_3316552_C	12	17.111	B	H	B	B	B	B	A	H	A	A	H	H	H	A	H	H	A	B	H	A	H	B	H	B	H	H	H	H	A	H	H	B	A	B	H	H	H	H	H	B	*	H	B	H	*	H	H
C12_3344347_C	12	18.081	B	H	B	B	B	B	A	H	A	A	H	H	H	A	H	H	A	B	H	A	H	A	H	B	H	H	H	H	H	H	H	B	A	B	H	H	H	H	H	B	*	H	B	B	*	H	H
C12_3348386_T	12	19.042	B	H	B	B	B	B	A	H	A	A	H	H	H	A	H	H	A	B	H	A	H	A	H	B	B	H	H	H	H	H	A	B	A	*	H	H	H	H	H	B	A	H	B	A	*	H	H
C12_3348353_T	12	19.728	B	B	B	B	B	B	A	H	A	A	H	B	H	A	H	H	A	B	H	A	H	A	H	B	B	H	H	H	H	H	A	B	A	B	H	H	H	H	H	B	*	H	B	A	*	B	H
C12_4384340_A	12	23.219	B	H	B	H	B	B	A	H	A	A	H	H	H	A	H	A	A	B	H	A	H	*	H	B	B	H	H	H	H	H	A	B	A	B	H	H	*	H	H	B	*	A	B	H	*	H	H
C12_4384371_T	12	23.878	B	H	B	H	B	B	A	H	A	A	H	H	H	A	H	A	A	B	H	A	A	*	H	B	B	H	H	H	H	H	A	B	A	B	H	H	*	H	H	B	A	H	B	H	*	H	H
C12_4523396_G	12	25.885	H	H	B	A	B	B	A	H	A	A	H	H	H	A	H	A	A	B	H	A	H	H	H	B	H	H	H	H	H	H	A	B	A	B	H	H	H	H	H	B	*	H	B	H	*	H	H
C12_5597759_A	12	31.091	B	A	H	H	B	B	A	A	A	A	H	H	H	A	H	A	H	B	H	A	H	H	H	B	H	A	H	H	H	H	A	B	A	B	H	H	H	H	H	B	*	H	B	H	*	A	H
C12_5573198_G	12	32.198	B	A	H	H	B	B	A	A	A	A	H	H	H	A	H	H	H	B	H	A	H	H	H	B	H	A	H	H	*	H	A	B	A	B	H	H	B	H	H	B	A	H	B	H	*	A	H
C12_5565700_G	12	33.312	B	A	H	H	B	B	A	A	A	A	H	H	H	A	H	H	H	B	H	A	H	*	H	B	H	A	H	H	H	H	H	B	A	B	H	H	H	H	H	B	A	H	B	H	*	A	H
C12_5636867_A	12	34.596	B	A	H	A	B	B	A	A	A	A	H	H	H	A	H	H	H	B	H	A	H	H	H	B	H	A	H	H	H	H	H	B	A	B	H	H	B	H	H	B	*	H	B	H	A	A	H
C12_5636861_T	12	34.622	B	A	H	A	B	B	A	A	A	A	H	H	H	A	H	H	H	B	H	A	H	H	H	B	H	A	H	H	H	H	H	B	A	B	H	H	B	H	H	B	*	H	B	H	A	A	H
C12_5545058_G	12	35.658	B	A	H	H	B	B	A	A	A	A	H	H	H	A	H	B	H	B	H	A	H	H	H	B	H	A	H	H	H	H	B	B	A	B	H	H	B	H	H	B	*	H	B	B	*	A	H
C12_5600044_A	12	38.216	B	A	H	H	B	B	A	A	A	A	H	H	H	A	H	H	H	B	H	A	B	*	H	B	H	A	B	H	H	H	A	B	A	B	H	H	B	H	H	B	A	H	*	B	*	A	H
C12_5600005_T	12	38.313	B	A	H	H	B	B	A	A	A	A	H	H	H	A	H	H	H	B	H	A	B	A	H	B	H	A	B	H	H	H	A	B	A	B	H	H	B	H	H	B	A	H	*	B	*	A	H
C12_6719995_C	12	41.714	B	A	A	H	B	B	A	A	A	A	H	H	H	*	H	H	H	B	H	H	H	A	A	B	H	H	H	H	H	A	H	B	A	B	H	H	B	H	H	B	A	H	B	B	*	A	H
C12_7777746_A	12	48.519	B	A	A	H	B	B	A	A	A	A	H	H	A	A	H	H	H	B	H	H	H	*	B	B	B	H	H	A	H	H	B	B	A	B	H	H	B	H	A	B	*	H	B	B	*	*	H
C12_7777807_A	12	48.71	B	A	A	H	B	B	A	A	A	A	H	H	A	A	H	H	H	B	H	H	H	*	B	B	B	H	H	A	H	H	H	B	A	B	H	H	B	H	A	B	*	H	B	B	*	*	H
C12_7761338_A	12	50.285	B	A	A	H	B	B	A	A	A	A	H	H	A	*	H	H	H	B	H	H	H	B	B	B	H	H	H	A	H	H	H	B	A	B	H	H	B	H	A	B	*	B	B	B	B	H	H
C12_7761378_C	12	51.179	B	A	A	H	B	B	A	A	A	A	H	H	A	*	H	H	H	B	H	H	H	H	B	B	H	H	H	A	H	H	H	B	A	B	H	H	B	H	A	B	*	H	B	H	*	A	H
C12_7659905_T	12	52.588	B	A	A	H	B	B	A	A	A	A	H	H	A	*	H	B	H	B	H	H	H	A	B	B	B	H	H	A	B	H	H	B	A	B	H	H	H	H	A	B	*	B	B	H	*	A	H
C12_7899732_A	12	54.637	B	A	A	H	B	B	A	A	A	A	H	H	A	H	H	H	H	B	A	H	H	A	B	B	B	H	H	A	*	H	H	B	A	B	H	H	H	H	A	B	*	H	B	B	*	*	H
C12_7924488_G	12	55.782	B	A	A	H	B	B	A	A	A	A	H	H	A	A	H	H	H	B	H	H	H	H	B	H	B	H	H	A	H	H	A	B	A	B	H	H	B	H	A	B	*	H	B	H	*	A	H
C12_7949488_A	12	57.835	B	A	A	H	B	B	A	A	A	A	H	H	A	*	A	H	H	B	H	H	H	A	B	H	H	H	H	A	A	H	H	B	A	B	H	H	H	A	A	B	*	H	B	A	*	H	H
C12_12926102_G	12	70.786	B	A	A	H	B	B	A	A	B	H	H	A	A	A	A	H	H	H	A	H	H	B	A	H	H	H	H	A	H	H	A	H	A	H	H	H	H	B	H	B	*	B	B	H	*	A	A
C12_12923622_G	12	72.23	B	A	A	H	B	B	A	A	B	A	H	A	A	A	A	H	H	H	H	H	H	*	A	A	H	A	H	A	H	H	A	H	A	H	H	H	B	B	A	B	A	B	B	H	*	A	A
C12_12701329_A	12	73.408	B	A	A	H	B	B	A	A	B	H	H	A	A	*	A	H	A	H	A	H	H	B	A	H	H	H	H	A	H	H	A	H	A	A	H	H	H	B	A	B	*	B	B	B	*	A	A
C12_12464526_A	12	74.173	B	A	A	H	B	B	A	A	B	H	H	A	A	*	A	H	A	B	B	H	H	B	A	H	B	H	B	A	H	H	A	H	A	H	H	H	B	B	A	B	*	B	B	H	*	A	A
C12_14373916_A	12	75.199	H	A	A	H	B	B	A	A	B	H	H	A	A	*	A	H	A	H	H	H	H	*	A	A	B	H	H	A	H	H	A	H	A	A	H	H	B	B	A	B	A	B	B	H	*	A	A
C12_12301662_C	12	76.322	B	A	A	H	B	B	A	A	H	H	H	A	A	B	A	H	A	B	H	H	H	B	A	H	B	H	H	A	H	H	A	H	A	*	H	H	B	B	A	B	A	B	*	H	B	A	A
C12_12301684_C	12	76.49	B	A	A	H	B	B	A	A	H	H	H	A	A	B	A	H	A	B	H	H	H	B	A	H	B	H	H	A	H	H	A	H	A	*	H	H	B	B	A	B	A	B	*	H	B	A	A
C12_12302128_G	12	77.689	B	A	A	H	B	B	A	A	B	H	H	A	A	*	A	H	A	H	H	H	H	B	A	H	B	H	H	A	H	H	A	H	A	H	H	H	H	B	A	B	*	B	B	H	*	H	A
C12_15359120_T	12	80.388	B	A	A	H	B	B	H	A	B	H	A	A	A	H	A	H	A	B	H	H	H	B	A	H	B	H	H	A	H	H	A	H	A	H	H	H	B	B	A	B	*	B	B	H	B	A	A
C12_15359148_A	12	80.741	B	A	A	H	B	B	H	A	B	H	A	A	A	H	A	H	A	B	H	H	H	B	A	H	B	H	H	A	H	H	A	H	A	H	H	H	B	B	A	B	*	B	B	H	B	A	A
C12_17393735_G	12	82.175	B	A	A	H	B	B	A	A	B	H	A	A	A	*	A	H	A	H	H	H	H	B	A	H	B	H	H	A	H	H	A	H	A	H	H	H	H	B	A	B	A	B	B	H	*	A	A
C12_16426047_T	12	83.938	B	A	A	H	B	B	A	A	B	H	A	A	A	B	A	H	A	H	H	H	H	B	A	H	B	H	H	A	H	H	A	H	A	H	H	H	H	B	A	B	A	B	B	H	*	A	A
C12_16426092_A	12	84.049	B	A	A	H	B	B	A	A	B	H	A	A	A	B	A	H	A	H	H	H	H	B	A	H	H	H	H	A	H	H	A	H	A	H	H	H	H	B	A	B	A	B	B	H	*	A	A
C12_20023012_A	12	86.921	B	A	A	H	H	B	A	A	B	H	A	A	A	H	H	B	A	H	H	H	H	B	A	H	H	H	B	A	H	H	A	H	A	H	H	H	B	B	A	B	*	B	B	H	*	A	A
C12_26464297_G	12	89.11	B	A	A	H	B	B	A	A	B	H	A	A	A	H	H	H	A	H	H	H	H	B	A	H	H	H	H	A	B	H	A	H	A	*	A	H	H	B	A	B	A	A	B	H	*	A	A
C12_27273876_A	12	98.779	B	A	A	H	H	B	H	H	B	H	A	A	A	B	H	A	H	B	B	H	A	*	A	H	H	H	A	A	B	H	A	H	A	A	A	H	H	B	A	B	*	H	B	H	*	H	A
C12_27362815_T	12	100.017	B	A	A	A	H	B	H	H	B	H	A	A	A	*	H	A	H	H	B	H	A	B	A	H	H	H	A	A	B	H	A	H	A	A	A	H	H	B	A	B	*	H	B	H	*	H	A
C12_27388834_A	12	101.51	B	A	A	H	A	B	H	B	B	H	A	A	A	*	H	A	H	B	B	H	A	B	A	H	H	H	A	A	H	H	A	H	A	A	A	H	H	B	A	B	*	*	B	H	B	H	A
C12_27388857_G	12	101.53	B	A	A	H	A	B	H	B	B	H	A	A	A	*	H	A	H	B	B	H	A	B	A	H	H	H	A	A	H	H	A	H	A	A	A	H	H	B	A	B	*	*	B	H	B	H	A
C12_27388851_A	12	101.565	B	A	A	H	A	B	H	B	B	H	A	A	A	*	H	A	H	B	B	H	A	B	A	H	H	H	A	A	H	H	A	H	A	A	A	H	H	B	A	B	*	*	B	H	B	H	A
C12_27382092_C	12	103.544	B	A	A	H	A	B	H	H	B	H	A	A	A	*	H	H	H	B	B	H	A	B	A	H	H	H	A	A	B	H	A	H	A	A	A	H	H	B	A	B	A	H	H	H	*	H	A
C12_27382169_C	12	103.736	B	A	A	H	A	B	H	H	B	H	A	A	A	*	H	H	H	B	B	H	A	B	A	H	H	H	A	A	B	H	A	H	A	A	A	H	H	B	A	B	A	H	H	H	*	H	A
C12_27543613_G	12	105.335	B	A	A	B	H	H	H	H	B	H	A	A	A	H	H	A	H	H	B	H	A	B	H	H	H	H	A	A	B	H	A	H	A	A	A	H	H	B	A	B	*	H	B	H	*	H	A
C12_27851229_T	12	108.095	B	A	A	H	H	H	H	H	B	B	H	A	H	*	H	A	H	B	B	H	A	B	H	H	H	H	H	A	B	H	A	H	A	A	A	H	H	B	A	B	A	H	B	H	*	H	A
C12_27861380_A	12	109.093	B	A	A	H	H	H	H	H	B	H	H	A	H	A	H	A	H	B	B	H	A	B	H	H	H	H	H	A	B	H	A	H	A	A	A	H	H	B	A	B	A	H	B	A	*	A	A
C12_27886392_G	12	110.819	B	A	A	A	H	H	*	H	B	H	H	A	H	*	H	A	H	B	B	H	A	*	H	H	H	H	H	A	B	H	A	H	A	A	A	H	H	B	A	B	A	A	B	H	*	H	A
C12_28170074_C	12	114.537	B	A	A	A	H	H	H	H	H	A	H	A	H	A	H	A	H	B	B	H	A	B	H	H	H	H	H	A	B	H	A	H	A	A	A	H	H	B	A	B	*	H	B	B	*	*	A
C12_28432336_G	12	117.085	B	A	A	B	H	H	H	H	H	H	H	A	H	A	H	A	H	B	B	H	A	B	H	H	H	H	H	A	B	H	A	H	A	A	A	H	H	B	A	B	A	H	B	B	*	H	A
C12_28432360_T	12	117.375	B	A	A	B	H	H	H	H	H	H	H	A	H	A	H	A	H	B	B	H	A	B	H	H	H	H	H	A	B	H	A	H	A	A	A	H	H	B	A	B	A	H	B	B	*	H	A
C12_28690757_A	12	119.663	B	A	A	H	H	H	H	H	H	H	H	A	H	H	H	A	H	B	B	H	A	B	H	H	H	H	H	A	H	H	H	H	A	A	A	H	H	B	H	B	*	H	B	B	*	H	A
C12_28879503_A	12	122.513	B	A	A	H	A	H	H	H	H	A	H	A	H	*	H	A	H	B	B	H	A	B	H	H	H	H	H	A	A	H	H	H	A	A	A	A	H	B	H	B	A	H	B	B	*	A	A
C12_28879521_A	12	122.697	B	A	A	H	A	H	H	H	H	A	H	A	H	*	H	A	H	B	B	H	A	B	H	H	H	H	H	A	A	H	H	H	A	A	A	A	A	B	H	B	A	H	B	B	*	A	A
C12_29626787_G	12	128.211	H	A	A	H	H	H	A	H	H	H	B	A	B	B	H	A	B	B	B	H	A	B	H	H	H	H	H	A	H	H	H	H	A	A	A	A	H	B	H	B	*	H	H	B	*	A	A
C12_29803686_C	12	130.562	H	A	A	H	H	H	H	H	H	H	B	A	B	H	H	H	B	B	B	H	A	B	H	H	H	H	H	A	H	H	H	H	A	A	A	H	H	B	H	B	A	H	H	B	*	A	A
C12_29781363_G	12	131.974	H	A	A	*	H	H	A	H	H	H	B	A	B	*	H	H	B	B	B	H	A	B	H	H	H	H	H	A	H	H	H	H	A	A	A	A	H	H	H	B	A	H	A	B	A	A	A
C12_29718331_C	12	133.144	H	A	A	H	H	H	H	H	A	H	B	A	B	A	H	A	B	B	B	H	A	*	H	H	H	H	H	A	A	H	H	H	A	A	A	H	H	B	H	B	A	H	H	B	*	A	A
C12_29876949_T	12	134.994	A	H	A	H	A	H	H	H	H	A	B	A	B	*	H	H	B	B	B	H	A	B	H	H	H	H	H	A	H	H	A	H	A	A	A	H	H	B	H	B	A	H	H	B	*	A	A
C12_30022578_T	12	137.261	H	H	A	H	H	H	H	B	H	A	B	A	B	B	H	A	B	B	H	H	A	B	H	B	H	H	H	A	H	H	A	H	A	A	A	B	H	B	H	B	*	H	H	B	*	A	A
C12_30489066_A	12	139.779	H	H	A	H	H	H	H	B	H	H	B	A	B	A	A	H	B	B	H	H	A	B	H	B	H	H	H	A	A	B	A	H	A	A	H	B	H	B	H	B	A	H	H	B	*	*	A
C12_30777396_G	12	140.821	H	H	A	H	H	A	A	B	H	H	B	A	B	*	A	A	B	B	H	H	A	B	H	B	H	H	H	A	A	H	H	H	A	A	H	B	H	B	H	B	*	H	H	B	*	A	A
C12_30937596_G	12	142.931	H	H	A	A	A	H	H	B	H	H	B	A	B	A	A	H	B	B	H	H	A	B	H	B	H	H	H	A	A	H	H	H	A	A	H	B	H	B	H	B	A	H	H	B	*	A	A
C12_30408798_G	12	144.905	H	H	A	H	H	H	H	B	H	H	B	A	B	A	A	A	B	B	A	H	A	*	H	B	H	H	H	A	A	H	H	H	A	A	H	B	H	B	H	B	A	H	H	B	*	A	A
C12_30408856_T	12	148.164	H	H	A	H	H	H	H	B	H	H	B	A	B	A	A	A	B	B	A	H	A	*	H	B	H	H	H	A	A	H	H	A	A	A	H	B	A	B	A	B	A	H	H	*	*	A	A
C13_761456_G	13	0	H	H	H	A	H	H	B	H	H	A	H	H	B	*	A	B	B	B	A	H	H	B	H	H	H	H	H	H	A	B	A	H	B	H	H	H	H	H	H	H	*	B	A	B	*	A	H
C13_643226_G	13	1.435	H	H	H	A	H	H	B	H	H	A	H	H	B	B	A	H	H	B	A	H	H	B	H	H	H	A	H	H	A	B	A	H	B	B	H	H	H	H	H	H	*	B	A	B	*	A	H
C13_743917_T	13	2.767	H	H	H	A	B	H	B	H	H	A	H	H	B	*	A	H	H	B	A	H	H	*	H	B	H	H	H	H	A	B	A	H	B	H	H	H	H	H	H	H	B	B	H	B	B	A	H
C13_803536_A	13	4.64	A	H	H	A	H	H	B	H	H	A	H	H	B	*	A	H	H	B	A	H	H	B	H	H	A	H	B	A	A	B	A	H	B	*	H	H	H	H	H	H	*	B	A	B	*	A	H
C13_803514_T	13	5.364	H	H	H	A	H	H	B	H	H	A	H	H	B	*	A	H	H	B	A	H	H	B	H	H	H	H	H	A	A	B	A	H	B	*	H	H	H	H	H	H	*	B	A	B	*	A	H
C13_803692_T	13	6	H	H	H	A	H	H	B	H	H	A	H	H	B	H	A	H	H	B	A	H	H	B	H	H	H	H	H	A	A	B	A	H	B	*	H	H	B	H	H	H	*	B	A	B	*	A	H
C13_889929_G	13	7.318	H	H	H	A	H	H	B	H	H	A	H	H	B	*	A	H	H	B	A	H	H	B	H	H	H	H	H	H	A	B	A	H	B	B	H	H	B	H	H	H	*	B	A	B	*	A	H
C13_2016918_G	13	11.289	B	H	H	A	H	H	B	H	A	A	A	H	B	H	A	B	H	B	A	H	H	B	H	H	H	H	H	H	A	B	H	H	B	A	H	A	B	H	H	H	*	B	A	B	*	A	H
C13_2129137_T	13	12.469	B	H	A	A	H	H	B	H	H	A	A	H	B	*	A	B	H	B	A	H	H	B	H	H	H	H	H	H	A	B	H	H	B	B	H	A	B	H	H	H	A	B	A	B	*	A	H
C13_2079268_A	13	13.715	B	H	H	A	H	H	B	H	H	A	A	H	B	*	A	B	H	B	A	H	H	B	H	H	H	H	H	A	A	B	H	H	H	A	H	A	B	H	H	H	*	B	A	B	*	A	H
C13_2079234_C	13	13.908	B	H	H	A	H	H	B	H	H	A	A	H	B	*	A	B	H	B	A	H	H	B	H	H	H	H	H	A	A	B	H	H	H	A	H	A	B	H	H	H	*	B	A	B	*	A	H
C13_2185774_C	13	14.606	B	H	H	A	H	H	B	H	H	A	A	H	B	H	A	B	H	B	A	H	H	*	H	H	H	H	H	H	A	B	H	H	B	A	H	A	B	H	H	H	A	B	A	B	*	A	H
C13_2164861_T	13	15.361	B	H	H	A	H	H	B	H	H	A	A	H	B	A	A	B	H	B	A	H	H	B	H	H	H	H	H	H	A	B	H	H	B	A	H	A	H	H	H	H	*	B	A	B	*	A	H
C13_2318165_G	13	16.523	B	H	A	A	H	H	B	H	H	A	A	H	B	A	A	B	H	B	A	H	H	B	H	H	H	H	H	H	A	B	H	H	B	*	H	A	H	H	H	H	B	B	A	H	*	A	H
C13_2443369_A	13	17.161	B	H	H	A	H	H	B	H	H	A	A	H	B	H	A	B	H	B	A	H	H	*	H	H	H	H	H	H	A	B	H	H	B	A	H	A	B	H	H	H	*	B	A	B	*	A	H
C13_2495605_A	13	17.533	B	H	H	A	H	H	B	H	H	A	A	H	B	A	A	B	H	B	A	H	H	B	H	H	H	H	H	H	A	B	H	H	B	H	H	A	H	H	H	H	*	B	A	B	B	A	H
C13_2458126_T	13	18.096	B	A	H	A	H	H	B	H	H	A	A	H	B	H	A	B	H	B	A	H	H	B	H	H	H	H	H	H	A	B	H	H	B	H	H	A	B	H	H	H	*	B	A	B	*	A	H
C13_2975005_C	13	21.293	B	H	H	A	H	H	*	H	H	H	A	A	H	A	A	B	H	B	H	H	H	B	H	H	H	H	H	H	A	B	H	H	B	*	H	A	B	H	H	H	A	B	*	B	*	A	H
C13_2974965_C	13	21.43	B	A	H	A	H	H	*	H	H	H	A	A	H	A	A	B	H	B	H	H	H	B	H	H	H	H	H	H	A	B	H	H	B	*	H	A	B	H	H	H	A	B	*	B	*	A	H
C13_2964454_T	13	23.035	B	H	H	A	A	H	B	H	H	H	A	A	H	A	A	B	H	B	H	H	H	B	H	H	H	H	H	H	A	B	H	H	B	*	H	A	H	H	H	H	*	B	A	B	A	A	H
C13_2964474_T	13	23.291	B	H	H	A	A	H	B	H	H	H	A	A	H	A	A	B	H	B	H	H	H	B	H	H	H	H	H	H	A	B	H	H	B	*	H	A	H	H	H	H	*	B	A	B	A	A	H
C13_2964506_G	13	23.573	B	H	H	A	A	H	B	H	H	H	A	A	H	A	A	B	H	B	H	H	H	B	H	H	H	H	H	H	A	B	H	H	B	*	H	A	H	H	H	H	*	B	A	B	A	A	H
C13_4981102_T	13	29.667	B	H	*	H	A	H	H	H	B	H	A	A	H	*	A	B	H	B	A	H	A	A	H	H	H	B	H	H	A	B	H	A	B	H	H	A	H	B	H	H	A	A	A	*	*	A	A
C13_4870661_A	13	32.189	B	H	H	A	A	H	H	H	H	H	A	A	H	A	A	B	H	B	A	H	A	B	H	H	H	B	H	H	A	B	H	H	B	A	H	A	B	B	H	H	*	H	A	A	*	A	A
C13_5107563_C	13	33.003	B	H	H	H	A	H	H	H	*	H	A	A	H	A	A	B	H	B	H	H	A	A	H	H	H	B	H	H	A	B	H	H	B	H	H	A	B	B	H	H	*	H	A	A	*	A	A
C13_4998360_G	13	33.562	B	H	H	H	A	H	H	H	H	H	A	A	H	A	A	B	H	B	H	H	A	*	H	H	H	B	H	H	A	B	H	H	B	A	H	A	B	B	H	H	*	H	A	H	*	A	A
C13_5088536_A	13	34.491	B	H	H	H	A	H	H	H	H	H	A	A	H	*	A	B	H	B	H	H	A	H	H	H	H	B	H	H	A	B	H	H	B	H	H	A	B	B	H	H	*	H	A	H	*	A	A
C13_5088629_G	13	34.671	B	H	H	H	*	H	H	H	H	H	A	A	H	*	A	B	H	B	H	H	A	H	H	H	H	B	H	H	A	B	H	H	B	H	H	A	B	B	H	H	*	H	A	H	*	A	A
C13_5088589_T	13	34.704	B	H	H	H	A	H	H	H	H	H	A	A	H	*	A	B	H	B	H	H	A	H	H	H	H	B	H	H	A	B	H	H	B	H	H	A	B	B	H	H	*	H	A	H	*	A	A
C13_5292585_C	13	34.83	B	H	H	H	A	H	H	H	A	H	A	A	H	*	A	B	H	B	H	H	A	H	H	H	H	B	H	H	A	B	H	H	B	H	H	A	B	B	H	H	B	H	A	H	A	A	A
C13_4628290_C	13	35.46	B	H	H	A	A	H	H	H	H	H	A	A	H	A	A	B	H	*	H	H	A	H	H	H	H	B	H	H	A	B	H	H	B	A	H	A	B	B	H	H	*	H	A	H	A	A	A
C13_4892918_C	13	36.301	B	A	H	A	A	H	A	H	H	H	A	A	H	H	A	B	H	B	H	H	A	H	H	H	H	B	H	H	A	B	H	H	B	H	H	A	B	B	H	H	*	*	A	H	*	A	A
C13_4892987_T	13	36.309	B	A	H	A	A	H	A	H	H	H	A	A	H	*	A	B	H	B	H	H	A	H	H	H	H	B	H	H	A	B	H	H	B	H	H	A	B	B	H	H	*	*	A	H	*	A	A
C13_4640713_T	13	36.805	B	A	H	A	A	H	H	H	H	H	A	A	H	A	A	B	H	B	H	H	A	H	H	H	H	B	H	H	A	B	H	H	B	H	H	A	H	B	H	H	*	H	A	H	*	A	A
C13_4640779_C	13	36.857	B	A	H	A	A	H	H	H	H	H	A	A	H	A	A	*	H	B	H	H	A	A	H	H	H	B	H	H	A	B	H	H	B	H	H	A	H	B	H	H	*	H	A	H	*	A	A
C13_5267381_G	13	37.615	B	A	H	A	A	H	H	H	H	H	A	A	H	*	A	B	H	B	H	H	A	H	H	H	H	B	H	H	A	B	H	H	B	H	H	A	B	B	H	H	*	H	A	H	A	A	A
C13_5267303_T	13	37.894	B	H	H	A	A	H	H	H	H	H	A	A	H	*	A	B	H	B	H	H	A	H	H	H	H	B	H	H	A	B	H	H	B	H	H	A	B	B	H	H	*	H	A	H	A	A	A
C13_3568711_T	13	39.266	B	A	H	A	A	H	A	H	H	H	A	A	H	B	A	B	H	B	H	H	A	A	H	H	H	B	H	H	A	B	H	H	B	A	H	A	H	B	H	H	*	H	A	A	*	A	A
C13_3568664_A	13	39.633	B	A	H	A	A	H	A	H	H	H	A	A	H	B	A	B	H	B	H	H	A	A	H	H	H	B	H	H	A	B	H	H	B	A	H	A	H	B	H	H	*	H	A	A	*	A	A
C13_5757764_G	13	43.199	B	H	H	H	A	H	H	H	B	*	A	A	H	A	A	B	H	B	H	H	A	A	H	H	H	B	H	H	A	B	H	H	B	A	H	A	H	B	H	H	*	H	A	*	*	A	A
C13_6202699_A	13	46.685	B	A	H	H	A	H	A	H	B	*	A	A	H	A	A	B	H	B	H	H	A	*	H	H	H	B	H	H	A	B	A	H	B	H	H	A	H	B	A	H	A	H	A	H	A	A	A
C13_6202637_A	13	46.847	B	A	H	H	A	H	A	H	B	*	A	A	H	A	A	B	H	B	H	H	A	*	H	H	H	B	H	H	A	B	A	H	B	A	H	A	H	B	A	H	A	H	A	H	A	A	A
C13_6202656_A	13	47.17	B	A	H	H	A	H	A	H	B	*	A	A	H	A	A	B	H	B	H	H	A	*	H	H	H	B	H	H	A	B	A	H	B	A	H	A	H	B	A	H	A	H	A	H	A	A	A
C13_6202595_T	13	48.035	B	A	*	H	A	H	A	H	B	*	A	A	H	A	A	B	H	B	H	H	A	*	H	H	H	B	H	H	A	B	A	H	B	A	H	A	H	B	A	H	A	H	A	H	A	A	A
C13_7169488_A	13	58.786	B	H	H	H	A	H	A	H	B	H	H	A	H	B	H	B	B	B	H	H	A	A	H	H	H	B	A	B	A	B	H	H	B	H	H	A	H	H	B	H	*	H	H	A	*	A	A
C13_7177112_T	13	60.034	B	H	H	H	A	H	A	H	B	H	H	A	H	*	H	B	B	B	H	H	A	*	H	H	H	B	A	B	A	B	H	H	B	H	A	A	A	H	B	H	*	H	A	A	A	A	A
C13_7572755_C	13	64.164	B	H	H	H	A	H	A	H	B	A	H	A	H	B	H	H	B	B	B	A	A	B	B	H	H	B	A	B	A	B	H	H	B	H	A	A	A	H	B	H	A	H	A	A	*	A	A
C13_7572221_T	13	65.448	B	A	H	H	A	H	A	H	B	H	H	A	H	*	H	H	B	B	B	A	A	H	B	H	H	B	A	B	A	B	H	H	B	H	A	A	A	H	B	H	A	H	H	A	A	A	A
C13_7572237_G	13	65.48	B	A	H	H	*	H	A	H	B	H	H	A	H	*	H	H	B	B	B	A	A	H	B	H	H	B	A	B	A	B	H	H	B	H	A	A	A	H	B	H	A	H	H	A	A	A	A
C13_7575584_G	13	66.675	B	B	H	H	A	H	A	B	B	H	H	A	H	*	H	H	B	B	B	A	A	A	B	H	H	B	A	B	A	B	A	H	B	H	A	A	A	H	B	H	*	H	H	A	*	A	A
C13_7575510_T	13	66.835	B	B	H	H	A	H	A	B	B	H	H	A	H	*	H	H	B	B	B	A	A	A	B	H	H	B	A	B	A	B	A	H	B	H	A	A	A	H	B	H	*	H	H	A	*	A	A
C13_7547011_T	13	67.855	B	H	H	H	*	H	A	H	B	H	H	A	H	B	H	H	B	B	B	A	A	H	B	H	H	B	A	B	A	B	H	H	B	*	A	A	A	H	B	A	*	H	H	A	*	A	A
C13_7634573_G	13	68.621	B	H	H	H	A	H	A	H	B	B	H	A	H	B	H	H	B	B	B	A	A	*	B	H	H	B	A	B	A	B	H	H	B	B	A	A	H	H	B	H	*	H	H	A	A	A	A
C13_7375551_G	13	69.37	B	H	H	H	H	H	A	H	B	B	H	A	H	B	H	H	B	B	B	A	A	H	B	H	H	B	A	B	A	B	B	H	B	B	A	A	H	H	B	H	B	B	H	A	*	A	A
C13_8205380_A	13	73.482	B	H	H	H	A	H	A	H	H	H	H	A	H	B	H	H	B	A	B	A	A	A	B	A	H	B	A	B	A	H	H	A	B	A	A	A	A	H	B	H	*	H	H	A	A	A	A
C13_8205396_G	13	73.569	B	H	H	H	A	H	A	H	H	H	H	A	H	B	H	H	B	A	B	A	A	A	B	A	H	B	A	B	A	H	H	A	B	A	A	A	A	H	B	H	*	H	H	A	A	A	A
C13_8264578_T	13	74.905	B	H	A	A	A	H	A	H	B	H	H	A	A	B	H	A	B	H	B	A	A	A	B	H	H	B	A	B	A	H	H	A	B	A	A	A	A	H	B	H	*	H	*	A	A	A	A
C13_8383495_C	13	75.471	H	A	H	H	A	H	A	H	B	H	H	A	A	B	H	A	B	H	B	A	A	A	B	H	H	B	A	B	A	H	H	A	B	A	A	A	A	H	B	H	*	H	H	A	A	A	A
C13_8324118_T	13	76.301	B	H	*	H	A	H	A	H	B	H	H	A	A	B	H	A	B	H	B	A	A	B	B	H	H	B	A	B	A	H	H	A	B	A	A	A	A	H	B	H	*	H	H	A	*	A	A
C13_8782986_T	13	78.013	B	H	A	H	A	H	A	H	B	A	H	A	A	B	H	A	B	A	B	A	A	B	B	H	H	B	A	B	A	A	A	A	B	A	H	A	A	H	B	H	B	H	H	A	*	A	A
C13_11026923_C	13	80.324	B	A	A	B	A	H	A	H	B	A	H	A	A	B	B	A	B	A	B	A	H	*	H	H	H	B	A	B	A	H	H	A	B	A	H	A	A	H	B	H	*	H	H	A	A	A	A
C13_12330550_A	13	82.089	B	H	H	H	A	H	A	H	B	A	H	A	A	*	B	A	B	A	B	A	H	A	H	H	H	B	A	B	A	H	A	A	H	A	H	A	A	H	B	H	B	H	H	A	*	A	A
C13_18290970_T	13	85.821	B	H	H	H	H	H	A	A	B	H	H	A	H	*	B	A	B	H	B	A	H	H	*	H	H	B	A	B	A	H	H	A	B	A	H	A	A	H	B	H	*	A	H	A	A	A	H
C13_18290926_A	13	86.644	B	H	B	H	H	H	A	H	B	H	H	A	H	B	B	A	B	H	B	A	H	H	H	H	H	B	A	B	A	H	H	A	B	A	H	A	A	H	B	H	*	A	H	A	A	A	H
C13_18291000_T	13	87.004	B	H	H	H	H	H	A	H	B	H	H	A	H	B	B	A	B	H	B	A	H	H	H	H	H	B	A	B	A	H	H	A	B	A	H	A	A	H	B	H	B	A	H	A	*	A	H
C13_17904715_A	13	88.324	B	H	H	H	H	H	A	H	B	H	H	A	H	B	B	A	B	H	B	A	H	*	H	H	H	B	A	B	A	H	*	A	B	A	H	A	H	H	B	H	*	A	H	A	*	A	H
C13_9955710_T	13	90.707	B	H	H	H	H	H	A	H	B	H	H	A	A	B	B	A	H	H	B	A	H	A	H	H	H	B	A	B	A	H	A	A	B	A	H	A	A	H	B	H	*	A	H	A	*	A	H
C13_9955741_G	13	90.849	B	H	H	H	H	H	A	H	B	H	H	A	A	B	B	A	H	H	B	A	H	A	H	H	H	B	A	B	A	H	A	A	B	A	H	A	A	H	B	H	*	A	H	A	*	A	H
C13_9955718_A	13	90.976	B	H	H	H	H	H	A	H	B	H	H	A	A	B	B	A	H	H	B	A	H	A	H	H	H	B	A	B	A	H	A	A	B	A	H	A	A	H	B	H	*	A	H	A	*	A	H
C13_19527130_A	13	93.171	B	H	H	H	H	H	A	H	B	H	H	A	A	B	B	A	B	H	B	A	H	A	H	H	H	B	A	B	A	H	H	A	B	A	H	A	H	H	B	H	*	A	H	A	*	A	H
C13_18000267_C	13	97.782	B	A	H	H	H	H	A	H	B	H	H	A	A	B	B	A	B	H	B	A	H	*	H	H	H	B	A	B	A	H	H	A	B	*	H	A	H	H	B	H	*	A	H	A	*	A	A
C13_18000303_A	13	98.036	B	A	H	H	H	H	A	H	B	H	H	A	A	B	B	A	B	H	B	A	H	*	H	H	H	B	A	B	A	H	H	A	B	B	H	A	H	H	B	H	*	A	H	A	*	A	A
C13_20300369_G	13	100.017	B	H	H	H	H	H	A	H	B	A	H	A	A	B	B	A	B	A	B	A	H	A	H	H	H	B	A	B	A	H	H	A	B	A	H	A	H	H	B	H	A	A	H	A	A	A	H
C13_22425332_G	13	118.058	B	H	A	H	A	H	A	H	H	B	H	A	A	*	B	*	B	H	B	A	B	A	B	H	H	B	A	H	B	H	H	A	B	*	H	A	H	H	B	A	A	A	H	A	*	A	H
C13_22566817_T	13	122.963	B	H	B	H	H	H	A	H	H	B	H	H	A	*	B	B	B	A	B	A	B	*	B	H	B	B	A	H	B	H	H	A	B	H	H	A	H	H	B	A	B	A	H	A	*	A	H
C13_23789692_G	13	131.474	B	B	H	H	A	A	H	H	B	B	H	A	A	A	B	A	B	H	H	A	B	A	B	B	A	H	A	A	B	B	H	A	B	B	A	H	H	H	H	A	*	A	H	A	*	A	H
C13_23958919_C	13	132.902	B	B	A	H	H	H	H	H	B	B	H	A	A	A	B	H	B	H	H	A	B	A	B	B	A	H	A	A	B	B	H	A	B	B	A	H	H	H	H	A	A	A	A	A	*	A	H
C13_23958734_T	13	135.569	B	B	H	H	H	H	H	H	B	B	H	A	A	A	B	H	B	H	H	A	B	A	B	B	A	H	A	A	B	B	H	A	B	B	A	H	H	H	H	A	A	A	H	A	*	H	H
C13_23958687_A	13	135.694	B	B	H	H	H	H	H	H	B	B	H	A	A	A	B	H	B	H	H	A	B	A	B	B	H	H	A	A	B	B	H	A	B	B	A	H	H	H	H	A	A	A	H	A	*	H	H
C13_23802986_T	13	137.49	B	B	H	H	H	H	H	H	B	B	H	A	A	*	B	B	B	B	B	A	B	*	B	B	A	H	A	A	B	B	H	A	B	B	A	B	H	H	H	A	A	A	H	A	*	H	H
C13_23734450_A	13	139.297	B	B	H	H	B	H	B	H	B	B	H	A	A	*	B	H	B	H	H	A	B	A	B	B	H	B	A	A	B	B	H	A	B	B	A	H	H	H	H	A	*	A	B	A	*	A	H
C13_23734409_G	13	139.685	B	B	H	H	B	H	B	H	B	B	H	A	A	*	B	H	B	H	H	A	B	A	B	B	H	B	A	A	B	B	H	A	B	B	A	H	H	H	H	A	*	A	B	A	*	A	H
C13_24027590_A	13	142.342	B	B	H	H	B	B	B	H	B	B	H	H	A	A	B	H	B	H	H	A	B	A	B	B	H	H	A	A	B	B	H	A	B	B	A	H	H	H	H	A	*	A	B	A	*	*	H
C13_25573309_C	13	148.15	B	B	A	A	B	H	H	H	B	B	A	H	A	*	B	H	B	A	H	H	B	A	H	B	A	A	A	A	B	B	H	A	B	B	A	B	H	H	H	H	*	A	H	A	*	H	H
C13_26183156_T	13	151.081	B	B	A	H	H	H	H	H	B	B	A	H	A	A	H	H	B	A	H	H	B	A	H	B	A	A	A	A	B	B	H	A	B	B	A	B	H	H	H	H	*	A	H	A	B	H	H
C13_26642508_T	13	152.818	B	B	A	H	H	H	H	H	B	B	A	H	A	A	H	H	B	A	H	H	B	A	H	B	A	A	A	A	B	B	H	A	B	B	A	B	H	H	H	H	*	A	H	A	*	H	H
C13_26669120_T	13	154.44	B	B	A	H	H	H	H	H	B	B	A	H	A	*	A	H	B	A	H	H	B	A	H	B	A	A	A	A	B	B	B	A	B	B	A	B	H	H	H	H	B	A	H	A	B	H	H
C13_26669118_G	13	154.471	B	B	A	H	H	H	H	H	B	B	A	H	A	*	A	H	B	A	H	H	B	A	H	B	A	A	A	A	B	B	B	A	B	B	A	B	H	H	H	H	B	A	H	A	B	H	H
C13_26674553_A	13	157.542	B	B	A	H	B	H	A	H	B	B	A	H	A	A	A	H	B	A	H	H	B	A	H	B	A	A	A	A	B	B	H	A	B	B	A	B	H	H	H	H	*	A	B	*	*	H	H
C13_26674588_C	13	157.593	B	B	A	H	B	H	A	H	B	B	A	H	A	A	A	*	B	A	H	H	B	A	H	B	A	A	A	A	B	B	H	A	B	B	A	B	H	H	H	H	*	A	B	A	*	H	H
C13_26561726_A	13	162.093	B	B	*	H	A	H	A	H	B	B	A	H	A	A	H	H	B	A	H	H	B	*	A	B	A	A	A	A	B	B	H	A	B	B	A	B	H	H	H	H	*	A	B	A	*	B	H
C14_866874_A	14	0	H	H	A	B	H	A	H	B	A	A	B	H	B	B	A	B	H	B	H	B	A	*	H	H	H	H	H	A	A	H	H	A	H	B	A	H	H	H	B	H	*	B	B	A	*	A	B
C14_1021098_T	14	1.481	A	H	A	B	H	A	B	B	A	A	B	H	B	*	A	B	H	B	H	B	A	*	A	H	H	H	H	A	H	H	H	A	H	B	A	H	B	H	B	H	*	B	B	A	*	H	B
C14_1021148_T	14	1.772	A	H	A	B	H	A	B	B	A	A	B	H	B	*	A	B	H	B	H	B	A	*	A	H	H	H	H	A	H	H	H	A	H	B	A	H	B	H	B	H	*	B	B	A	*	H	B
C14_1127906_A	14	3.138	H	H	H	B	H	A	H	B	H	A	B	H	B	H	A	B	H	B	H	B	A	B	H	H	H	H	H	A	A	H	H	A	H	B	A	H	B	H	B	H	*	B	B	A	*	A	B
C14_828187_G	14	3.851	H	A	H	B	H	A	H	B	A	A	B	H	B	H	A	B	H	B	H	B	A	H	H	H	H	H	H	A	A	H	H	A	H	B	A	H	H	H	B	H	*	B	B	A	*	A	B
C14_576986_T	14	5.188	H	H	H	B	H	A	B	B	A	A	B	H	B	H	A	B	H	B	H	B	A	B	A	H	H	H	H	A	A	H	H	A	H	B	A	H	B	H	B	H	A	B	B	A	A	A	B
C14_461791_C	14	5.864	H	B	H	B	H	A	H	B	H	A	B	H	B	B	A	B	H	B	H	B	A	B	H	H	H	H	H	A	A	H	H	A	H	B	A	H	B	H	B	H	B	B	B	A	*	A	B
C14_534819_C	14	7.026	H	H	H	B	H	A	*	B	A	A	B	H	B	A	A	B	H	B	H	B	A	B	A	H	H	H	H	A	A	H	H	A	H	B	A	H	H	H	B	H	*	B	B	A	*	A	B
C14_1762703_G	14	7.927	H	H	H	B	H	A	H	B	A	A	B	H	B	H	A	B	H	B	H	B	A	B	A	H	H	H	H	A	A	H	H	A	H	B	A	H	B	H	B	H	*	B	B	A	*	A	B
C14_2060392_G	14	8.769	H	H	H	B	H	A	H	B	A	A	B	H	B	H	A	B	H	B	H	B	A	B	A	H	H	H	H	H	A	H	H	H	H	B	A	A	B	H	B	H	A	B	B	A	*	A	B
C14_2223524_C	14	9.39	A	*	H	B	H	A	H	B	A	A	B	H	B	H	A	B	H	B	H	B	A	B	A	H	B	H	H	A	A	H	H	H	H	B	A	A	B	H	B	H	B	B	B	A	*	A	B
C14_2223807_A	14	9.905	A	H	H	B	H	A	H	B	A	A	B	H	B	H	A	B	H	B	H	B	A	B	A	H	B	H	H	A	A	H	H	H	H	B	A	A	H	H	B	H	*	B	B	A	*	A	B
C14_2494780_T	14	11.077	A	H	H	B	H	A	H	B	A	A	B	H	B	B	A	B	H	B	H	B	A	B	A	H	B	H	H	A	A	H	H	H	H	B	A	A	B	H	B	H	*	B	B	A	*	A	B
C14_2505816_G	14	11.457	A	H	H	B	B	A	H	B	A	A	B	H	B	B	A	B	H	B	H	B	A	B	A	H	H	H	H	A	A	H	B	H	H	B	A	A	B	H	B	H	*	B	B	A	*	A	B
C14_2692787_T	14	12.208	A	H	H	B	B	A	H	B	A	A	B	H	B	B	A	B	H	B	H	B	A	B	A	H	B	H	H	A	A	H	H	H	H	B	A	A	B	H	B	H	*	B	B	A	A	A	B
C14_2863792_G	14	12.964	A	H	H	B	A	A	H	B	A	A	B	H	B	B	A	B	H	B	H	B	A	B	A	H	B	H	H	A	A	H	H	H	H	*	A	A	B	H	B	H	B	B	B	A	*	A	B
C14_2923740_C	14	14.161	A	H	H	B	H	A	H	B	A	A	H	H	B	A	A	B	H	B	H	B	A	B	H	H	B	H	H	A	A	H	H	H	H	B	A	A	H	H	B	H	*	B	B	A	*	A	B
C14_2923744_A	14	14.489	A	H	H	H	H	A	H	B	A	A	H	H	B	A	A	B	H	B	H	B	A	B	H	H	B	H	H	A	A	H	H	H	H	B	A	A	H	H	B	H	*	B	B	A	*	A	B
C14_2923756_T	14	14.562	A	H	*	H	H	A	H	B	A	A	H	H	B	A	A	B	H	B	H	B	A	B	H	H	B	H	H	A	A	H	A	H	H	B	A	A	H	H	B	H	*	B	B	A	*	A	B
C14_3068061_T	14	15.008	A	H	H	B	H	A	A	B	A	A	H	H	B	A	A	B	H	B	H	B	A	B	A	H	H	H	H	A	A	H	H	H	H	B	A	A	H	H	B	H	A	B	H	A	*	A	B
C14_3004028_C	14	15.676	A	H	H	B	H	A	H	B	A	A	H	H	B	A	H	B	H	B	H	B	A	B	A	H	B	H	H	A	A	H	H	H	H	B	A	A	H	H	B	H	*	H	B	A	*	A	B
C14_4488144_C	14	20.037	A	H	H	H	A	A	H	H	A	*	H	H	H	A	A	B	H	B	H	B	A	B	A	B	B	H	H	A	A	H	H	H	B	B	H	A	H	B	B	H	*	B	B	A	*	A	B
C14_4015326_A	14	20.496	A	H	H	B	H	A	H	H	A	A	H	H	H	*	A	B	H	B	H	B	A	B	A	H	H	H	H	A	A	H	H	H	H	B	H	A	H	H	B	H	A	B	B	A	*	A	B
C14_4374919_A	14	21.48	A	B	B	B	H	A	H	H	A	A	H	H	H	A	A	B	H	B	H	B	A	B	A	H	B	H	H	A	A	H	H	H	H	B	H	A	H	B	B	H	*	B	B	A	*	A	B
C14_4485954_G	14	22.249	A	H	H	B	A	A	H	H	A	A	H	H	H	A	A	B	H	B	H	B	A	B	A	H	B	H	H	A	A	H	H	H	H	B	H	A	H	B	B	H	*	B	B	A	*	A	B
C14_4861234_C	14	22.84	A	H	B	B	A	A	H	H	A	A	H	H	H	A	A	B	H	B	H	B	A	B	H	H	B	H	H	A	A	H	H	H	H	B	H	A	H	B	B	H	*	B	B	A	*	A	B
C14_4861170_C	14	22.894	A	H	B	B	A	A	H	H	A	A	H	H	H	A	A	B	H	B	H	B	A	B	H	H	B	H	H	A	A	H	H	H	H	B	H	A	H	B	B	H	*	B	B	A	*	A	B
C14_4844595_C	14	23.323	A	H	H	B	A	A	*	H	A	A	H	H	H	A	A	B	H	B	H	B	A	B	H	H	B	H	H	A	A	H	H	H	H	B	H	A	B	B	B	H	*	B	B	A	*	A	B
C14_5053852_T	14	24.166	A	B	H	B	A	A	H	H	A	A	H	H	H	A	A	H	H	B	H	B	A	B	H	H	B	H	H	A	A	H	H	H	H	B	H	A	H	B	B	H	*	B	B	A	*	A	B
C14_5118096_C	14	24.944	A	H	H	H	A	A	H	H	A	A	H	H	H	A	A	H	H	B	H	B	A	B	H	H	B	H	H	A	A	H	H	H	H	B	H	A	H	B	B	H	*	B	B	A	A	A	B
C14_5261168_A	14	25.251	A	H	H	B	A	A	H	H	A	A	H	H	H	*	A	H	H	B	H	B	A	B	H	H	B	H	H	A	A	H	H	H	H	B	H	A	H	B	B	H	*	B	H	A	*	A	B
C14_5353504_A	14	26.316	A	H	H	B	A	A	A	H	A	A	H	H	A	A	A	H	H	B	H	B	A	B	H	H	H	H	A	A	A	H	H	H	H	B	H	A	H	B	B	H	*	B	B	A	*	A	B
C14_5359034_A	14	26.903	A	H	H	B	A	A	H	H	A	A	H	H	A	A	A	H	H	B	H	B	A	*	H	H	B	H	A	A	A	H	H	H	H	B	H	A	H	B	B	H	*	B	B	A	*	A	B
C14_5364283_A	14	27.302	A	H	H	B	A	A	H	H	A	A	H	H	A	A	A	H	H	B	H	B	A	H	H	H	H	H	A	A	A	H	H	H	H	*	H	A	H	B	B	H	A	B	B	A	A	A	H
C14_5571335_C	14	28.147	A	*	H	B	A	A	H	H	A	A	H	H	A	A	A	H	H	B	H	B	A	A	H	H	H	H	A	H	A	H	H	H	H	B	H	A	B	B	B	H	A	B	B	A	A	A	B
C14_5543882_G	14	28.702	A	H	A	H	H	A	H	H	A	A	H	H	A	A	A	H	H	B	H	B	A	H	H	H	H	H	A	H	A	H	H	H	H	B	H	A	H	B	B	H	*	B	B	A	*	A	B
C14_5543844_C	14	28.899	A	H	A	H	H	A	H	H	A	A	H	H	A	A	A	A	H	B	H	B	A	H	H	H	H	H	A	H	A	H	H	H	H	B	H	A	H	B	B	H	*	B	B	A	*	A	B
C14_6151991_A	14	30.443	A	H	H	B	A	H	H	H	A	A	H	H	A	A	A	H	H	B	H	B	A	H	H	B	H	H	A	H	A	H	H	H	H	B	H	A	H	B	B	A	*	B	B	A	*	A	B
C14_6254432_T	14	32.546	A	A	B	B	A	H	H	H	A	A	H	H	A	A	A	H	H	B	H	B	A	A	H	B	H	H	A	H	H	H	A	H	H	*	H	A	H	B	B	A	*	B	B	A	*	A	B
C14_6986571_A	14	36.368	A	H	H	H	A	H	A	H	A	A	H	H	A	A	H	A	H	H	H	H	A	*	H	B	H	H	A	H	A	H	H	H	H	B	H	A	H	B	B	A	*	B	B	A	*	A	H
C14_6986750_C	14	36.647	A	H	H	H	A	H	A	H	A	A	H	H	A	A	H	A	H	H	H	H	A	A	H	*	H	H	A	H	A	H	H	H	H	B	H	A	H	B	B	A	*	B	B	A	*	A	H
C14_6985926_T	14	37.019	A	A	H	H	A	H	A	H	A	A	H	H	A	A	H	A	H	H	H	H	A	A	H	H	H	H	A	H	A	H	H	H	H	B	H	A	H	B	B	A	*	B	B	A	A	A	H
C14_6985846_C	14	37.477	A	A	H	H	A	H	A	H	A	A	H	H	A	A	H	A	H	H	H	H	A	A	H	A	H	H	A	H	A	H	H	H	H	B	H	A	H	B	B	A	*	B	B	A	A	A	H
C14_6830772_A	14	38.015	A	A	H	A	A	H	A	H	A	A	H	H	A	A	H	A	H	H	H	H	A	A	H	H	H	H	A	H	A	H	H	H	H	*	H	A	H	B	B	A	*	B	B	A	A	A	H
C14_6830781_T	14	38.109	A	A	H	A	A	H	A	H	A	A	H	H	A	A	H	A	H	H	H	H	A	A	H	H	H	H	A	H	A	H	H	H	H	*	H	A	H	B	B	A	*	B	B	A	A	A	H
C14_6769263_T	14	38.981	A	B	H	H	A	H	A	H	A	A	H	H	A	*	H	A	H	H	H	B	A	*	H	H	H	A	A	H	A	H	A	H	H	H	H	A	H	B	B	A	*	B	B	A	*	A	H
C14_6729060_C	14	39.7	A	H	H	H	A	H	A	H	A	A	H	H	A	*	H	A	H	H	H	B	A	*	H	H	H	A	A	H	A	H	H	H	A	B	H	A	H	B	B	A	*	B	B	A	*	A	H
C14_7750607_A	14	46.522	A	B	A	A	*	H	A	H	A	A	H	H	A	*	H	*	H	H	H	H	A	B	H	H	H	H	A	H	A	B	H	H	H	B	H	H	B	B	B	A	*	H	B	A	*	H	H
C14_7785257_T	14	47.253	A	B	H	A	A	A	A	H	A	A	H	H	A	B	H	A	H	H	H	H	A	H	H	H	H	H	A	H	A	B	H	H	H	B	H	H	B	B	B	A	B	H	B	A	B	A	H
C14_7785599_G	14	48.326	A	B	H	A	A	B	A	H	A	A	H	H	A	B	H	A	H	H	H	H	A	B	H	H	B	H	A	H	A	B	H	*	H	B	H	H	B	B	B	A	*	B	B	A	*	A	H
C14_7858785_C	14	49.945	A	B	H	A	A	B	A	H	A	A	H	H	A	H	H	A	H	A	H	H	A	*	H	H	B	H	A	H	H	B	H	H	H	*	B	H	H	B	B	A	*	H	B	A	*	A	H
C14_7890054_C	14	50.555	A	B	H	A	A	B	A	H	A	A	H	H	A	A	H	A	H	*	H	H	A	A	A	H	H	H	A	H	H	B	H	H	H	H	B	H	H	B	B	A	*	H	B	A	*	A	H
C14_7867976_G	14	51.061	A	B	H	A	A	B	A	H	A	A	H	H	A	H	H	A	H	H	H	H	A	A	H	H	B	H	A	H	H	B	H	H	H	B	B	H	H	B	B	A	*	H	B	A	*	A	H
C14_7867921_C	14	51.098	A	B	H	A	A	B	A	H	A	A	H	H	A	H	H	A	H	H	H	H	A	A	H	A	B	H	A	H	H	B	H	H	H	B	B	H	H	B	B	A	*	H	B	A	*	A	H
C14_7743208_C	14	51.402	A	B	H	A	A	H	A	H	A	A	H	H	A	*	H	A	H	H	A	H	A	H	H	A	H	H	A	H	A	B	H	H	H	*	H	H	H	B	B	A	*	H	B	A	*	A	H
C14_8089713_A	14	53.324	A	B	H	A	A	B	A	H	A	A	H	H	A	H	H	A	H	H	H	H	A	H	H	H	H	H	A	H	H	B	H	H	H	H	B	H	B	B	B	A	B	H	B	A	*	A	H
C14_8089554_T	14	54.078	A	B	*	A	A	B	A	H	A	A	H	H	A	*	H	A	H	H	H	H	A	H	H	H	H	H	A	H	H	B	H	H	H	A	B	H	H	B	B	A	*	A	B	A	*	A	H
C14_8429006_C	14	57.358	A	B	H	A	A	B	A	H	A	A	H	H	A	H	H	A	H	H	H	H	A	A	H	H	H	H	A	H	H	B	H	H	H	B	H	H	B	B	B	A	*	H	A	A	*	A	H
C14_8673882_T	14	58.779	A	B	H	A	A	B	A	H	A	A	H	H	A	H	H	A	H	H	H	H	A	H	H	H	H	H	A	H	H	B	B	H	H	H	H	H	B	*	B	A	*	H	A	A	*	A	H
C14_8673923_A	14	58.881	A	B	H	A	A	B	A	H	A	A	H	H	A	H	H	A	H	H	H	H	A	H	H	H	H	H	A	H	H	B	B	H	H	H	H	H	B	B	B	A	*	H	A	A	*	A	H
C14_8668654_G	14	60.135	A	B	H	A	A	B	A	H	A	A	H	H	A	H	H	A	H	A	H	H	A	H	H	H	B	A	A	H	H	B	B	H	H	H	H	H	B	B	B	A	*	A	A	A	*	A	H
C14_8884315_C	14	61.015	A	B	H	A	A	B	A	H	A	A	H	H	A	H	H	A	H	A	H	H	A	*	H	H	B	H	A	H	H	B	B	H	H	H	H	H	H	B	B	A	*	H	A	H	*	A	H
C14_8833548_A	14	61.597	A	B	A	A	A	B	A	H	A	A	H	H	A	A	H	A	H	H	H	H	A	A	H	H	B	H	A	H	H	B	B	H	H	H	H	*	H	B	B	A	*	H	A	A	*	A	H
C14_8837685_G	14	62.502	A	B	H	A	A	B	H	H	A	A	H	H	A	*	H	A	H	H	H	H	A	H	H	H	B	H	A	H	H	B	B	H	H	A	H	H	B	B	B	A	B	H	A	A	B	A	H
C14_8860012_A	14	63.913	A	B	H	A	A	B	A	H	A	A	H	H	A	H	H	A	H	H	H	H	A	A	H	H	B	H	A	H	H	B	B	H	H	A	H	H	B	B	B	A	*	A	A	H	*	A	H
C14_11099999_A	14	67.717	A	B	H	A	A	B	A	H	H	A	H	H	A	H	H	A	H	H	H	H	A	B	H	H	B	H	A	H	H	B	B	H	H	H	H	H	H	B	B	A	B	H	A	H	*	A	H
C14_11100026_T	14	67.832	A	B	H	A	A	B	A	H	H	A	H	H	A	H	H	A	H	H	H	H	A	B	H	H	B	H	A	H	H	B	B	H	H	H	H	H	H	B	B	A	B	H	A	H	*	A	H
C14_11198115_C	14	69.345	A	B	H	A	A	B	A	H	H	A	H	H	A	H	H	A	H	H	H	H	A	H	H	H	B	H	A	H	B	B	B	H	H	H	H	H	B	B	B	A	*	H	A	H	*	A	H
C14_11187190_T	14	69.877	A	B	H	A	A	B	H	H	H	A	H	H	A	B	H	A	H	H	H	H	A	H	H	H	H	B	A	H	B	B	B	H	H	H	H	H	B	B	B	A	B	H	A	H	*	A	H
C14_11183411_T	14	71.374	A	B	B	A	A	B	A	H	H	A	H	H	A	H	H	A	H	H	H	H	A	B	H	H	B	H	A	B	B	B	B	H	H	B	H	H	B	B	B	A	*	H	A	H	*	A	H
C14_11400601_T	14	73.165	A	B	A	A	A	B	A	H	H	A	H	H	A	B	B	*	H	H	H	H	A	B	H	H	B	H	A	H	B	B	B	H	H	B	H	H	H	B	B	A	B	B	A	H	*	B	H
C14_11842045_C	14	75.348	A	B	H	A	A	B	A	H	H	A	H	H	A	H	B	A	H	H	H	H	A	H	H	H	B	H	A	H	B	B	B	H	H	B	H	H	B	B	B	A	*	H	A	H	*	H	H
C14_11842062_G	14	75.412	A	B	H	A	A	B	A	H	H	A	H	H	A	H	B	A	H	H	B	H	A	H	H	H	B	H	A	H	B	B	B	H	H	B	H	H	B	B	B	A	*	H	A	H	*	H	H
C14_11842022_C	14	75.878	A	B	H	H	A	B	A	H	H	A	H	H	A	H	B	A	H	H	H	H	A	B	H	H	B	B	A	H	B	B	B	H	H	B	H	H	B	B	B	A	*	H	A	H	*	H	H
C14_11939036_C	14	77.48	A	B	H	A	A	B	A	H	H	A	H	H	A	*	B	A	H	H	H	H	A	A	H	H	B	H	A	H	B	B	B	H	H	*	H	H	B	B	B	A	*	H	A	H	B	H	H
C14_9988785_G	14	78.721	A	H	H	A	A	B	A	H	H	A	H	H	A	*	B	A	H	H	H	H	A	A	H	H	B	H	A	H	B	B	B	H	H	*	H	H	B	B	B	A	*	H	A	H	*	H	H
C14_9988757_T	14	79.408	A	B	H	H	A	B	H	H	H	A	H	H	A	*	B	A	H	H	H	H	A	A	H	H	B	H	A	H	B	B	B	H	H	B	H	H	B	B	B	A	B	B	A	H	*	H	H
C14_10418155_G	14	81.837	A	B	H	H	A	B	A	H	H	A	H	H	A	*	B	A	H	H	H	H	A	*	H	H	H	H	A	H	B	B	B	H	H	*	H	H	B	B	B	A	B	H	A	H	*	H	H
C14_13183692_A	14	84.75	A	B	*	A	A	H	A	H	H	A	H	H	A	*	B	A	B	H	H	H	A	*	H	H	B	H	A	H	B	B	B	H	H	A	H	H	B	B	B	A	B	H	A	H	*	H	H
C14_13074871_C	14	85.67	A	B	B	H	A	H	A	H	H	A	H	H	A	A	B	A	B	H	H	H	A	H	H	H	B	H	A	H	B	B	B	H	H	A	H	H	B	B	B	A	*	H	A	H	A	H	H
C14_13640648_T	14	86.461	A	B	H	A	*	H	A	H	H	A	H	H	A	H	B	A	B	H	H	H	A	B	H	H	H	H	A	H	B	B	B	H	H	H	H	H	B	B	B	A	*	H	A	H	A	H	H
C14_14868789_A	14	88.254	A	B	H	A	A	H	A	H	H	A	H	H	A	B	B	A	B	H	H	H	A	B	H	H	H	H	A	H	B	B	B	H	H	B	H	H	B	B	B	A	*	H	A	H	*	H	H
C14_14868830_C	14	88.534	A	B	H	A	A	H	A	H	H	A	H	H	A	B	B	A	B	H	H	H	A	B	H	H	H	H	A	H	B	B	B	H	H	B	H	H	B	B	B	A	*	H	A	H	*	H	H
C14_15375573_C	14	90.528	A	B	H	A	A	H	A	H	H	A	H	H	A	A	B	A	B	H	B	H	A	B	H	H	H	H	A	H	B	B	B	H	H	B	H	H	H	B	B	A	*	H	A	H	*	A	H
C14_15183746_C	14	91.91	A	B	A	A	A	A	A	H	H	A	H	H	A	B	B	A	B	H	H	H	A	B	H	H	H	H	A	H	B	B	B	H	H	A	H	H	H	B	B	A	*	A	A	H	*	H	H
C14_9131664_C	14	95.187	A	B	A	A	A	H	A	H	H	A	H	H	A	*	B	A	B	H	H	H	A	H	H	H	H	H	A	H	B	B	B	A	A	A	H	H	B	B	B	A	*	H	A	H	*	H	H
C14_9131670_A	14	95.391	A	B	A	A	A	H	A	H	H	A	H	H	A	*	B	A	B	H	H	H	A	H	H	H	H	H	A	H	B	B	B	A	A	A	H	H	B	B	B	A	*	H	A	H	*	H	H
C14_16375183_A	14	99.459	A	B	B	A	A	H	A	H	H	H	H	H	A	*	B	A	B	A	H	H	H	H	B	B	H	H	A	H	B	B	B	H	H	H	H	H	H	B	B	A	*	H	A	H	*	B	H
C14_17527276_T	14	102.668	A	B	B	A	A	H	A	H	H	H	H	H	A	B	B	*	B	B	H	H	H	H	H	B	H	H	A	H	B	H	H	H	H	B	A	H	H	B	B	A	*	H	A	H	*	B	H
C14_17361297_T	14	104.006	A	B	B	A	A	H	A	H	B	H	H	H	A	H	B	H	B	B	H	H	H	H	H	B	H	H	A	H	H	H	H	H	A	*	A	H	H	B	B	A	*	H	A	A	*	B	H
C14_17361275_G	14	104.187	A	B	B	A	A	H	A	H	B	H	H	H	A	H	B	H	B	B	H	H	H	H	H	B	H	H	A	H	H	H	H	H	A	*	A	H	H	B	B	A	*	H	A	A	*	B	H
C14_17798285_A	14	106.015	A	B	B	H	A	H	A	H	H	H	H	H	A	H	B	H	B	B	H	H	H	H	H	B	H	H	A	H	H	H	H	H	A	H	A	H	H	B	B	A	*	H	A	H	*	B	H
C14_17802115_A	14	107.721	A	B	B	A	A	H	A	H	H	H	H	H	A	*	B	H	B	B	H	H	H	*	H	B	H	H	A	H	H	H	H	A	A	H	A	H	H	B	B	A	B	H	A	H	B	B	H
C14_17802108_A	14	107.755	A	B	B	A	A	H	A	H	H	H	H	H	A	B	B	H	B	B	H	H	H	*	H	B	H	H	A	H	H	H	H	A	A	H	A	H	H	B	B	A	B	H	A	H	B	B	H
C14_18049750_T	14	110.895	A	B	B	A	A	H	A	H	H	H	H	H	A	*	B	H	B	B	H	H	H	A	H	B	H	H	A	H	H	H	H	A	A	H	A	H	H	B	B	A	B	H	A	*	*	B	H
C14_18049752_A	14	111.261	A	B	B	A	A	H	A	H	H	H	H	H	A	*	B	H	B	B	H	H	H	A	H	B	H	H	A	H	H	H	H	A	A	H	A	H	H	B	B	A	*	H	A	A	*	B	H
C14_20759934_A	14	118.162	A	B	B	A	A	B	B	H	A	H	H	H	A	B	B	B	B	B	B	H	H	A	H	B	H	B	A	H	A	H	H	A	H	A	A	H	A	B	B	A	*	*	A	H	*	B	H
C14_20186154_T	14	119.28	A	B	B	H	A	B	A	H	A	H	H	H	A	B	B	H	B	B	B	H	H	*	H	H	H	B	A	H	A	H	H	A	H	A	A	H	A	B	B	A	A	B	A	A	B	B	H
C14_21217580_G	14	120.65	A	B	B	A	A	B	H	H	A	H	H	H	A	B	B	B	B	B	B	H	H	A	H	B	H	B	A	H	A	H	H	A	A	A	A	H	H	B	B	A	*	B	A	H	*	B	H
C14_20011457_C	14	121.657	A	B	B	A	A	B	H	H	A	H	H	H	A	*	B	H	B	B	B	H	H	A	H	B	H	B	A	H	A	H	H	A	A	A	A	H	A	B	B	A	*	B	A	H	*	H	H
C14_20017195_G	14	122.428	A	B	B	A	A	B	H	H	A	H	H	H	A	*	B	H	B	B	B	H	H	A	H	B	H	B	A	H	A	H	H	A	A	A	A	H	A	B	B	A	A	B	A	H	*	B	H
C14_21063586_A	14	124.094	A	B	B	H	A	B	H	H	A	H	H	H	A	H	B	H	B	B	B	H	H	A	H	B	B	B	A	H	A	H	H	A	A	A	A	H	A	B	B	A	*	B	A	H	H	B	H
C14_19988493_C	14	124.758	A	B	B	H	H	B	H	H	A	B	H	H	A	B	B	H	B	B	B	H	H	A	H	B	H	B	A	H	A	H	H	A	A	A	A	H	A	B	B	A	*	B	A	H	*	B	H
C14_19988598_T	14	125.808	A	B	B	H	H	B	B	H	A	B	H	H	A	B	B	H	B	B	B	H	H	*	H	B	B	B	A	H	A	H	H	A	A	A	A	H	A	B	B	A	B	B	A	A	*	B	H
C14_22458635_A	14	129.363	A	B	B	A	A	B	H	H	A	H	H	H	A	B	B	H	B	B	B	H	H	A	H	B	H	H	A	H	A	H	H	A	A	A	A	H	A	B	B	A	*	B	A	A	*	B	H
C14_21917748_A	14	130.267	A	B	B	A	A	B	H	H	A	H	H	H	A	H	B	H	B	B	B	H	H	A	H	B	H	H	A	H	A	H	*	A	A	A	A	H	A	B	B	A	*	B	A	H	*	B	H
C14_22346279_T	14	131.06	A	B	B	A	A	B	H	H	A	B	H	H	A	A	B	H	B	B	B	H	H	A	H	B	H	H	A	H	A	H	B	A	A	A	A	H	A	B	B	A	*	B	A	H	A	B	H
C14_22566915_A	14	133.478	A	B	B	H	*	B	B	H	A	B	H	H	A	A	B	H	B	B	B	H	H	A	H	B	B	H	A	H	A	H	H	A	A	A	A	H	A	B	B	A	A	B	A	*	*	B	H
C14_22566923_C	14	133.506	A	B	B	H	*	B	B	H	A	B	H	H	A	A	B	H	B	B	B	H	H	A	H	B	B	H	A	H	A	H	H	A	A	A	A	H	A	B	B	A	A	B	A	*	*	B	H
C14_22847848_A	14	135.11	A	B	B	A	A	B	B	H	A	A	H	H	A	H	B	B	B	B	B	H	H	A	H	B	H	H	A	H	A	H	H	A	A	*	A	H	A	H	B	A	*	B	A	H	B	B	B
C14_22847760_T	14	135.34	A	B	B	A	A	B	B	H	A	H	H	H	A	H	B	B	B	B	B	H	H	A	H	B	H	H	A	H	A	H	H	A	A	*	A	H	A	H	B	A	*	B	A	H	B	B	B
C14_23531080_C	14	137.772	A	B	B	H	H	B	B	B	A	H	B	H	A	B	B	H	B	B	B	H	H	A	H	B	H	H	A	H	A	H	H	A	A	A	A	H	H	H	B	A	*	B	A	H	*	B	B
C14_23530887_G	14	139.344	A	B	B	H	A	B	B	B	A	H	B	H	A	B	B	H	B	B	B	H	H	*	H	B	H	H	A	H	A	H	H	A	A	A	A	H	H	H	B	A	*	B	A	H	*	B	B
C14_23867262_C	14	141.577	A	B	B	H	B	B	B	B	A	H	B	H	A	*	B	B	B	B	H	H	H	A	H	B	H	H	A	H	H	H	H	A	A	A	A	H	A	H	B	A	A	B	A	H	B	B	B
C14_23713949_T	14	143.021	A	B	B	A	A	B	B	B	A	H	B	H	A	*	B	H	B	B	H	H	H	A	H	B	H	H	A	H	A	H	H	H	A	A	A	H	A	H	B	A	*	B	H	B	*	B	B
C15_188688_A	15	0	B	B	A	A	A	B	A	H	A	A	H	B	H	H	B	A	A	A	H	H	H	B	H	H	H	B	B	H	B	A	A	H	H	A	B	B	H	H	H	H	*	A	B	H	*	A	B
C15_1259114_C	15	4.016	B	H	A	A	B	H	H	H	H	A	H	H	H	A	B	A	A	A	H	H	H	B	B	H	H	H	B	H	B	A	A	H	H	B	B	B	B	H	H	H	B	H	H	A	A	H	B
C15_1259074_G	15	4.596	B	H	A	A	B	H	H	H	H	A	H	H	H	*	B	A	A	A	H	H	H	B	B	H	H	H	B	H	B	A	A	H	H	B	B	B	B	H	H	H	*	H	H	H	A	H	B
C15_2270689_G	15	7.931	B	A	A	A	A	H	A	H	H	A	H	H	H	A	H	A	A	H	H	H	H	*	B	B	H	B	B	H	B	A	A	H	H	B	B	B	B	H	H	H	*	A	B	H	*	H	H
C15_2270707_C	15	8.07	B	*	A	A	A	H	A	H	H	A	H	H	H	A	H	A	A	H	H	H	H	*	B	B	H	B	B	H	B	A	A	H	H	B	B	B	B	H	H	H	*	A	B	H	*	H	H
C15_1907845_C	15	10.139	B	B	A	A	H	H	A	H	H	A	H	H	H	A	H	A	A	A	A	H	H	B	B	B	H	B	B	H	B	A	A	H	H	A	B	B	H	H	H	H	*	H	B	H	*	H	H
C15_2083018_T	15	11.101	B	H	A	A	A	H	A	H	H	A	H	H	H	*	H	A	A	H	H	H	H	B	B	B	H	B	B	H	B	A	A	H	H	H	B	B	H	H	H	A	B	*	B	H	*	H	H
C15_1977041_T	15	12.087	B	H	A	A	H	H	A	H	H	A	H	H	H	*	H	A	A	H	H	H	H	*	B	B	H	B	B	H	B	A	A	H	H	A	B	B	B	H	H	H	*	H	B	H	*	H	H
C15_2102081_G	15	12.568	B	H	A	A	H	H	A	H	H	A	H	H	H	H	H	A	A	H	H	H	H	B	B	B	H	B	B	H	B	A	A	H	H	A	B	B	B	H	H	H	*	H	B	H	*	H	H
C15_2034905_A	15	12.947	B	*	A	A	H	H	A	H	H	A	H	H	H	H	H	A	A	H	H	H	H	B	B	B	H	B	B	H	B	A	A	H	H	H	B	B	B	H	H	H	*	H	B	H	*	H	H
C15_2034848_T	15	13.396	B	H	A	A	H	H	A	H	H	A	H	H	H	H	H	A	A	H	H	H	H	B	B	B	H	B	B	H	B	A	A	H	H	H	B	B	B	H	H	H	*	H	B	H	*	H	H
C15_2253729_T	15	13.844	B	H	A	A	H	H	A	H	H	A	H	H	H	H	H	A	A	H	H	H	H	B	B	B	H	B	B	H	B	A	A	H	H	A	B	B	H	H	H	H	*	H	B	H	*	H	H
C15_1911786_C	15	14.307	B	H	A	A	H	H	A	H	H	A	H	H	H	H	H	A	A	H	H	H	H	B	B	B	H	B	B	H	B	A	A	H	A	H	B	B	H	H	H	H	B	H	B	A	*	H	H
C15_1911815_A	15	14.42	B	H	A	H	H	H	A	H	H	A	H	H	H	H	H	A	A	H	H	H	H	B	B	B	H	B	B	H	B	A	A	H	A	H	B	B	H	H	H	H	B	H	B	A	*	H	H
C15_2098140_C	15	15.055	B	H	A	A	H	H	A	H	H	A	H	H	H	B	H	A	A	A	H	H	H	B	B	B	H	B	B	H	B	A	A	H	H	H	B	B	H	H	H	H	*	H	B	B	*	H	H
C15_2218072_A	15	15.604	B	H	A	A	H	H	A	H	H	A	H	H	H	H	H	A	A	H	H	H	H	B	B	B	H	B	B	H	B	A	A	H	H	H	B	B	H	H	H	H	*	H	B	B	*	H	H
C15_1911928_A	15	16.252	B	H	A	A	*	H	A	H	H	A	H	H	H	*	H	A	A	A	H	H	H	B	B	B	B	B	B	H	B	A	A	H	H	H	B	B	B	H	H	H	B	H	B	H	A	A	H
C15_1911963_C	15	16.434	B	H	A	A	*	H	A	H	H	A	H	H	H	*	H	A	A	A	H	H	H	B	B	B	B	B	B	H	B	A	A	H	H	H	B	B	B	H	H	H	B	H	B	H	A	A	H
C15_3151852_G	15	22.851	B	A	A	A	H	A	A	H	H	A	H	H	H	*	H	A	A	A	H	H	H	H	B	B	H	H	B	H	B	A	A	H	H	H	B	B	B	A	H	H	B	B	B	H	H	H	H
C15_3528068_G	15	27.32	B	H	H	A	H	A	A	H	H	A	H	H	H	A	H	B	A	A	B	H	H	B	B	B	H	H	B	H	B	H	A	H	H	H	B	B	H	A	H	H	*	B	B	H	*	H	H
C15_3757578_T	15	28.524	B	H	H	A	H	A	A	H	H	A	H	H	H	B	H	H	A	A	B	H	H	B	B	B	H	H	B	H	B	H	A	H	H	B	B	B	H	A	H	H	*	B	B	H	*	H	H
C15_3757487_G	15	28.63	B	H	H	A	H	A	A	H	H	A	H	H	H	B	H	H	A	A	B	H	H	B	B	B	H	H	B	H	B	H	A	H	H	B	B	B	H	A	H	H	*	B	B	H	*	H	H
C15_3852198_C	15	30.02	B	A	H	A	H	A	A	H	H	A	H	H	H	*	H	A	A	A	B	H	H	B	B	B	H	H	B	H	B	H	A	H	H	A	B	B	H	A	H	H	*	B	B	H	*	H	H
C15_3920924_G	15	30.787	B	H	H	A	H	A	A	H	H	A	H	H	H	*	H	A	A	A	B	H	H	*	B	B	H	H	B	H	B	H	A	H	H	A	B	B	H	A	H	H	*	B	B	H	*	H	H
C15_3920981_C	15	31.118	B	H	H	A	H	A	A	H	H	A	H	H	H	*	H	A	A	A	B	H	H	*	B	B	H	H	B	H	B	H	A	H	H	A	B	B	H	A	H	H	*	B	B	H	*	H	H
C15_4182684_C	15	33.173	B	H	H	A	H	A	A	H	A	A	H	H	H	*	H	H	A	A	B	H	H	B	B	B	H	H	H	H	B	H	A	H	H	B	B	B	H	A	H	H	*	B	B	A	*	H	H
C15_4182823_C	15	33.784	B	H	H	A	H	A	A	H	A	A	H	H	H	*	H	H	A	A	B	H	H	B	B	B	H	H	H	H	B	H	A	H	H	B	B	B	H	A	H	H	*	B	B	A	*	H	H
C15_4494144_A	15	35.763	B	H	H	A	H	A	A	H	H	A	H	H	H	A	H	A	A	A	B	H	H	B	B	B	H	H	H	H	B	H	A	H	H	H	B	B	H	A	H	H	*	B	B	H	*	H	H
C15_4494196_C	15	36.117	B	H	H	A	H	A	A	H	H	A	H	H	H	A	H	H	A	A	B	H	H	B	B	B	H	H	H	H	B	H	A	H	H	H	B	B	H	A	H	H	*	B	B	H	*	H	H
C15_4481479_A	15	36.757	B	H	H	A	*	A	A	H	H	A	H	H	H	A	H	H	A	A	B	H	H	B	B	B	H	H	H	H	B	H	A	H	H	H	B	B	H	A	H	H	*	B	B	H	*	H	H
C15_4481527_A	15	36.789	B	H	H	A	*	A	A	H	H	A	H	H	H	A	H	H	A	A	B	H	H	B	B	B	H	H	H	H	B	H	A	H	H	H	B	B	H	A	H	H	*	B	B	H	*	H	H
C15_4809745_C	15	37.376	B	H	H	A	H	A	A	H	H	A	H	H	H	*	H	H	A	A	B	H	H	*	B	B	H	H	B	H	B	H	A	H	H	H	B	B	H	A	H	H	*	B	B	H	*	H	H
C15_4563038_C	15	37.945	B	H	H	A	A	A	A	H	H	A	H	H	H	A	H	H	A	A	B	H	H	B	B	B	H	H	B	H	B	H	A	H	H	H	B	B	H	A	H	H	*	B	B	H	*	H	H
C15_4563198_A	15	38.118	B	H	*	A	A	A	A	H	H	A	H	H	H	A	H	H	A	A	B	H	H	B	B	B	H	H	B	H	B	H	A	H	H	A	B	B	H	A	H	H	*	B	B	H	*	H	H
C15_4767206_A	15	38.991	B	H	H	A	H	A	A	H	H	A	H	H	H	A	H	H	A	A	B	H	H	B	B	B	H	H	B	H	B	H	A	H	H	A	B	B	H	A	H	H	B	B	B	H	*	H	H
C15_5378520_C	15	41.31	B	H	A	A	H	A	A	H	H	A	H	H	A	H	H	H	A	A	B	H	H	B	B	B	H	H	B	H	B	H	A	H	A	A	B	B	H	A	A	H	*	B	B	H	*	H	H
C15_6212021_G	15	42.416	B	H	H	H	H	A	A	H	H	A	H	H	A	A	H	H	A	A	B	H	H	B	B	B	H	H	B	H	B	H	A	H	H	A	B	B	H	A	A	H	*	B	B	H	*	H	H
C15_6208086_T	15	43.157	B	A	H	A	H	A	A	H	H	A	H	H	A	A	H	H	A	A	B	H	H	B	B	B	H	H	B	H	B	H	A	H	H	H	B	B	H	A	A	H	B	B	B	A	*	H	H
C15_6208101_C	15	43.407	B	A	H	H	H	A	A	H	H	A	H	H	A	A	H	H	A	A	B	H	H	B	B	B	H	H	B	H	B	H	A	H	H	H	B	B	H	A	A	H	B	B	B	A	*	H	H
C15_5920795_A	15	44.057	B	H	H	H	H	A	A	H	H	A	H	H	A	H	H	H	A	A	B	H	H	B	B	B	H	H	B	H	B	H	A	H	A	H	B	B	H	A	A	H	B	B	B	H	*	H	H
C15_6087742_G	15	44.712	B	H	H	H	H	A	A	H	H	A	H	H	A	B	H	H	A	A	B	H	H	B	B	B	H	H	B	H	B	H	A	H	A	A	B	B	H	A	A	H	*	B	B	H	B	*	H
C15_6429021_T	15	45.061	B	H	H	H	H	A	A	H	H	H	H	H	A	A	H	H	A	A	B	H	H	B	B	B	H	H	B	H	B	H	A	H	H	H	B	B	H	A	A	H	B	B	B	H	*	H	H
C15_6257360_T	15	45.591	B	A	H	H	H	A	A	H	H	A	H	H	A	*	H	H	A	A	B	H	H	*	B	B	H	H	B	H	B	H	A	H	H	*	B	B	H	A	A	H	B	B	B	H	A	H	H
C15_6478452_C	15	46.081	B	H	H	H	H	A	A	H	H	H	H	H	A	H	H	B	A	A	B	H	H	B	B	B	H	H	B	H	B	H	A	H	H	B	B	B	H	A	H	H	*	B	B	H	*	H	H
C15_6478499_G	15	46.318	B	H	H	H	H	A	A	H	H	H	H	H	A	H	H	B	A	A	B	H	H	B	B	B	H	H	B	H	B	H	A	H	H	B	B	B	H	A	H	H	*	B	B	H	*	H	H
C15_6478545_A	15	46.81	B	H	H	H	H	A	A	H	H	B	H	H	A	H	H	B	A	A	B	H	H	B	B	B	H	H	B	H	B	H	A	H	H	B	B	B	H	A	A	H	*	B	B	H	*	H	H
C15_6800959_C	15	48.321	B	H	H	H	H	A	A	H	H	H	H	H	A	*	H	H	A	A	B	H	H	B	B	B	H	H	B	H	B	H	A	H	H	B	B	B	H	A	A	H	B	B	B	B	B	H	H
C15_6728691_T	15	49.14	B	H	H	H	A	A	A	H	H	B	H	H	A	B	H	H	A	A	B	H	H	B	B	B	H	H	B	H	B	H	A	H	H	A	B	B	H	A	A	H	*	B	B	B	*	H	H
C15_7283135_T	15	50.795	B	H	H	H	H	A	A	H	H	H	H	H	A	A	H	H	H	A	B	H	H	B	B	B	H	H	B	H	B	H	A	H	H	B	B	B	H	A	A	H	*	B	B	H	*	H	H
C15_7794652_G	15	52.753	B	H	*	H	A	A	H	H	H	A	H	H	A	A	H	H	H	A	B	H	H	B	B	B	H	H	B	H	B	H	H	H	H	B	B	B	H	A	A	H	*	B	B	*	*	H	H
C15_9086634_G	15	55.545	H	H	H	A	H	A	H	H	H	H	H	H	A	*	H	H	B	A	B	H	H	*	B	B	H	H	B	H	B	H	A	H	H	B	B	B	H	A	A	B	A	B	B	H	*	H	H
C15_9039282_T	15	57.532	H	H	A	H	A	A	A	H	H	H	H	H	A	A	H	H	H	A	B	H	H	B	B	B	H	H	B	H	H	H	A	H	H	B	B	B	H	A	A	B	A	B	H	A	*	A	H
C15_9701957_C	15	62.016	H	H	B	H	H	A	H	H	H	H	H	H	A	*	H	H	H	A	H	H	B	B	B	H	H	H	B	H	B	H	A	H	H	B	B	B	H	A	A	B	*	H	H	H	*	H	H
C15_9711125_C	15	63.413	H	B	B	H	H	A	H	H	H	H	H	H	A	*	H	*	H	A	H	H	B	B	B	H	H	H	B	H	B	H	H	H	H	B	B	B	H	A	A	B	*	H	H	H	*	H	H
C15_9711095_A	15	63.515	H	B	B	H	H	A	H	H	H	H	H	H	A	*	H	H	H	A	H	H	B	B	B	H	H	H	B	H	B	H	H	H	H	B	B	B	H	A	A	B	*	H	H	H	*	H	H
C15_9954472_A	15	65.44	H	H	B	H	H	A	H	H	H	H	H	H	A	A	H	H	H	A	H	H	B	H	B	H	H	H	B	H	B	H	H	H	H	B	B	B	H	A	A	B	*	B	H	H	*	H	H
C15_9974865_G	15	66.902	H	H	B	H	H	A	H	H	H	H	H	H	A	*	H	H	H	A	H	H	B	*	B	H	H	H	B	H	B	H	H	H	H	B	B	B	B	A	A	B	*	H	H	H	*	H	H
C15_9974794_T	15	67.187	H	H	B	H	H	A	H	H	H	H	H	H	A	A	H	H	H	A	H	H	B	*	B	H	H	H	B	H	B	H	H	H	H	B	B	B	B	A	A	B	*	H	H	H	*	H	H
C15_10023687_C	15	68.169	H	H	B	H	B	A	H	H	H	A	H	H	A	A	H	B	H	A	H	H	B	A	B	H	H	H	B	H	B	H	B	H	H	B	B	B	B	A	A	B	A	H	H	H	*	H	H
C15_10089837_A	15	69.31	H	B	B	H	H	A	H	H	H	H	H	H	A	*	H	H	H	A	H	H	B	H	B	H	H	H	B	H	B	H	H	H	H	B	B	B	B	A	A	B	*	H	H	H	*	H	H
C15_10089845_G	15	69.411	H	B	B	H	H	A	H	H	H	H	H	H	A	*	H	H	H	A	H	H	B	H	B	H	H	H	B	H	B	H	H	H	H	B	B	B	B	A	A	B	*	H	H	H	*	H	H
C15_10078112_T	15	71.331	H	H	B	H	H	A	H	H	H	H	H	H	A	A	H	B	H	*	B	H	B	*	B	H	B	H	B	H	B	H	B	H	H	B	B	B	B	A	A	B	B	A	H	H	*	A	B
C15_10706330_A	15	76.517	H	A	B	A	H	H	H	H	H	H	H	H	A	A	H	H	H	H	H	B	B	H	B	H	H	H	H	A	B	H	H	H	A	B	B	B	B	A	A	B	*	H	H	H	*	H	H
C15_10753122_T	15	77.379	H	H	B	A	A	H	H	H	H	H	H	H	A	A	H	H	H	H	H	B	B	*	B	H	H	H	H	A	H	H	H	H	A	B	B	B	B	A	A	B	B	H	H	H	A	H	H
C15_10836411_G	15	78.849	H	*	B	A	H	H	H	H	H	H	H	H	A	A	H	H	H	H	H	B	B	H	B	H	H	H	H	A	B	H	H	H	A	B	B	H	B	A	A	B	B	H	H	*	*	A	H
C15_10869284_G	15	79.889	H	H	B	A	H	H	H	H	H	H	H	H	A	*	H	H	H	H	H	B	B	*	B	B	H	H	H	A	B	H	H	H	A	B	B	H	B	A	A	B	*	H	H	H	*	H	H
C15_10869258_G	15	79.911	H	H	B	A	H	H	H	H	H	H	H	H	A	*	H	H	H	H	H	B	B	*	B	B	H	H	H	A	B	H	H	H	A	B	B	H	B	A	A	B	*	H	H	H	*	H	H
C15_10804215_T	15	81.352	H	H	B	A	H	H	H	H	B	A	H	H	A	A	H	H	H	B	H	B	B	H	B	H	H	H	H	A	B	H	H	H	A	B	B	B	H	H	A	B	*	H	H	H	B	H	H
C15_10804172_G	15	81.634	H	H	B	A	H	H	H	H	H	A	H	H	A	A	H	H	H	B	H	B	B	H	B	H	H	H	H	A	B	H	H	H	A	B	B	B	H	H	A	B	*	H	H	H	B	H	H
C15_11088161_G	15	85.151	B	B	B	A	H	H	H	H	B	B	H	H	A	A	B	H	H	B	H	B	B	H	B	B	H	H	H	A	B	H	H	B	A	B	B	H	B	A	A	B	B	A	A	*	B	B	H
C15_11088148_A	15	85.457	B	B	B	A	H	H	H	H	B	B	H	H	A	A	B	H	H	B	H	B	B	H	B	B	H	H	H	A	B	H	H	B	A	B	B	H	B	A	A	B	B	A	A	*	B	B	H
C15_11088486_T	15	87.446	B	H	B	A	H	H	H	H	H	B	H	H	A	A	B	B	H	H	H	B	B	A	B	H	H	H	H	A	B	H	H	H	A	B	B	H	B	A	H	B	B	A	H	*	*	H	H
C15_11088546_G	15	88.22	B	H	B	A	H	H	H	H	H	H	B	H	A	A	B	B	H	H	H	B	B	A	B	H	H	B	H	A	B	H	H	H	A	B	B	H	B	A	H	B	B	A	H	*	*	H	B
C15_11088369_A	15	89.803	B	H	B	A	H	H	H	B	B	B	B	H	A	A	B	H	H	H	H	B	B	H	B	H	H	B	H	A	B	H	H	H	A	B	B	H	B	A	H	B	B	A	H	*	*	H	B
C15_11978554_T	15	96.66	B	H	B	A	B	H	B	H	H	H	H	H	A	A	B	H	H	H	H	B	B	*	B	H	H	B	H	H	B	H	H	H	A	B	H	H	B	H	A	B	B	A	H	B	*	H	H
C15_11978496_C	15	97.202	B	H	B	A	B	H	B	A	H	H	H	H	A	A	B	H	H	H	H	B	B	*	B	H	H	B	H	H	B	H	H	H	A	B	H	H	B	H	A	B	B	A	H	B	*	H	H
C15_12250779_C	15	100.884	B	B	B	A	B	H	B	A	H	B	H	H	A	B	H	B	H	H	H	B	B	*	B	H	H	H	H	H	B	H	H	H	A	B	H	H	B	H	A	B	*	A	H	B	*	H	H
C15_12748542_C	15	107.512	B	B	H	A	H	B	B	A	H	H	H	H	A	A	H	H	H	H	H	B	B	B	B	H	H	H	H	H	B	A	H	A	A	B	H	H	B	H	H	H	*	A	H	B	*	A	H
C15_12864305_G	15	108.49	B	B	H	A	H	B	B	A	H	H	H	H	A	*	H	H	H	H	H	B	B	*	B	H	H	H	H	B	B	A	H	A	A	B	H	H	B	H	H	H	B	A	H	B	B	H	H
C15_12864285_A	15	109.72	B	B	H	A	A	B	B	A	H	H	H	H	A	*	H	H	H	A	H	B	B	A	B	H	H	H	H	H	B	A	H	A	A	B	H	H	B	H	A	H	*	A	H	H	*	H	H
C15_13070543_T	15	111.167	B	B	H	A	H	B	B	A	H	H	H	H	A	*	H	B	H	H	H	B	B	*	B	H	H	H	H	H	B	A	H	A	A	B	H	H	B	H	H	H	*	A	A	A	*	H	H
C15_13070457_T	15	111.313	B	B	H	A	H	B	B	A	H	H	H	H	A	*	H	B	H	H	H	B	B	H	B	H	H	H	H	H	B	A	H	A	A	B	H	H	B	H	H	H	*	A	A	A	*	H	H
C15_13178262_A	15	112.794	B	B	H	A	H	B	B	A	H	H	H	H	A	A	H	H	H	H	H	B	B	H	B	H	H	H	H	H	B	A	H	A	A	B	H	H	B	H	H	H	*	A	H	H	*	H	H
C15_13178208_T	15	112.893	B	B	H	A	H	B	B	A	H	*	H	H	A	A	H	H	H	H	H	B	B	H	B	H	H	H	H	H	B	A	H	A	A	B	H	H	B	H	H	H	*	A	H	H	*	H	H
C15_13016220_G	15	113.739	B	B	H	A	A	B	B	A	H	H	H	H	A	A	H	H	A	A	H	B	B	A	B	H	H	H	H	H	B	A	H	A	A	B	H	A	B	H	H	H	*	A	H	A	*	H	H
C15_14075790_A	15	116.141	B	B	B	H	H	B	B	A	H	H	H	A	A	A	H	A	H	H	H	B	B	*	B	H	H	H	H	H	B	A	B	A	A	B	H	H	B	H	H	H	*	A	H	H	*	H	H
C15_14511118_G	15	116.761	B	B	B	A	A	B	B	A	H	H	H	A	A	*	H	A	H	H	H	B	B	H	B	H	H	H	H	H	B	A	H	A	A	B	H	H	B	H	H	H	*	A	H	B	*	H	H
C15_14511081_C	15	117.245	B	B	H	A	A	B	B	A	H	H	H	A	A	A	H	A	H	H	H	B	B	A	B	H	H	H	H	H	B	A	H	A	A	B	H	H	B	H	H	A	*	A	H	H	*	H	H
C15_18966646_C	15	119.181	B	B	H	A	A	B	B	A	A	A	H	A	A	A	H	A	H	H	H	B	H	H	B	H	H	H	H	H	B	A	H	A	A	B	H	H	B	H	A	H	*	A	H	H	*	H	H
C15_15133465_C	15	119.617	B	B	H	H	H	B	B	A	H	A	H	A	A	*	H	A	H	H	H	B	B	H	B	H	H	H	H	H	B	A	H	A	A	B	H	H	B	H	A	H	*	A	H	H	*	H	H
C15_16894480_T	15	120.164	B	B	H	A	H	B	B	A	H	A	H	A	A	A	H	A	H	H	H	B	B	H	B	H	H	H	H	H	B	A	H	A	H	B	H	H	B	H	A	H	*	A	H	A	*	H	H
C15_15479967_G	15	121.46	B	B	H	A	H	B	B	A	H	A	H	A	A	A	H	A	H	B	H	B	B	B	B	H	H	H	H	B	B	A	H	A	A	*	H	H	B	H	A	H	B	A	H	B	*	H	H
C15_18216665_A	15	122.738	B	B	H	H	B	B	*	A	B	A	H	A	A	A	H	A	H	H	H	B	B	B	B	H	H	H	B	H	B	A	A	A	A	B	H	H	B	H	A	H	*	A	H	H	B	B	H
C15_22084831_A	15	126.475	B	B	H	A	H	B	B	H	H	A	H	A	A	A	H	A	H	H	H	B	B	*	B	H	H	H	H	H	B	A	H	A	A	B	H	H	H	B	A	H	*	A	H	H	*	H	H
C15_20575281_C	15	128.159	B	B	H	A	H	B	B	H	H	A	H	A	A	A	H	A	H	H	H	B	B	H	B	H	H	H	H	H	B	A	H	A	A	A	H	H	H	B	A	H	*	A	H	H	A	H	H
C15_20575251_A	15	128.198	B	B	H	A	H	B	B	H	H	A	H	A	A	A	H	A	H	H	H	B	B	H	B	H	H	H	H	H	B	A	H	A	A	A	H	H	H	B	A	H	*	A	H	H	A	H	H
C15_19654944_C	15	129.127	B	B	H	A	B	B	B	H	H	A	H	A	A	A	H	A	H	A	*	B	B	*	B	H	H	H	H	H	B	A	H	A	A	H	H	H	H	B	A	H	*	A	H	H	*	A	H
C15_23208822_A	15	130.697	B	B	H	A	H	B	B	H	H	A	H	A	A	A	H	A	H	A	H	B	B	*	B	H	H	H	H	H	B	A	H	A	A	H	H	H	H	B	A	H	B	A	H	A	A	H	H
C15_25060543_G	15	132.121	B	B	A	H	B	B	B	H	H	A	H	A	A	A	H	A	H	B	H	B	B	*	B	H	H	H	H	H	B	A	H	A	A	A	H	H	H	B	A	H	*	A	H	A	*	H	H
C15_21596653_T	15	135.95	B	B	A	A	H	B	B	H	A	A	H	A	A	A	H	A	H	H	H	B	B	*	B	H	H	H	A	H	B	A	H	A	A	A	H	H	H	B	A	H	*	A	A	H	*	A	H
C15_21596641_C	15	136.085	B	B	A	A	H	B	B	H	A	A	H	A	A	A	H	A	H	H	H	B	B	*	B	H	H	H	A	H	B	A	H	A	A	A	H	H	H	B	A	H	*	A	A	H	*	A	H
C15_21596729_A	15	136.278	B	B	A	A	H	B	B	H	A	A	H	A	A	A	H	A	H	H	H	B	B	*	B	H	H	H	A	H	B	A	H	A	A	A	H	H	H	B	A	H	*	A	A	H	*	A	H
C16_1692480_A	16	0	A	B	A	B	H	H	H	H	H	B	B	B	H	B	A	A	B	H	B	H	H	B	A	B	H	H	B	B	B	H	B	H	H	B	H	B	A	B	A	H	A	A	A	H	*	H	A
C16_1638366_T	16	1.59	A	B	A	B	*	H	H	H	H	H	B	B	H	B	A	H	B	A	B	H	H	*	A	B	H	H	B	B	B	H	B	H	H	B	H	B	A	B	A	H	*	A	A	A	A	B	A
C16_1638379_T	16	1.907	A	B	A	B	*	H	H	H	H	H	B	B	H	B	A	H	B	A	B	H	H	B	A	B	H	H	B	B	B	H	B	H	H	B	H	B	A	B	A	H	*	A	A	A	A	B	A
C16_1451302_C	16	3.398	A	B	A	B	H	H	A	H	H	H	B	B	H	A	A	H	B	H	B	H	H	B	A	B	H	H	B	B	B	H	B	H	H	B	H	B	A	B	A	H	*	A	A	H	*	B	A
C16_1866659_T	16	5.188	A	B	A	B	H	H	H	H	A	H	B	B	H	H	A	H	B	H	B	H	H	*	A	B	H	H	B	B	B	H	B	H	H	B	H	B	A	B	A	H	*	A	A	H	*	B	A
C16_1941988_G	16	5.922	A	B	A	B	H	H	H	H	A	H	B	B	H	A	A	A	B	H	B	H	H	B	A	B	A	H	B	H	B	H	*	H	H	B	H	B	H	B	A	H	A	A	A	A	A	B	A
C16_1936535_A	16	6.917	A	B	A	H	H	H	H	H	A	H	B	B	H	H	A	H	B	H	B	H	H	B	A	B	H	H	B	B	B	H	B	H	H	B	H	B	A	B	A	H	*	A	A	A	A	B	A
C16_1936336_G	16	7.383	A	B	A	H	H	H	H	H	A	H	B	B	H	H	A	H	B	A	B	H	H	B	A	B	H	H	B	B	B	H	B	H	H	B	H	B	A	B	A	H	*	A	A	A	A	B	A
C16_1936377_G	16	7.685	A	B	A	H	H	H	H	H	A	H	B	B	H	H	A	H	B	*	B	H	H	*	A	B	A	H	B	B	B	H	B	H	H	B	H	B	A	B	A	H	*	A	A	A	A	B	A
C16_2034626_C	16	8.898	A	B	A	B	A	H	H	H	A	H	B	B	H	*	A	H	B	A	B	H	H	B	A	B	H	H	B	B	B	H	B	H	H	B	H	H	H	B	A	H	*	A	A	A	*	B	A
C16_2096081_T	16	9.428	A	B	A	B	H	H	H	H	A	H	B	B	H	H	A	H	B	H	B	H	H	B	A	B	A	H	B	B	B	H	B	H	H	B	H	B	H	B	A	H	*	A	A	A	*	H	A
C16_2264568_C	16	11.235	A	B	A	B	H	H	H	H	A	H	B	B	H	A	A	H	B	H	B	H	H	B	A	B	H	H	B	B	B	H	B	H	H	B	H	B	H	B	A	H	*	A	A	A	*	B	A
C16_2215367_C	16	12.121	A	B	A	B	H	H	H	H	A	H	B	B	H	H	A	H	B	H	B	H	H	*	A	B	A	H	B	B	B	H	B	H	H	B	H	B	A	B	A	H	*	A	A	A	A	B	A
C16_2313635_A	16	13.486	A	B	A	B	H	H	H	H	A	B	B	B	H	*	A	H	B	H	B	H	H	B	A	B	A	H	B	B	B	H	B	H	H	B	B	B	H	B	A	H	B	A	A	A	*	B	A
C16_2385703_G	16	14.463	A	B	A	*	H	H	H	H	A	B	B	B	H	B	A	H	B	H	B	H	H	B	A	B	H	H	B	B	B	H	B	H	H	B	B	B	A	B	A	H	*	H	A	A	*	B	A
C16_2422025_G	16	15.395	A	B	A	B	H	H	H	H	A	B	B	B	H	H	A	H	B	H	B	H	H	B	A	B	H	H	B	B	B	H	B	H	H	B	B	B	H	B	A	H	*	H	A	*	*	B	A
C16_2504501_G	16	15.919	A	B	A	B	H	H	A	H	A	B	B	B	H	*	A	A	B	A	B	H	H	*	A	B	A	H	B	B	B	H	B	H	H	B	B	B	H	B	A	H	*	H	A	A	A	B	A
C16_3217225_T	16	20.89	A	B	A	B	B	H	H	H	A	B	B	B	H	B	A	H	B	B	B	H	H	B	A	B	H	H	B	B	B	H	B	H	H	B	B	B	A	B	A	H	B	H	A	A	*	B	H
C16_3357513_G	16	22.054	A	B	A	B	H	H	H	H	A	B	B	B	H	*	A	H	B	B	B	H	H	B	A	B	A	H	B	B	B	H	B	H	H	B	B	B	A	B	H	H	*	H	A	A	*	B	H
C16_3337370_G	16	22.965	A	B	A	B	H	H	H	H	A	B	B	B	H	H	A	H	B	B	B	H	H	B	A	B	A	H	B	B	B	H	B	H	H	B	B	B	A	B	H	H	B	H	A	A	*	B	H
C16_3909658_C	16	27.033	A	B	A	B	A	H	H	H	A	B	H	B	H	A	H	B	B	B	B	H	A	B	A	B	A	H	B	B	H	H	B	H	H	B	H	B	A	B	H	H	A	A	A	A	*	B	H
C16_3687263_C	16	27.929	A	B	A	B	H	H	H	H	A	B	H	B	H	H	A	H	B	B	B	H	A	B	A	B	A	H	B	B	B	H	B	H	H	B	H	B	A	B	H	H	*	A	A	A	*	B	H
C16_3845164_A	16	29.867	A	B	A	B	*	H	H	H	A	B	H	B	H	B	A	H	B	B	B	H	A	B	A	B	A	H	B	B	B	H	B	H	H	B	H	B	A	B	H	H	*	A	A	A	*	B	H
C16_3845135_T	16	29.956	A	B	A	B	A	H	H	H	A	B	H	B	H	B	A	H	B	B	B	H	A	B	A	B	A	H	B	B	B	H	B	H	H	B	H	B	A	B	H	H	*	A	A	A	*	B	H
C16_3845174_C	16	30.466	A	B	A	B	*	H	H	H	A	B	H	B	H	B	A	H	B	B	B	H	A	B	A	B	A	H	B	B	B	H	B	H	H	B	H	B	A	B	H	H	*	A	A	A	*	B	H
C16_3909619_C	16	31.018	A	B	A	B	H	H	H	H	A	B	H	B	H	H	H	H	B	*	B	H	A	B	A	B	A	H	B	B	B	H	B	H	H	B	H	B	A	B	H	H	*	H	A	A	*	B	H
C16_3884370_G	16	31.569	A	B	A	B	H	H	H	H	A	B	H	B	H	H	A	H	B	B	B	H	A	B	A	B	A	H	B	B	B	H	B	H	H	B	H	B	A	B	H	H	*	H	A	A	B	B	H
C16_4211580_C	16	33.3	A	B	A	B	H	H	H	H	A	B	H	B	H	B	H	H	B	B	B	H	A	B	A	B	A	H	B	B	B	H	B	H	H	*	H	B	H	B	B	H	*	H	A	A	B	B	H
C16_4211598_C	16	33.512	A	B	A	B	H	H	H	H	A	B	H	B	H	B	H	H	B	B	B	H	A	B	A	B	A	H	B	B	B	H	B	H	H	B	H	B	H	B	B	H	B	H	A	A	B	B	H
C16_4004989_T	16	34.083	A	B	A	B	H	H	B	H	A	B	H	B	H	B	H	H	B	B	B	H	A	B	A	B	H	H	B	B	B	H	B	H	H	B	H	B	H	B	H	H	B	H	A	A	*	B	H
C16_4793109_T	16	36.337	A	B	A	B	*	H	H	H	A	B	H	B	H	*	H	H	B	B	B	H	A	B	A	B	H	H	B	B	B	H	B	H	H	B	H	B	H	B	B	H	*	B	A	A	*	B	H
C16_6782162_T	16	44.97	A	B	A	B	H	H	H	A	A	H	H	B	H	B	A	H	B	A	B	H	A	B	A	H	A	H	A	B	B	H	B	B	A	B	H	B	H	B	B	H	A	H	A	A	*	B	H
C16_6499084_G	16	45.963	A	B	A	H	H	H	H	A	A	A	H	B	H	B	H	H	B	H	B	H	A	B	A	H	A	H	H	B	B	H	B	H	A	*	H	B	H	B	B	H	*	H	A	A	*	B	H
C16_6499135_T	16	46.376	A	B	A	B	H	H	H	A	A	A	H	B	H	B	H	H	B	H	B	H	A	B	A	H	H	H	H	B	B	H	B	H	A	*	H	B	H	B	B	H	*	H	A	A	*	B	H
C16_6321749_T	16	46.851	A	B	A	B	H	H	H	A	A	H	H	B	H	*	H	A	B	H	B	H	A	B	A	H	A	H	H	B	B	H	B	H	A	*	H	B	H	B	B	H	*	H	A	A	*	B	H
C16_7603859_A	16	47.728	A	B	A	*	H	H	B	A	A	H	H	B	H	*	H	H	B	H	B	H	A	B	A	H	H	H	H	B	H	H	B	H	A	B	H	B	H	B	B	H	A	B	A	A	*	B	H
C16_10369766_G	16	48.828	H	B	A	B	B	H	B	A	A	H	H	B	H	B	H	H	B	H	B	A	A	A	A	H	H	H	H	B	B	H	B	H	H	B	H	B	H	B	B	A	A	B	A	A	*	H	H
C16_9570076_A	16	50.664	H	B	A	B	H	H	H	A	A	H	H	B	H	B	H	H	B	B	B	A	A	H	A	H	H	H	H	B	B	H	B	H	A	B	H	B	H	B	B	A	*	B	A	A	*	B	H
C16_11856303_C	16	51.414	H	B	A	B	H	H	H	A	A	H	H	B	H	B	H	H	H	H	B	A	A	*	A	H	H	H	H	B	B	H	B	H	A	B	H	B	A	B	B	A	*	B	A	H	*	B	H
C16_11810359_G	16	51.769	H	B	A	H	H	H	A	A	A	H	H	B	H	*	H	H	B	A	B	A	A	H	A	H	H	H	H	B	B	H	B	H	A	*	H	B	H	B	B	A	*	B	A	A	*	B	H
C16_11810318_G	16	51.87	H	B	A	H	H	H	A	A	A	H	H	B	H	*	H	H	B	H	B	A	A	H	A	H	H	H	H	B	B	H	B	H	A	B	H	B	H	B	B	A	A	B	A	A	*	B	H
C16_12334362_T	16	52.294	H	B	A	B	H	H	H	A	A	H	H	B	H	B	H	H	B	H	B	A	A	A	A	H	H	H	H	B	B	H	B	H	A	B	H	B	H	B	B	A	*	B	A	A	*	B	H
C16_14657785_C	16	52.886	B	B	A	B	H	H	B	A	A	H	H	B	H	*	A	H	B	H	B	A	A	*	A	H	H	H	H	B	B	H	B	H	A	B	H	B	H	B	B	A	*	B	A	A	*	B	H
C16_14657770_A	16	52.92	B	B	A	B	H	H	B	A	A	H	H	B	H	*	A	H	B	H	B	A	A	*	A	H	H	H	H	B	B	H	B	H	A	B	H	B	H	B	B	A	*	B	A	A	*	B	H
C16_14657762_A	16	53.037	B	B	A	B	H	H	B	A	A	H	H	B	H	*	A	H	B	H	B	A	A	*	A	H	H	H	H	B	B	H	B	H	A	B	H	B	H	B	B	A	*	B	A	A	*	B	H
C16_11828416_C	16	53.639	H	B	A	H	H	H	H	A	A	H	H	B	H	B	H	H	B	H	B	A	A	A	A	H	H	H	H	B	B	H	B	H	A	B	H	B	H	B	B	A	*	B	A	A	*	B	H
C16_11828361_C	16	53.678	H	B	A	H	H	H	H	A	A	H	H	B	H	B	H	H	B	H	B	A	A	A	A	H	H	H	H	B	B	H	B	H	A	B	A	B	H	B	B	A	*	B	A	A	*	B	H
C16_16576717_G	16	54.161	B	B	A	B	H	H	B	A	A	H	H	B	H	B	H	H	B	H	B	A	A	*	A	H	H	H	H	B	B	H	B	H	A	B	H	B	H	B	*	A	A	B	A	A	*	H	H
C16_12858498_A	16	54.412	B	B	A	B	H	H	H	A	A	H	H	B	H	B	H	H	B	H	B	A	A	*	A	H	H	H	H	B	B	H	B	H	A	B	H	B	H	B	B	A	A	B	A	A	*	B	H
C16_18789004_T	16	54.561	B	B	A	*	H	H	H	A	A	H	H	B	H	B	H	H	B	H	B	A	A	A	A	H	H	H	H	B	B	H	B	H	A	B	H	B	H	B	B	A	*	B	A	A	*	B	H
C16_18789211_C	16	55.033	B	B	A	B	H	H	H	A	A	H	H	B	H	B	H	H	B	H	B	A	A	H	A	H	H	H	H	B	B	H	B	H	A	B	H	B	H	B	B	A	*	B	A	A	*	B	H
C16_17086295_G	16	55.787	B	B	A	B	H	H	H	A	A	H	H	H	H	B	H	H	B	A	B	A	A	*	A	H	H	H	H	B	B	H	B	H	A	B	H	B	H	B	B	A	*	B	A	A	*	B	H
C16_17086336_A	16	56.2	B	B	H	B	H	H	H	A	A	H	H	H	H	B	H	H	H	A	B	A	A	*	A	H	H	H	H	B	B	H	B	H	A	B	H	B	H	B	B	A	*	B	A	A	*	B	H
C16_17635236_A	16	57.306	B	B	A	B	H	H	A	A	A	H	H	H	H	*	H	H	B	H	B	A	A	H	A	H	H	H	H	B	B	H	H	H	A	B	H	B	H	B	B	A	*	B	A	A	*	H	H
C16_19620769_T	16	60.384	B	B	A	H	H	H	H	H	A	A	H	H	H	*	H	H	B	H	B	A	A	B	A	H	H	H	H	B	H	H	B	H	H	B	H	B	H	B	B	A	*	B	A	A	*	B	H
C16_19620687_A	16	60.463	B	B	A	H	H	H	H	H	A	A	H	H	H	*	H	H	B	H	B	A	A	B	A	H	H	H	H	B	H	H	B	H	H	B	H	B	H	B	B	A	*	B	A	A	*	B	H
C16_19620673_A	16	60.592	B	B	A	H	H	H	H	H	A	A	H	H	H	*	H	H	B	H	B	A	A	B	A	H	H	H	H	B	H	H	B	H	H	B	H	B	H	B	B	A	*	B	A	A	*	B	H
C16_19433036_A	16	62.251	B	B	H	B	H	H	A	A	A	H	H	H	H	B	H	A	B	A	B	A	A	A	A	H	H	H	H	B	B	H	B	H	H	B	H	B	H	B	B	A	*	B	A	A	*	B	H
C16_22433562_A	16	64.467	B	H	H	B	H	H	*	H	A	H	H	H	H	*	H	H	B	H	B	A	A	A	A	H	H	H	H	B	B	H	B	H	H	B	H	B	H	H	A	A	*	H	A	A	*	B	H
C16_19958993_T	16	64.485	B	B	H	B	H	H	A	H	A	H	H	H	H	*	H	H	B	H	B	A	H	A	A	A	H	H	H	B	B	H	B	H	H	B	H	B	H	B	H	A	*	H	A	A	*	B	H
C16_20446555_G	16	64.722	B	B	H	B	H	H	*	H	A	H	H	H	H	B	H	H	B	A	H	A	A	H	A	H	H	H	H	B	B	H	B	H	H	B	H	B	H	B	H	A	A	H	A	A	*	B	H
C16_20446591_A	16	64.905	B	B	H	B	H	H	H	H	A	H	H	H	H	B	H	H	B	A	H	A	A	H	A	H	H	H	H	B	B	H	B	H	H	B	H	B	H	B	H	A	A	H	A	A	*	B	H
C16_20088818_T	16	65.702	*	B	A	B	A	H	A	H	A	H	H	H	H	B	H	H	B	B	B	A	A	A	A	H	H	H	H	B	B	H	B	A	H	B	H	B	H	B	H	A	A	H	A	A	*	B	H
C16_20633965_T	16	66.662	B	B	H	B	H	H	H	H	A	H	H	H	H	B	H	H	B	A	B	A	A	*	A	H	H	H	H	H	B	H	H	H	H	B	H	B	H	H	H	A	*	H	A	A	*	B	H
C16_20633605_T	16	67.34	B	B	H	B	A	H	H	H	A	H	H	H	H	B	A	H	B	H	B	A	A	A	A	H	H	H	H	B	B	H	B	H	H	B	H	B	H	H	H	A	*	H	A	A	*	B	H
C16_20653720_G	16	68.765	B	B	H	B	H	H	H	H	A	B	H	H	H	B	H	A	B	A	B	A	A	H	A	H	H	H	H	B	B	B	B	H	H	B	H	B	H	H	H	A	*	H	A	A	*	B	H
C16_22268263_G	16	70.383	B	B	H	B	H	H	B	H	A	H	H	H	H	B	H	A	B	H	B	A	A	H	A	H	H	H	H	B	H	H	B	H	H	*	H	B	H	H	H	A	A	A	A	A	A	H	H
C16_22117672_T	16	74.12	B	B	H	H	H	A	H	H	A	H	H	H	H	B	H	H	H	*	B	A	A	A	A	H	H	H	H	B	B	B	B	H	H	B	H	H	H	H	H	A	*	H	A	A	*	B	H
C16_21092252_A	16	75.626	B	B	H	B	A	A	H	H	A	H	H	H	H	*	H	H	H	A	B	A	A	B	A	H	H	H	H	B	B	B	H	H	H	*	H	H	H	H	H	A	A	B	A	H	*	B	H
C16_21092178_G	16	76.062	B	B	H	B	A	A	H	H	A	H	H	H	H	*	H	H	H	A	B	A	A	B	A	H	H	H	H	B	B	B	H	H	H	*	H	H	H	H	H	A	A	B	A	H	*	B	H
C16_21030116_A	16	76.884	B	B	H	*	A	A	H	H	A	H	H	H	H	*	H	H	H	A	B	A	A	*	A	H	H	H	A	B	B	B	B	H	H	B	H	H	H	H	H	A	A	H	A	B	*	B	H
C16_22643839_T	16	80.237	B	B	B	B	A	A	H	H	A	H	H	H	H	B	H	H	A	H	B	A	A	A	A	A	H	H	H	B	B	B	B	H	H	B	H	H	H	H	H	A	*	H	A	H	*	B	A
C16_22720042_C	16	81.765	B	H	B	B	A	A	A	H	H	A	H	H	H	B	A	B	A	H	B	A	A	H	A	A	H	H	H	B	B	B	B	H	H	B	H	H	H	H	H	A	*	H	A	H	*	B	A
C16_22720012_G	16	81.842	B	H	B	B	A	A	A	H	H	A	H	H	H	B	A	B	A	H	B	A	A	H	A	A	H	H	H	B	B	B	B	H	H	B	H	H	H	H	H	A	*	H	A	H	*	B	A
C16_22834005_G	16	84.954	B	H	B	B	A	A	H	H	H	H	H	H	H	B	A	*	A	H	B	A	H	A	A	A	H	H	H	B	B	B	B	H	H	B	H	H	H	H	H	A	*	H	A	H	*	B	A
C16_23063571_C	16	86.81	B	H	B	B	A	A	B	H	H	H	H	H	H	B	H	H	A	H	B	A	H	A	A	A	A	H	H	B	B	B	B	H	H	B	H	H	H	H	H	A	A	H	A	H	*	B	A
C16_23063643_G	16	86.987	B	H	B	B	A	A	B	H	H	H	H	H	H	B	H	H	A	H	B	A	H	A	A	A	A	H	H	B	B	B	B	H	H	B	H	H	H	H	H	A	A	H	A	H	*	B	A
C16_22976786_T	16	88.292	B	H	B	B	A	A	H	H	A	H	H	H	H	B	H	H	A	H	B	A	H	*	A	A	H	H	H	B	B	B	B	H	H	B	H	H	H	H	H	A	A	H	A	H	*	B	A
C16_23479951_A	16	90.704	B	A	B	B	A	A	A	H	A	H	H	H	H	*	H	H	A	A	B	A	H	A	A	A	H	H	H	B	B	B	B	H	H	B	H	H	H	H	H	H	*	H	A	A	*	A	A
C16_23518418_T	16	92.156	B	A	B	B	A	A	H	H	H	H	H	H	H	*	H	H	A	H	B	A	H	A	A	A	H	H	H	B	B	B	B	B	H	B	H	H	H	H	H	H	A	H	A	H	A	H	A
C16_23701778_C	16	93.625	B	A	B	B	A	A	A	H	H	H	H	H	H	B	H	H	A	H	B	A	H	A	A	A	H	H	H	B	B	B	B	H	H	B	H	H	H	H	H	H	*	H	H	*	*	H	A
C16_23864325_T	16	94.197	B	A	B	B	A	A	H	H	H	H	H	H	H	B	B	H	A	H	B	A	H	A	A	A	H	H	H	B	B	B	B	H	H	B	H	H	H	H	H	H	*	H	A	H	*	H	A
C16_23864294_C	16	94.253	B	A	B	B	A	A	H	H	H	H	H	H	H	B	B	H	A	H	B	A	H	A	A	A	H	H	H	B	B	B	B	H	H	*	H	H	H	H	H	H	*	H	A	H	*	H	A
C16_24070708_C	16	96.604	B	A	B	B	A	A	H	H	H	H	H	A	A	B	B	H	A	B	B	A	H	*	A	A	H	H	H	B	B	B	B	H	H	B	H	H	H	H	H	H	B	A	A	A	B	H	A
C16_24070658_G	16	97.355	B	A	B	B	A	A	H	H	H	H	H	A	A	H	B	H	A	H	B	A	H	*	A	A	H	H	H	B	B	B	B	H	H	B	H	H	H	H	H	H	H	A	A	A	*	H	A
C16_24054757_A	16	98.874	B	A	B	B	A	A	H	H	H	B	H	A	A	B	B	A	A	H	B	A	H	H	A	A	H	H	H	B	B	B	B	H	H	B	H	H	B	H	H	H	*	H	A	H	A	H	A
C16_24310153_C	16	99.396	B	A	B	B	A	A	H	H	H	H	H	A	A	B	B	H	A	H	B	A	A	A	A	A	H	H	H	B	B	B	B	H	H	B	H	H	H	H	H	H	*	H	A	H	*	H	A
C16_24359374_G	16	100.532	B	A	B	B	A	A	A	H	A	H	H	A	A	B	B	H	A	H	B	A	A	*	A	A	H	H	H	B	B	B	B	H	H	B	H	H	H	H	H	H	A	B	A	H	A	H	A
C16_24411269_C	16	101.173	B	A	B	H	A	A	H	H	B	H	H	A	A	*	B	A	A	H	B	A	A	B	A	A	H	H	H	B	H	B	B	H	H	B	H	H	H	H	H	H	*	H	A	A	*	B	A
C16_24756337_T	16	103.462	B	A	B	H	A	A	H	H	B	H	H	A	A	B	B	A	A	A	B	A	A	B	A	*	H	H	H	B	B	B	H	H	H	B	H	H	H	H	H	H	A	B	A	H	*	H	A
C16_24756313_G	16	103.557	B	A	B	H	A	A	H	H	B	H	H	A	A	B	B	A	A	A	B	A	A	B	A	*	H	H	H	B	B	B	H	H	H	B	H	H	H	H	H	H	A	B	A	H	*	H	A
C16_24741442_G	16	105.08	B	A	B	A	A	A	A	H	H	H	H	A	A	B	B	H	A	H	B	A	A	B	A	A	H	H	H	B	B	B	A	H	H	B	H	H	H	H	H	H	*	*	A	H	*	H	A
C16_24741455_C	16	105.328	B	A	B	A	A	A	A	H	H	H	H	A	A	B	B	H	A	H	B	A	A	B	A	A	H	H	H	B	B	B	A	H	H	B	H	H	H	H	H	H	*	B	A	H	*	H	A
C16_24741505_C	16	105.449	B	A	B	A	A	A	H	H	H	H	H	A	A	*	B	H	A	H	B	A	A	B	A	A	H	H	H	B	B	B	A	H	H	B	H	H	H	H	H	H	*	B	A	H	*	H	A
C16_24938443_T	16	107.236	B	A	B	H	A	A	H	H	H	A	H	A	A	B	H	A	A	A	B	A	A	B	A	H	H	H	H	B	B	B	H	H	H	B	H	H	H	H	H	H	A	H	A	A	*	H	A
C16_25372407_C	16	109.429	B	A	B	H	A	A	A	H	H	H	H	A	A	*	H	A	A	H	B	A	A	B	H	H	H	H	H	B	B	B	H	B	H	B	H	H	H	H	H	H	*	H	A	A	*	H	A
C16_25372384_T	16	109.757	B	A	B	H	A	A	A	H	H	H	H	A	A	*	H	H	A	H	B	A	A	B	H	H	H	H	H	B	B	B	H	B	H	B	H	H	H	H	H	H	*	H	A	A	*	H	A
C16_25368408_A	16	110.23	B	A	B	H	A	A	A	H	H	H	H	A	A	B	H	H	A	H	B	A	A	B	H	H	H	H	H	B	B	B	H	B	H	*	H	H	H	H	H	H	*	H	A	A	A	H	A
C16_25523321_T	16	110.759	B	A	B	H	A	A	H	H	H	H	H	A	A	*	H	H	A	H	B	A	A	B	H	H	H	H	H	B	B	B	H	B	H	B	H	H	H	H	H	H	A	H	A	H	A	H	A
C16_25523314_T	16	110.909	B	A	B	H	A	A	H	H	H	H	H	A	A	*	H	H	A	H	B	A	A	B	H	H	H	H	H	B	B	B	H	B	H	B	H	H	H	H	H	H	*	H	A	H	A	H	A
C16_25523369_A	16	110.94	B	A	B	H	A	A	H	H	H	H	H	A	A	*	H	H	A	H	B	A	A	B	H	H	H	H	H	B	B	B	H	B	H	B	H	H	H	H	H	H	*	H	A	H	A	H	A
C16_25523355_G	16	110.948	B	A	B	H	A	A	H	H	H	H	H	A	A	*	H	H	A	H	B	A	A	B	H	H	H	H	H	B	B	B	H	B	H	B	H	H	H	H	H	H	A	H	A	H	A	H	A
C16_25368366_A	16	111.651	B	A	B	A	A	A	H	H	H	H	H	A	A	*	H	H	A	H	B	A	A	B	H	H	H	H	H	B	B	B	*	B	H	B	H	H	H	H	H	H	*	H	A	H	A	H	A
C16_25164236_A	16	112.411	B	A	B	H	A	A	H	H	H	H	H	A	A	B	*	H	A	H	B	A	A	B	H	H	H	H	H	B	B	B	H	B	H	B	H	H	H	H	H	H	*	H	A	H	*	H	A
C16_25221628_T	16	112.864	B	A	B	H	A	A	H	H	H	H	H	A	A	B	H	H	A	H	B	A	A	B	H	H	H	H	H	B	B	B	H	B	H	B	H	H	H	H	H	H	B	H	A	H	*	H	A
C16_25221638_C	16	113.044	B	A	B	H	A	A	H	H	H	H	H	A	A	B	H	H	A	H	B	A	A	B	H	H	H	H	H	B	B	B	H	B	H	B	H	H	H	H	H	H	B	H	A	H	*	H	A
C16_25221653_T	16	113.314	B	A	B	H	A	A	H	H	H	H	H	A	A	B	H	H	A	H	B	A	A	B	H	H	H	H	H	B	B	B	H	B	H	B	H	H	H	H	H	H	B	H	A	H	*	H	A
C16_25221666_A	16	113.358	B	A	B	H	A	A	H	H	H	H	H	A	A	B	B	H	A	H	B	A	A	B	H	H	H	H	H	B	B	B	H	B	H	B	H	H	H	H	H	H	B	H	A	H	*	H	A
C16_25155596_A	16	114.052	B	A	B	H	A	A	H	H	H	H	H	A	A	B	H	H	A	H	B	A	A	B	H	H	H	H	H	B	B	B	H	B	H	B	H	H	H	H	H	H	B	H	A	B	*	H	A
C16_25155531_C	16	114.178	B	A	B	H	A	A	H	H	H	H	H	A	A	B	H	H	A	H	B	A	A	B	H	H	H	H	H	B	B	B	H	B	H	B	H	H	H	H	H	H	B	H	A	B	*	H	A
C16_25221568_G	16	114.924	B	A	B	H	A	A	H	H	H	H	H	A	A	B	H	H	A	H	B	A	A	B	H	H	H	H	H	B	B	B	H	B	H	B	H	H	B	H	H	H	B	H	A	H	*	H	A
C16_25221792_G	16	115.52	B	A	B	H	A	A	H	H	B	B	H	A	A	B	H	H	A	H	B	A	A	B	H	H	H	H	H	B	B	B	H	B	H	B	H	H	H	H	H	H	*	H	A	B	*	B	A
C16_25190262_A	16	118.224	B	A	B	H	A	A	B	H	H	*	H	A	A	B	H	A	A	B	B	A	A	B	H	H	H	H	H	B	B	B	H	B	H	B	H	H	B	H	H	H	*	H	A	B	*	H	A
C16_26239054_G	16	121.575	B	A	B	H	A	H	H	H	H	B	H	A	A	B	H	H	A	H	B	A	A	B	H	H	H	H	H	B	B	B	H	B	A	B	H	H	H	H	H	H	B	H	A	H	*	H	H
C16_26546905_C	16	123.758	B	A	B	H	H	H	B	H	H	B	H	A	A	B	H	H	A	H	B	A	A	B	H	H	H	H	H	B	B	B	H	B	A	B	H	H	H	H	H	H	*	H	A	H	*	H	H
C16_26292714_G	16	125.039	B	A	B	H	A	H	H	H	H	B	H	A	A	B	H	*	A	A	B	A	A	B	H	H	H	H	H	B	B	B	H	B	A	B	H	H	H	H	H	H	B	H	A	H	*	B	H
C16_26292688_T	16	125.227	B	A	B	H	A	H	H	H	H	B	H	A	A	B	H	B	A	A	B	A	A	B	H	H	H	H	H	B	B	B	H	B	A	B	H	H	H	H	H	H	B	H	A	H	*	B	H
C16_26292897_A	16	126.301	B	A	B	H	A	H	B	H	H	B	H	A	A	B	H	*	A	*	B	A	A	B	H	H	H	H	H	B	B	B	H	B	A	B	H	B	H	H	H	H	B	H	A	H	*	B	H
C16_26292880_A	16	126.409	B	A	B	H	A	H	B	H	H	B	H	A	A	B	H	*	A	*	B	A	A	B	H	H	H	H	H	B	B	B	H	B	A	B	H	B	H	H	H	H	B	H	A	H	*	B	H
C16_26840381_A	16	128.87	B	*	B	A	A	H	H	H	B	B	H	A	A	B	H	B	A	B	B	A	A	B	B	H	H	H	B	B	B	B	H	B	A	B	H	H	H	H	H	H	B	B	A	B	*	H	H
C16_27407177_A	16	133.777	B	A	B	H	A	H	H	H	H	B	H	A	A	B	H	H	A	H	B	A	A	B	B	H	H	H	H	B	B	B	H	B	A	B	H	H	A	H	H	H	*	H	A	H	*	H	H
C16_27569116_G	16	134.911	B	A	B	H	A	H	H	H	H	B	H	A	A	B	H	H	A	H	B	A	A	B	B	H	H	H	H	B	B	B	H	B	A	B	H	H	A	H	H	H	*	H	A	H	*	B	H
C16_27569128_T	16	135.007	B	A	B	H	A	H	H	H	H	B	H	A	A	B	H	H	A	H	B	A	A	B	B	H	H	H	H	B	B	B	H	B	A	B	H	H	A	H	H	H	*	H	A	H	*	B	H
C16_27437342_T	16	135.811	B	A	B	H	A	H	H	H	H	B	H	A	A	B	H	H	A	H	B	A	A	B	B	H	A	H	H	B	B	B	H	B	A	B	H	H	A	H	H	H	*	H	A	H	A	B	H
C16_27449384_G	16	136.403	B	A	B	H	A	H	H	A	H	B	H	A	A	B	H	H	A	H	B	A	A	H	B	H	A	H	A	B	B	B	H	B	A	B	H	H	A	H	H	H	*	H	A	B	*	H	H
C16_27709413_C	16	137.067	B	H	B	H	A	H	H	H	H	B	H	A	A	B	H	H	A	H	B	A	A	B	B	H	A	H	H	B	B	B	H	B	A	B	H	H	A	H	H	H	*	H	A	*	*	H	H
C16_27569018_A	16	137.555	B	A	B	H	A	H	H	H	H	B	H	A	A	B	H	B	A	H	B	A	A	A	B	H	A	H	H	B	B	B	B	B	A	B	H	H	A	H	H	H	*	H	A	H	A	H	H
C16_27808247_A	16	139.06	B	A	B	H	A	H	H	H	H	B	H	A	A	B	H	H	A	H	B	A	A	H	B	H	A	H	H	B	B	B	H	B	A	B	B	B	A	H	H	H	*	H	H	B	*	A	H
C16_27819572_C	16	139.732	B	A	B	H	A	H	B	B	H	B	H	A	A	B	H	H	A	H	B	A	A	B	B	H	A	H	H	B	B	B	H	B	A	B	B	H	A	H	A	H	*	H	A	H	*	H	H
C16_27891796_A	16	140.654	B	A	B	H	A	H	H	B	H	B	H	A	A	B	H	H	A	H	B	A	A	*	B	H	A	H	H	B	B	B	H	B	A	B	B	H	H	H	A	H	*	H	A	H	*	H	H
C16_28570978_G	16	141.661	B	A	B	H	A	H	H	B	H	B	H	A	A	B	H	H	A	H	B	A	A	H	B	H	H	H	H	H	B	B	H	B	A	B	B	H	A	H	A	H	*	H	A	H	A	A	H
C16_28348413_A	16	141.823	B	A	B	H	A	H	H	B	H	B	H	A	A	B	H	H	A	H	B	A	A	H	B	H	A	H	H	H	B	B	H	B	A	B	B	H	A	H	A	H	*	H	A	H	*	A	H
C16_28306708_T	16	142.187	B	A	B	H	A	H	H	B	H	B	H	A	A	B	H	H	A	H	B	A	A	H	B	H	H	H	H	H	B	B	H	B	A	*	B	H	A	A	A	H	*	H	A	H	A	A	H
C16_28398454_G	16	142.694	B	A	H	H	A	H	H	B	H	B	H	A	A	B	H	H	A	H	B	A	A	*	B	H	A	H	H	H	B	B	H	B	A	B	B	H	A	H	A	H	A	H	A	H	*	A	H
C16_28352636_G	16	143.146	B	A	B	H	A	H	H	B	H	B	H	A	A	B	H	H	A	H	B	A	A	H	B	H	A	H	H	H	B	B	H	H	A	B	B	H	A	H	A	H	A	H	A	A	*	A	H
C16_28474056_C	16	143.516	B	A	B	H	A	H	H	B	H	B	H	A	A	B	A	H	A	A	B	A	A	H	B	H	H	H	H	H	B	B	H	B	A	B	B	H	A	H	A	H	*	H	A	A	*	A	H
C16_28565587_T	16	144.21	B	A	B	A	A	H	H	B	H	B	H	A	A	B	H	H	A	H	B	A	A	*	B	H	A	H	H	A	B	B	H	B	A	B	B	H	A	H	A	H	*	H	A	H	*	A	H
C16_28170694_T	16	145.029	B	A	B	A	A	H	H	B	H	B	H	A	A	B	H	B	A	A	B	A	A	A	B	H	A	H	H	H	B	B	H	B	A	B	B	A	A	H	A	H	*	H	A	A	*	A	H
C16_28229811_T	16	145.728	B	A	B	H	A	H	H	B	H	B	H	A	A	*	H	H	A	A	B	A	A	H	B	H	A	H	H	H	B	B	H	B	A	B	B	H	A	H	A	A	*	H	A	H	*	A	H
C16_28150320_C	16	148.023	B	A	B	H	A	H	H	B	H	H	H	A	A	B	H	H	A	A	B	A	A	A	B	H	A	H	H	H	B	B	H	B	A	B	B	H	A	H	A	H	A	A	A	B	A	A	H
C17_205940_T	17	0	H	A	H	H	B	H	B	A	H	A	B	H	H	B	H	H	H	A	B	A	A	A	H	B	H	B	A	A	H	H	A	A	B	B	B	B	A	A	B	H	*	H	H	H	*	A	H
C17_205964_T	17	0.295	H	A	H	H	B	H	B	A	H	*	B	H	H	B	H	H	H	A	B	A	A	*	H	B	H	B	A	A	H	H	A	A	B	B	B	B	A	A	B	H	*	H	H	H	*	A	H
C17_365606_A	17	4.077	H	H	H	H	H	H	B	A	B	H	H	H	H	B	B	H	H	A	B	A	A	H	H	B	H	B	A	A	H	H	A	A	B	B	B	B	A	A	B	H	B	H	H	H	*	A	A
C17_365684_T	17	4.402	H	H	H	H	H	H	B	A	B	H	H	H	H	B	B	H	H	A	B	A	A	*	H	B	H	B	A	A	H	H	A	A	B	B	B	B	A	A	B	H	B	H	H	H	*	A	A
C17_350199_T	17	5.063	H	A	H	H	H	H	B	A	B	H	H	H	H	B	B	H	H	A	B	A	A	A	H	B	H	B	A	A	A	H	A	A	B	B	B	B	A	A	B	H	B	H	H	H	*	A	A
C17_743863_T	17	6.196	H	A	H	H	H	H	B	A	B	H	H	H	H	*	B	B	H	A	B	A	A	B	H	B	H	B	A	A	H	H	A	A	B	B	B	B	A	A	B	H	*	H	H	H	*	A	A
C17_360047_T	17	6.918	H	A	H	H	H	H	B	A	B	H	H	H	H	B	B	H	H	A	B	A	A	H	H	B	H	B	A	A	H	H	A	A	B	B	B	B	A	A	B	H	*	H	H	H	*	A	A
C17_752633_G	17	7.284	H	A	H	*	H	H	B	A	B	H	H	H	H	*	B	H	H	A	B	A	A	B	H	B	H	B	A	A	H	H	A	A	B	B	B	B	A	A	B	H	*	H	H	H	*	A	A
C17_1365025_T	17	7.799	H	A	H	H	H	H	B	A	B	H	H	H	H	B	B	H	H	A	B	A	A	B	H	B	H	B	A	A	H	H	A	A	B	B	B	B	A	A	B	H	B	H	H	H	*	A	A
C17_1120326_C	17	9.63	H	A	H	H	B	H	B	A	B	H	H	H	H	B	B	H	H	A	B	A	A	B	H	B	H	B	H	A	H	H	A	A	B	B	B	B	A	A	B	H	*	H	H	H	*	A	A
C17_1760377_C	17	12.321	H	A	B	H	H	H	B	A	B	H	H	A	H	B	B	H	H	A	B	A	A	B	H	B	H	B	A	A	H	H	A	A	B	B	B	B	A	A	B	H	*	H	B	H	*	A	A
C17_1760452_G	17	12.595	H	A	B	H	H	H	B	A	B	H	H	A	H	B	B	H	H	A	B	A	A	B	H	B	H	B	A	A	B	H	A	A	B	B	B	B	A	A	B	H	*	H	H	H	*	A	A
C17_1899380_T	17	14.693	H	A	*	A	H	H	B	A	B	H	H	A	H	B	B	H	H	H	B	A	A	*	H	B	H	B	A	A	H	H	A	A	B	B	B	B	H	A	B	H	*	H	H	H	*	A	A
C17_2087562_G	17	15.927	H	A	H	H	B	H	B	A	B	B	H	A	H	B	B	H	H	A	B	H	A	B	H	B	H	B	A	A	H	H	A	A	B	B	B	B	H	A	B	H	*	H	H	H	*	A	A
C17_2087665_A	17	16.513	H	A	H	H	B	H	B	A	B	B	H	A	H	B	B	H	H	A	B	H	A	B	H	B	H	B	A	A	H	H	A	A	B	B	B	B	H	A	B	H	*	H	H	H	*	A	A
C17_2027002_C	17	17.219	H	A	H	H	H	H	B	A	B	H	H	A	H	B	B	H	H	A	B	H	A	*	A	B	H	B	A	A	H	H	A	A	B	B	B	B	H	A	B	H	*	B	H	H	*	A	A
C17_2026967_G	17	17.252	H	A	H	H	H	H	B	A	B	H	H	A	H	B	B	H	H	A	B	H	A	*	A	B	H	B	A	A	H	H	A	A	B	B	B	B	H	A	B	H	*	B	H	H	*	A	A
C17_2006429_A	17	17.735	H	A	*	H	H	H	B	A	B	H	H	A	H	B	B	H	H	A	B	H	A	B	H	B	H	B	A	A	H	H	A	A	B	B	B	B	H	A	B	H	B	H	H	H	*	A	A
C17_2006414_C	17	17.962	H	A	*	H	H	H	B	A	B	H	H	A	H	B	B	H	H	A	B	H	A	B	H	B	H	B	A	A	H	H	A	A	B	B	B	B	H	A	B	H	B	H	H	H	*	A	A
C17_1958922_T	17	18.469	H	A	B	H	H	H	B	A	B	H	H	A	H	B	B	H	A	A	B	H	A	B	H	B	H	B	A	A	H	H	A	A	B	B	B	B	H	A	B	H	*	H	B	H	*	A	A
C17_1555127_G	17	22.009	H	A	H	H	H	B	B	A	B	A	H	A	H	B	B	H	H	A	B	H	A	H	H	B	H	B	A	A	H	H	H	A	B	B	B	B	H	A	B	H	A	H	H	H	A	A	A
C17_2992235_G	17	24.43	B	A	H	H	*	B	B	A	B	B	H	A	H	B	B	H	H	A	B	H	A	B	H	B	H	B	A	A	H	H	*	A	B	*	B	B	H	A	H	A	A	H	H	H	*	A	A
C17_2500977_C	17	25.953	H	A	H	H	A	B	B	A	B	H	H	A	H	B	B	H	H	A	B	H	A	H	H	B	H	B	A	A	H	H	A	A	B	B	B	B	A	A	H	H	*	A	H	A	*	A	A
C17_2501134_T	17	27.054	H	A	B	H	H	B	B	A	B	H	H	A	H	B	B	H	H	A	B	H	A	H	H	B	H	B	H	A	H	H	H	A	B	B	B	B	H	A	H	H	*	A	H	A	*	A	A
C17_2501118_A	17	27.67	H	A	H	H	H	B	B	A	B	H	H	A	H	B	B	H	H	A	B	H	A	H	H	B	H	B	H	A	H	H	H	A	B	B	B	B	H	A	H	H	*	A	H	A	*	A	A
C17_3370337_A	17	30.735	H	A	H	H	B	B	B	A	B	H	H	A	H	B	B	H	H	A	B	H	H	A	H	B	H	B	H	A	H	H	H	A	B	B	B	B	H	H	H	H	*	H	H	B	*	H	A
C17_3380439_C	17	31.855	H	A	H	A	H	B	B	A	B	H	H	A	H	B	B	H	H	A	B	H	H	H	H	H	H	B	A	A	H	H	H	H	B	B	B	B	H	H	H	H	A	A	H	B	*	H	A
C17_3370096_T	17	32.971	H	A	A	A	*	B	B	A	B	H	H	A	H	B	B	A	H	A	B	H	H	A	H	B	H	B	H	A	H	H	H	A	H	B	B	B	H	H	H	H	*	H	H	B	*	H	A
C17_6857922_C	17	39.077	H	A	H	H	A	B	H	A	B	H	H	A	A	A	B	A	H	A	B	H	H	*	A	B	H	B	B	H	B	H	H	A	A	B	B	B	A	H	H	A	*	H	B	B	*	H	A
C17_7488789_C	17	41.053	H	A	*	H	A	B	H	A	B	H	H	A	A	B	B	*	H	H	B	H	H	H	H	B	H	B	B	A	B	H	H	A	H	*	B	B	H	H	H	H	A	H	B	B	*	H	A
C17_6917246_G	17	42.915	H	A	H	H	A	B	H	A	B	H	H	A	A	*	B	A	H	H	B	H	H	*	H	B	H	B	B	H	B	H	H	A	H	B	B	B	H	H	H	H	A	H	B	B	*	H	A
C17_7759458_G	17	43.862	H	H	H	H	A	B	H	A	B	H	H	A	A	H	B	H	H	H	B	H	H	B	B	H	H	B	B	H	B	H	H	A	H	B	B	B	H	H	H	H	*	H	B	B	*	H	A
C17_7887114_T	17	45.017	H	A	H	H	H	B	H	A	B	H	H	A	A	A	B	B	A	H	B	H	H	*	H	B	H	B	B	H	B	H	H	A	H	B	B	B	H	H	H	H	A	H	B	B	*	H	A
C17_8159586_C	17	46.346	H	A	H	H	H	B	H	A	B	H	H	A	A	H	B	H	A	H	B	H	H	*	H	H	H	B	B	H	B	H	H	A	H	B	B	B	H	H	H	H	*	H	B	B	H	H	A
C17_8159545_T	17	46.607	H	A	H	H	H	B	H	A	B	H	H	A	A	H	B	H	A	H	B	H	H	*	H	H	H	B	B	H	B	H	H	A	H	B	B	B	H	H	H	H	*	H	B	B	H	H	A
C17_8159509_T	17	46.83	H	A	H	H	H	B	H	A	B	H	H	A	A	H	B	H	A	H	B	H	H	*	H	H	H	B	B	H	B	H	H	A	H	B	B	B	H	H	H	H	*	H	B	B	H	H	A
C17_10316372_T	17	53.749	B	A	A	H	A	H	H	H	B	B	A	A	A	A	H	A	A	H	B	H	H	*	H	H	H	B	B	H	B	A	H	A	H	*	B	B	A	H	H	A	*	B	B	B	A	A	A
C17_13549388_T	17	56.129	B	A	B	H	H	B	H	H	B	B	A	A	A	H	H	A	A	H	B	H	H	B	H	H	H	B	B	H	B	A	*	A	H	H	B	B	H	B	H	A	*	B	H	B	*	H	A
C17_15965550_T	17	57.154	B	A	H	H	H	B	H	H	B	B	A	A	A	A	H	A	A	H	B	H	H	B	H	H	H	B	B	H	B	A	H	A	H	H	B	B	H	B	H	A	A	B	H	B	*	H	A
C17_13776813_C	17	57.646	B	A	H	H	H	B	H	H	B	B	A	A	A	H	H	A	A	H	B	H	H	*	H	H	H	B	B	H	B	A	H	A	H	A	B	B	H	B	H	A	*	H	H	B	*	H	A
C17_14608638_T	17	58.225	B	A	H	B	H	B	H	H	B	B	A	A	A	A	H	A	A	H	H	H	H	B	H	H	H	B	B	H	B	A	H	A	H	*	B	B	A	B	H	A	*	B	H	B	*	H	A
C17_14608800_A	17	58.745	B	A	H	B	H	B	H	H	B	B	A	A	A	A	H	A	A	H	H	H	H	B	H	H	H	B	B	H	B	A	H	A	H	H	B	B	H	B	H	A	*	B	H	B	*	H	A
C17_16673310_C	17	59.058	B	A	H	B	H	B	H	H	B	B	A	A	A	H	H	A	A	H	B	H	H	B	H	H	H	B	B	H	B	A	A	A	H	H	B	B	H	B	H	A	*	B	H	B	*	A	A
C17_13692132_T	17	59.598	B	A	H	H	H	B	H	H	B	B	A	A	A	H	H	A	A	B	B	H	H	B	H	H	H	B	B	H	B	A	H	A	H	H	B	B	H	B	H	A	*	B	H	B	*	H	A
C17_14599608_G	17	60.253	B	A	H	H	H	B	H	H	B	B	A	A	A	B	H	A	A	H	B	H	H	B	H	H	H	B	B	H	B	A	H	A	H	H	B	B	H	B	H	A	*	B	H	B	*	H	A
C17_14599658_A	17	60.263	B	A	H	H	H	B	H	H	B	B	A	A	A	B	H	A	A	H	B	H	H	B	H	H	H	B	B	H	B	A	H	A	H	H	B	B	H	B	H	A	*	B	H	B	*	H	A
C17_16678484_A	17	61.102	B	A	H	H	H	B	B	H	B	B	A	A	A	B	H	A	A	H	B	H	H	B	H	H	H	B	B	H	B	A	H	A	H	*	B	B	H	B	H	A	*	B	H	B	*	H	A
C17_17270250_G	17	62.477	B	A	H	H	A	B	H	H	B	B	A	A	H	*	H	A	A	H	B	H	H	B	A	H	H	B	B	H	B	A	H	A	H	B	B	B	H	B	H	A	A	B	B	B	*	H	A
C17_17260688_T	17	63.432	B	A	H	H	H	B	H	H	B	B	A	A	H	B	H	A	A	H	B	H	H	B	H	H	H	B	B	H	B	A	H	A	H	H	B	B	H	B	H	A	*	B	B	B	A	H	A
C17_17796289_G	17	64.96	B	A	H	H	H	B	H	H	B	B	A	A	H	B	H	A	A	H	B	H	H	B	H	H	H	B	B	H	B	A	B	A	H	*	B	B	H	B	H	A	A	B	B	B	*	H	A
C17_17751302_A	17	65.559	B	A	H	H	B	B	H	H	B	B	A	A	H	B	H	A	A	H	B	H	H	B	H	H	H	B	B	H	H	A	H	A	H	B	B	B	H	B	H	A	*	B	B	B	B	H	A
C17_18316014_C	17	67.289	B	A	H	H	H	B	H	H	B	B	A	A	H	B	H	A	A	B	B	H	H	B	H	H	H	B	B	H	B	A	B	A	H	*	B	B	H	B	H	H	*	B	B	B	*	H	A
C17_18678245_T	17	69.279	B	A	A	B	*	B	H	H	B	B	A	A	H	B	H	A	A	H	B	H	H	B	H	A	H	B	B	H	B	A	H	A	H	H	B	B	H	B	H	A	*	B	B	B	*	H	A
C17_18678304_A	17	69.367	B	A	A	B	*	B	H	H	B	B	A	A	H	B	H	A	A	H	B	H	H	B	H	A	H	B	B	H	B	A	H	A	H	H	B	B	H	B	H	A	*	B	B	B	*	H	A
C17_18830359_A	17	70.586	B	A	H	B	H	B	H	H	B	B	A	A	H	B	H	A	A	H	B	H	H	B	H	H	H	B	B	H	B	A	H	A	H	H	B	B	H	B	H	H	*	B	B	B	B	H	A
C17_18945616_A	17	72.698	B	A	A	B	H	B	H	H	B	B	A	A	H	*	H	A	A	A	B	H	H	B	H	H	H	B	B	H	B	A	H	A	H	A	B	B	A	B	H	H	*	B	B	B	*	H	A
C17_18911235_C	17	73.158	B	A	A	B	H	B	B	H	B	B	A	A	H	B	H	A	A	A	B	H	H	B	H	H	H	B	B	H	B	A	H	A	H	H	B	B	H	B	H	H	*	B	B	B	*	H	A
C17_19832025_C	17	76.318	B	A	H	H	H	B	H	H	H	B	A	H	H	*	H	A	A	A	H	H	H	B	H	B	H	B	B	H	B	A	A	A	H	H	H	B	A	B	H	H	*	H	B	*	*	A	A
C17_19831960_C	17	77.224	B	A	H	B	H	B	H	H	H	B	A	H	H	*	H	A	H	A	B	H	H	B	H	B	H	B	B	H	B	A	H	A	H	H	H	B	A	B	H	H	*	H	B	B	*	A	A
C17_19771214_C	17	78.176	B	A	H	B	H	B	H	H	H	B	A	H	H	B	H	A	A	A	B	H	H	*	H	B	H	B	B	H	B	A	H	A	H	H	H	B	A	B	H	H	*	H	B	B	A	A	A
C17_20428965_A	17	80.711	B	A	A	B	H	B	B	H	H	B	H	H	H	*	H	A	A	A	B	H	H	*	H	B	H	B	B	A	H	A	A	A	H	H	H	B	A	B	H	A	*	H	B	B	A	A	H
C17_20468850_G	17	81.763	B	A	A	B	H	B	B	H	H	B	H	H	H	*	H	A	A	A	B	H	H	*	A	B	H	B	B	H	H	A	H	A	H	A	H	B	A	B	H	H	*	H	B	B	A	A	A
C17_20383383_T	17	82.484	B	A	A	B	H	B	B	H	H	B	A	H	H	B	H	A	A	A	B	H	H	B	H	B	H	B	B	H	H	A	H	A	H	B	H	B	A	B	H	H	A	H	B	B	*	A	A
C17_20383453_C	17	82.668	B	A	A	B	H	B	B	H	H	B	A	H	H	B	H	A	A	A	B	H	H	B	H	B	H	B	B	H	H	A	H	A	H	B	H	B	A	B	H	H	A	H	B	B	*	A	A
C17_20380615_C	17	83.279	B	A	A	B	H	B	B	H	H	B	A	H	H	B	H	A	A	A	B	H	H	B	H	B	H	B	B	H	H	A	H	A	H	H	H	B	A	B	H	H	*	H	B	B	A	A	A
C17_20380657_T	17	84.209	B	A	A	B	H	B	B	H	H	B	A	H	H	B	H	A	A	A	B	H	H	B	H	B	H	B	B	H	H	A	H	A	H	H	H	B	A	B	H	H	*	H	B	B	A	A	A
C17_20497425_A	17	86.329	B	A	A	B	*	B	B	H	H	B	H	H	H	B	H	A	A	A	B	H	H	B	H	B	H	B	B	H	H	A	H	A	H	H	H	B	A	B	H	H	B	H	B	B	*	A	H
C17_21058717_C	17	89.965	B	A	A	B	H	B	B	H	H	B	H	B	B	*	H	A	A	A	B	H	H	B	H	H	H	B	B	H	H	A	H	A	H	H	A	B	A	B	H	H	*	H	B	B	*	A	H
C17_21022365_G	17	90.91	B	A	A	B	H	B	B	H	H	B	H	B	B	B	H	A	A	A	B	H	H	B	H	H	H	B	B	H	H	A	H	A	H	B	A	B	H	B	H	H	*	B	B	B	*	A	H
C17_21022323_C	17	91.077	B	A	A	B	H	B	B	H	H	B	H	B	B	B	H	A	A	A	B	H	H	B	H	H	H	B	B	H	H	A	H	A	H	B	A	B	H	B	H	H	*	B	B	B	*	A	H
C17_21204886_A	17	94.478	B	A	A	B	H	B	B	H	H	B	H	B	B	B	B	A	A	A	B	H	H	*	H	H	A	B	B	H	H	A	H	A	H	A	A	B	H	B	A	H	B	A	B	B	*	A	H
C17_21385096_T	17	97.716	B	A	A	B	H	H	B	H	H	B	H	B	B	B	B	A	A	A	B	H	H	B	H	H	H	B	B	H	H	A	H	A	H	B	A	B	H	B	A	H	*	H	B	B	*	A	H
C17_21463683_A	17	98.403	B	A	A	B	H	H	B	H	H	B	H	B	B	B	B	A	A	A	B	H	H	B	H	H	H	B	B	H	H	A	H	A	H	B	A	B	H	B	A	H	A	H	B	B	*	A	B
C17_21541495_T	17	100.16	B	A	A	B	A	H	B	H	H	B	B	B	B	B	B	A	A	A	B	H	H	B	H	H	A	B	B	H	H	A	H	A	H	H	A	B	H	B	A	H	*	H	B	B	*	A	H
C17_21541509_T	17	100.161	B	A	A	B	A	H	B	H	H	B	B	B	B	B	B	A	A	A	B	H	H	B	H	H	A	B	B	H	H	A	H	A	H	H	A	B	H	B	A	H	*	H	B	B	*	A	H
C17_21585116_G	17	101.344	B	A	A	B	H	H	B	H	H	B	B	B	B	*	B	A	A	A	B	H	H	B	H	H	H	B	B	H	H	A	B	A	H	B	A	B	A	B	A	H	*	H	B	B	A	A	H
C17_22249970_C	17	105.882	B	A	A	B	B	H	B	H	H	B	B	B	B	B	B	A	A	A	B	H	H	B	H	H	H	B	B	B	H	A	H	A	H	*	A	B	A	B	A	B	*	H	B	B	*	A	H
C17_22591116_G	17	107.944	B	A	A	B	H	H	B	H	H	B	B	B	B	B	B	A	A	A	B	H	H	*	H	H	A	B	B	B	A	A	H	A	H	*	A	B	A	B	A	B	*	H	B	B	*	A	H
C17_22591081_G	17	108.213	B	A	A	B	H	H	B	H	H	B	B	B	B	B	B	A	A	A	B	H	H	*	H	H	A	B	B	B	*	A	H	A	H	*	A	B	A	B	A	B	*	H	B	B	*	A	H
C17_22405030_A	17	108.907	B	A	A	B	H	H	B	H	H	B	B	B	B	B	B	A	A	A	B	H	H	B	H	H	H	B	B	B	H	A	H	A	H	H	A	B	A	B	A	B	A	H	B	H	*	A	H
C17_22473730_C	17	109.435	B	A	A	B	H	H	B	H	H	B	B	B	B	B	B	H	A	A	B	H	H	B	H	H	H	B	B	B	H	A	H	A	H	H	A	B	H	B	A	B	*	H	B	H	*	A	H
C17_22473648_C	17	109.569	B	A	A	B	H	H	B	H	H	B	B	B	B	B	B	H	A	A	B	H	H	B	H	H	H	B	B	B	H	A	H	A	H	H	A	B	H	B	A	B	*	H	B	H	A	A	H
C17_22737563_A	17	110.579	B	A	A	B	H	H	B	H	H	B	B	B	B	B	B	A	A	A	B	H	H	B	H	H	A	B	B	B	H	A	H	A	H	B	A	B	A	B	A	B	*	H	B	H	*	A	H
C17_22857899_C	17	112.118	B	H	A	B	B	H	B	H	H	B	B	B	B	B	B	A	A	A	B	H	H	B	H	H	H	B	B	B	H	A	H	A	H	H	A	B	H	B	A	B	*	H	B	H	*	A	H
C17_22849336_C	17	112.505	B	H	A	B	H	H	B	H	H	B	B	B	B	B	B	A	A	A	B	H	H	B	H	H	H	B	B	B	H	A	H	A	H	H	A	B	A	B	A	B	*	H	B	H	*	A	H
C17_22882101_T	17	112.985	B	H	A	B	H	H	B	H	H	B	B	B	B	B	B	A	A	A	B	H	H	*	H	H	A	B	B	B	H	A	H	A	H	H	A	B	A	B	A	B	*	H	B	H	*	A	H
C17_22882095_A	17	113.048	B	H	A	B	H	H	B	H	H	B	B	B	B	B	B	A	A	A	B	H	H	*	H	H	A	B	B	B	H	A	H	A	H	H	A	B	A	B	A	B	*	H	B	H	*	A	H
C17_23918294_C	17	116.643	B	H	A	B	*	H	B	H	H	B	B	B	B	B	B	B	A	A	B	H	H	B	H	H	A	B	B	B	H	A	B	A	H	H	A	B	A	H	A	B	*	H	H	A	*	A	H
C17_23918286_C	17	116.752	B	H	A	B	*	H	B	H	H	B	B	B	B	B	B	B	A	A	B	H	H	B	H	H	A	B	B	B	H	A	B	A	H	H	A	B	A	H	A	B	*	H	H	A	*	A	H
C17_24462661_A	17	118.375	B	*	A	B	B	H	B	H	H	B	B	B	B	*	B	A	A	A	B	H	H	*	H	H	H	B	B	B	H	A	H	A	H	H	A	B	A	B	A	B	B	H	H	A	*	A	H
C17_24516680_A	17	119.184	B	H	A	B	H	H	B	H	H	B	B	B	B	B	B	H	A	A	B	H	H	B	H	B	H	B	B	B	H	A	H	A	H	H	A	B	A	H	A	B	B	H	H	A	*	A	H
C17_24381546_C	17	119.618	B	H	A	B	H	H	B	H	H	B	B	B	B	B	B	B	A	A	B	H	H	H	H	H	H	B	B	B	H	A	H	A	H	*	A	B	A	H	A	B	*	H	H	A	*	A	H
C17_24381495_G	17	119.814	B	H	A	B	B	H	B	H	H	B	B	B	B	B	B	B	A	A	B	H	H	H	H	H	H	B	B	B	H	A	H	A	H	*	A	B	A	H	A	B	*	H	H	A	*	A	H
C17_24370238_G	17	120.419	B	H	A	B	H	H	B	H	H	B	B	B	B	B	B	H	A	A	B	H	H	B	H	H	H	B	B	B	H	A	H	A	H	H	A	B	A	H	A	B	H	H	H	A	*	A	H
C17_24370182_A	17	120.526	B	H	A	B	H	H	B	H	H	B	B	B	B	B	B	H	A	A	B	H	H	B	H	H	H	B	B	B	H	A	H	A	H	H	A	B	A	H	A	B	H	H	H	A	*	A	H
C17_24683289_T	17	121.535	B	H	A	B	H	H	B	H	H	B	B	B	B	B	B	*	A	A	B	H	H	B	H	H	H	H	B	B	H	A	H	A	H	*	A	B	A	H	A	B	*	H	H	A	*	A	H
C17_24683235_C	17	121.829	B	H	A	B	H	H	B	H	H	B	B	B	B	B	B	A	A	A	B	H	H	B	H	H	H	H	B	B	H	A	B	A	H	*	A	B	A	H	A	B	*	H	H	A	*	A	H
C17_24642434_T	17	122.143	B	B	A	B	H	H	B	H	H	B	B	B	B	B	B	H	A	A	B	H	H	B	H	H	H	H	B	B	H	A	H	A	H	B	A	B	A	H	A	B	B	H	H	A	*	A	H
C17_24660837_G	17	123.376	B	H	A	B	H	H	B	H	H	B	B	B	B	B	B	H	A	A	B	H	H	B	B	B	H	H	B	B	H	A	A	A	H	B	A	B	A	H	A	B	*	H	H	A	*	A	H
C17_25066837_A	17	125.364	B	H	A	B	B	H	B	B	B	B	B	B	B	B	B	*	A	A	B	H	H	B	H	H	H	H	B	B	H	A	H	A	H	H	A	B	A	H	A	B	*	H	H	A	*	A	H
C17_25066868_T	17	125.573	B	H	A	B	B	H	B	B	B	B	B	B	B	B	B	*	A	A	B	H	H	B	H	H	H	H	B	B	H	A	A	A	H	H	A	B	A	H	A	B	*	H	H	A	*	A	H
C17_26918598_A	17	129.603	B	H	A	H	A	A	B	B	H	B	B	B	B	*	B	A	A	A	B	H	B	B	H	H	H	H	B	B	H	A	H	A	H	A	A	H	A	H	A	B	A	H	H	A	*	A	H
C17_26852607_C	17	131.325	B	H	A	B	*	A	B	B	H	B	B	B	B	B	B	H	A	A	B	H	B	B	H	H	H	H	B	B	H	A	H	A	H	A	A	H	A	H	A	B	A	A	H	A	*	H	H
C17_26852784_C	17	131.594	B	H	A	B	B	A	B	B	H	B	B	B	B	B	B	H	A	A	B	H	B	B	H	H	H	H	B	B	H	A	H	A	H	A	A	H	A	H	A	B	A	H	H	A	*	H	H
C17_26852734_A	17	131.827	B	H	A	B	B	A	B	B	H	B	B	B	B	B	B	H	A	A	B	H	B	B	H	H	H	H	B	B	H	A	H	A	H	A	A	H	A	H	A	B	A	H	H	A	*	H	H
C17_25777034_A	17	132.424	B	H	A	B	H	A	B	B	H	B	B	B	B	B	B	H	A	A	B	H	B	*	H	H	H	H	B	B	H	A	H	A	H	A	A	H	A	H	A	B	*	H	H	A	*	H	H
C17_25776938_G	17	132.451	B	H	A	B	H	A	B	B	H	B	B	B	B	B	B	H	A	A	B	H	B	B	H	H	H	H	B	B	H	A	H	A	H	A	A	H	A	H	A	B	*	H	H	A	*	H	H
C17_25777191_A	17	133.908	B	A	A	B	H	A	B	B	A	B	B	B	B	B	B	H	A	A	B	H	B	*	A	H	H	H	B	B	H	A	H	A	H	A	A	H	A	H	A	B	*	H	H	A	*	H	H
C17_25777182_T	17	134.124	B	A	A	B	H	A	B	B	A	B	B	B	B	B	B	H	A	A	B	H	B	*	A	H	A	H	B	B	H	A	H	A	H	A	A	H	A	H	A	B	*	H	H	A	*	H	H
C17_26290872_T	17	138.155	B	H	A	B	H	A	B	B	A	B	B	B	B	*	B	A	A	A	B	H	B	H	H	H	H	H	B	B	H	A	H	A	H	A	A	H	A	H	A	B	*	A	A	A	A	H	H
C17_26009231_A	17	141.606	B	H	A	B	H	A	A	H	A	B	B	B	B	*	B	H	A	A	B	H	B	B	H	A	H	H	B	B	H	A	A	A	H	A	A	H	A	H	A	B	A	B	H	A	A	A	H
C18_7691944_T	18	0	H	A	B	H	A	B	H	A	B	H	B	H	B	H	A	B	H	H	H	A	B	H	B	A	A	H	H	B	B	B	H	H	H	B	H	H	H	H	A	B	A	H	H	B	*	H	H
C18_7572622_C	18	4.052	B	A	H	H	A	B	*	A	B	H	B	H	B	*	A	B	H	*	H	A	B	A	B	H	A	H	H	B	B	B	H	H	H	B	H	H	H	B	A	B	A	A	H	B	*	*	H
C18_8197213_T	18	8.816	H	A	H	H	A	H	A	A	B	A	B	H	B	A	A	B	H	A	H	A	B	*	B	H	A	H	H	B	B	B	H	H	H	B	A	H	H	B	A	B	A	H	H	B	*	H	H
C18_8334368_T	18	14.004	H	A	H	A	A	H	H	H	B	H	B	H	B	A	A	B	H	A	H	A	B	*	B	H	A	H	H	B	B	B	A	H	H	B	H	H	A	B	A	B	A	H	A	B	*	A	H
C18_8512838_A	18	17.507	H	A	H	H	A	H	H	H	B	H	H	H	B	A	A	B	H	H	H	A	B	H	B	H	A	H	H	B	B	B	A	H	H	B	H	H	H	B	A	B	A	H	H	B	B	A	H
C18_8646083_T	18	20.018	H	A	A	H	A	H	H	H	B	A	H	H	B	A	A	B	B	H	H	A	B	H	B	B	A	H	H	B	B	H	A	H	A	B	H	H	H	H	A	B	A	A	H	B	*	B	H
C18_8581890_C	18	20.856	H	A	H	H	A	H	H	H	B	H	H	H	B	A	A	B	H	H	H	A	B	H	B	H	A	H	H	B	B	H	H	A	H	B	H	H	H	B	A	B	A	H	A	B	*	H	H
C18_8571596_T	18	22.484	H	A	A	H	A	H	*	H	B	B	H	H	B	A	A	B	H	H	H	A	B	B	B	H	H	H	H	B	B	H	H	H	H	B	H	H	A	B	A	B	*	H	H	B	*	A	H
C18_8793066_A	18	23.055	A	A	H	A	*	H	H	H	B	H	H	H	B	*	A	B	B	B	H	A	B	H	B	H	H	H	H	B	B	H	H	H	H	*	H	H	H	B	A	B	A	H	A	B	*	H	H
C18_8705323_G	18	24.453	H	A	A	A	A	H	H	H	B	H	H	H	B	*	A	B	B	H	H	A	B	A	B	H	A	H	H	B	B	H	H	H	H	B	H	H	H	B	A	B	A	A	H	*	*	H	H
C18_9196871_G	18	26.029	H	A	A	H	A	H	H	A	B	H	H	H	B	A	A	B	B	H	H	A	B	A	B	H	A	H	H	B	H	H	H	H	H	*	H	H	H	B	A	B	A	H	H	B	*	H	H
C18_9196852_G	18	26.557	H	A	A	H	A	H	H	A	B	H	H	H	B	A	A	B	B	H	H	A	B	A	B	H	A	H	H	B	H	H	H	H	H	*	H	H	H	B	A	B	A	H	H	B	*	A	H
C18_9178156_T	18	27.746	H	A	H	H	A	H	H	H	B	H	H	H	B	A	A	B	B	H	H	A	B	A	B	H	A	H	H	B	H	H	A	H	H	B	H	H	H	B	A	B	*	H	H	B	*	H	H
C18_9216900_A	18	28.072	H	A	H	H	A	H	H	H	B	H	H	H	B	A	A	B	B	H	H	A	B	H	H	H	H	H	H	B	H	H	A	H	H	*	H	H	H	B	A	B	A	H	H	B	*	H	H
C18_9132230_C	18	28.521	H	A	H	H	A	H	H	H	B	H	H	H	B	A	A	B	B	H	H	A	B	*	B	H	A	H	H	B	H	H	H	H	H	B	H	H	H	B	A	B	A	A	H	B	*	H	H
C18_9976653_C	18	30.048	A	A	H	A	A	H	H	A	B	H	H	H	B	A	A	A	B	H	A	A	B	A	B	B	A	H	A	B	H	H	H	H	B	A	H	H	H	H	A	B	A	H	A	B	*	H	B
C18_9572368_G	18	30.957	A	A	H	H	A	H	H	H	B	H	H	H	B	H	A	B	B	H	H	A	H	*	B	H	A	H	H	B	H	H	H	H	H	B	H	H	H	B	A	B	*	H	H	B	*	A	H
C18_9572419_C	18	31.272	A	A	H	H	A	H	H	H	B	H	H	H	B	H	A	B	B	H	H	A	H	*	B	H	A	H	H	B	H	H	H	H	H	B	H	H	H	B	A	B	*	H	H	B	*	A	H
C18_9539109_T	18	31.997	A	A	H	H	A	H	H	H	B	H	H	H	B	A	A	B	B	H	H	A	H	H	B	H	A	H	H	B	H	H	H	H	H	B	H	H	H	B	A	B	A	H	H	B	*	H	H
C18_9539042_G	18	32.492	A	A	H	H	A	H	H	H	B	H	H	H	B	A	A	B	B	H	H	A	H	H	B	H	A	H	H	B	H	H	H	H	H	B	H	H	H	B	A	B	A	H	H	B	*	H	H
C18_9931327_T	18	34.966	A	A	H	H	A	H	H	H	B	H	H	H	B	B	A	H	B	H	A	A	H	*	B	B	H	H	A	B	H	H	H	H	H	*	H	H	H	H	A	B	*	A	H	B	*	H	H
C18_9931292_T	18	35.095	A	A	H	H	A	H	H	H	B	H	H	H	B	*	A	H	B	H	A	A	H	B	B	B	H	H	A	B	H	H	H	H	H	*	H	H	H	H	A	B	*	A	H	B	*	H	H
C18_9931282_G	18	35.254	A	A	H	H	A	H	H	H	B	H	H	H	B	*	A	H	B	H	A	A	H	B	B	B	H	H	A	B	H	H	H	H	H	*	H	H	H	H	A	B	*	A	H	B	*	H	H
C18_11074594_A	18	36.053	A	A	H	H	A	H	H	H	B	H	H	H	B	*	H	A	H	A	A	A	H	H	B	B	A	H	H	B	A	H	H	H	H	A	A	H	A	A	A	B	A	A	H	B	*	H	H
C18_10334154_T	18	36.886	A	A	A	H	A	H	H	H	B	H	H	H	B	A	H	A	B	H	A	A	H	A	B	B	H	H	A	B	H	H	H	H	H	A	H	H	A	H	A	B	A	H	H	B	*	H	A
C18_10422327_G	18	37.894	A	A	*	B	A	H	H	H	B	A	H	H	B	H	H	*	B	H	A	A	H	A	B	B	A	H	A	B	H	H	H	H	H	A	H	H	A	H	A	B	*	H	H	B	*	B	H
C18_10422304_T	18	37.965	A	A	A	H	A	H	H	H	B	A	H	H	B	H	H	A	B	H	A	A	H	A	B	B	A	H	A	B	H	H	H	H	H	A	H	H	A	H	A	B	*	H	H	B	*	B	H
C18_10422333_C	18	38.081	A	A	*	H	A	H	H	H	B	A	H	H	B	H	H	*	B	H	A	A	H	A	B	B	A	H	A	B	H	H	H	H	H	A	H	H	A	H	A	B	*	H	H	B	*	B	H
C18_10422316_T	18	38.132	A	A	A	H	A	H	H	H	B	A	H	H	B	H	H	*	B	H	A	A	H	A	B	B	A	H	A	B	H	H	H	H	H	A	H	H	A	H	A	B	*	H	H	B	*	B	H
C18_10422458_C	18	38.51	A	A	H	H	A	H	H	H	B	A	A	H	B	H	H	H	B	H	A	A	H	A	B	B	A	H	A	B	H	H	H	H	H	A	H	H	A	H	A	*	*	H	H	B	*	H	H
C18_10422488_T	18	38.612	A	A	H	H	A	H	H	H	B	A	A	H	B	H	H	H	B	A	A	A	H	A	B	B	A	H	A	B	H	H	H	H	H	A	H	H	A	H	A	*	*	H	H	B	*	H	H
C18_10422513_A	18	38.727	A	A	H	H	A	H	H	H	B	A	A	H	B	H	H	H	B	A	A	A	H	A	B	B	A	H	A	B	H	H	H	H	H	A	H	H	A	H	A	*	*	H	H	B	*	H	H
C18_10422447_T	18	38.797	A	A	H	H	A	H	H	H	B	A	A	H	B	H	H	H	B	H	A	A	H	A	B	B	A	H	A	B	H	H	H	H	H	A	H	H	A	H	A	*	*	H	H	B	*	H	H
C18_10422433_G	18	38.899	A	A	H	H	A	H	H	H	B	A	A	H	B	H	H	H	B	H	A	A	H	A	B	B	A	H	A	B	H	H	H	H	H	A	H	H	A	H	A	*	*	H	H	B	*	H	H
C18_10405840_A	18	39.843	A	A	H	H	A	H	H	H	B	H	H	H	B	B	H	H	B	B	A	A	H	A	B	B	A	H	A	B	H	H	H	H	H	*	H	H	H	H	A	B	*	H	H	B	*	H	H
C18_10778342_A	18	40.536	A	A	H	H	A	H	H	H	B	A	H	H	H	A	H	A	B	H	A	A	H	H	B	H	A	H	A	B	H	H	H	H	H	A	H	H	A	H	A	B	*	A	H	B	*	H	H
C18_10554834_T	18	40.807	A	A	H	H	A	H	H	H	B	H	H	H	B	H	H	H	B	H	A	A	H	*	B	B	A	H	A	H	H	H	H	H	H	H	H	H	A	H	A	B	*	H	H	B	*	H	H
C18_11137154_T	18	41.607	A	A	H	H	A	H	B	H	B	B	H	H	B	*	H	H	A	H	A	A	H	H	B	B	A	H	H	B	H	H	H	A	H	B	A	H	H	B	A	B	A	H	H	B	*	H	H
C18_11007454_C	18	42.277	A	A	H	H	A	H	H	H	B	B	H	H	B	A	H	H	H	H	A	A	H	B	B	B	H	H	H	B	H	H	H	H	H	H	A	H	A	H	A	B	A	H	H	B	*	H	A
C18_11007492_C	18	42.441	A	A	H	H	A	H	H	H	B	B	H	H	B	A	H	H	H	H	A	A	H	B	B	B	H	H	H	B	H	H	H	H	H	H	A	H	A	H	A	B	A	H	H	B	*	H	H
C18_11007473_T	18	42.54	A	A	H	H	A	H	H	H	B	B	H	H	B	A	H	H	H	H	A	A	H	B	B	B	H	H	H	B	H	H	H	H	H	H	A	H	A	H	A	B	A	H	H	B	*	H	H
C18_11142638_T	18	43.28	A	A	H	H	A	H	H	H	B	B	H	H	B	A	H	H	H	H	A	A	H	A	B	B	A	H	H	B	H	H	H	H	H	*	A	H	H	H	A	B	A	*	H	B	B	H	H
C18_11458789_T	18	43.582	A	A	H	H	A	H	*	H	B	B	H	H	B	A	H	H	H	A	A	A	H	A	B	B	H	H	H	B	H	H	A	H	H	A	A	H	H	H	A	B	*	A	H	B	*	H	H
C18_11458767_T	18	43.709	A	A	H	H	A	H	A	H	B	B	H	H	B	A	H	H	H	A	A	A	H	A	B	B	H	H	H	B	H	H	A	H	H	A	A	H	A	H	A	B	*	A	H	B	*	H	H
C18_11458746_C	18	43.831	A	A	H	H	A	H	A	H	B	B	H	H	B	A	H	H	H	A	A	A	H	A	B	B	H	H	H	B	H	H	A	H	H	A	A	H	A	H	A	B	*	A	H	B	*	H	H
C18_11154066_C	18	44.756	A	A	H	H	A	H	H	H	B	B	H	H	B	A	H	A	H	A	A	A	H	A	B	B	A	H	H	B	H	H	H	H	H	B	A	H	A	H	A	B	*	H	H	B	*	H	H
C18_11700287_C	18	45.357	A	A	H	H	A	H	A	H	B	B	H	H	B	A	A	H	H	H	A	A	H	H	B	B	A	A	A	B	H	H	A	H	H	*	A	H	A	H	A	B	A	A	H	B	*	A	H
C18_11920905_T	18	45.816	A	A	H	H	A	H	A	H	B	*	H	H	B	*	H	H	H	A	A	A	H	A	B	B	A	A	A	B	H	H	H	H	H	A	A	H	A	H	A	B	*	H	A	A	*	A	H
C18_11921055_A	18	46.156	A	A	H	H	A	H	H	H	B	*	H	H	B	*	H	H	H	A	A	A	H	*	B	B	A	A	A	B	H	H	H	H	H	A	A	H	A	H	A	B	*	H	A	H	*	A	H
C18_11921148_C	18	46.294	A	A	H	H	A	H	H	H	B	*	H	H	B	*	H	H	H	A	A	A	H	*	B	B	A	A	A	B	H	H	H	H	H	H	A	H	A	H	A	B	*	H	H	H	*	A	H
C18_11796935_A	18	46.702	A	A	H	H	A	H	H	H	B	B	H	H	B	*	H	B	H	A	A	A	H	A	B	B	A	A	H	B	H	H	H	H	H	A	A	H	A	H	A	B	*	H	H	*	*	H	H
C18_12014120_T	18	46.914	A	A	H	H	A	H	H	H	B	B	H	H	B	A	A	H	H	A	A	A	H	A	B	B	A	A	H	B	H	H	H	A	H	A	A	H	A	H	A	B	A	H	H	H	*	H	H
C18_12200847_T	18	47.514	A	A	A	H	A	H	*	H	B	B	H	H	B	*	H	A	H	A	A	A	H	A	B	B	A	A	H	B	H	H	H	H	H	H	A	H	A	H	A	H	A	A	H	A	*	A	H
C18_11981077_C	18	47.684	A	A	H	H	A	H	H	H	B	B	H	H	B	A	H	A	H	A	A	A	H	B	B	B	A	A	H	B	H	H	A	H	H	B	A	H	A	A	A	H	A	H	H	A	*	A	H
C18_11981115_C	18	47.713	A	A	H	H	A	H	H	H	B	B	H	H	B	A	H	H	H	A	A	A	H	B	B	B	A	A	H	B	H	H	A	H	H	B	A	H	A	A	A	H	A	H	H	A	*	A	H
C18_11828157_G	18	48.152	A	A	A	H	A	H	H	H	B	B	A	H	B	*	H	H	H	A	A	A	H	H	B	B	A	A	H	B	H	H	A	H	H	*	A	H	A	H	A	B	A	*	H	H	*	H	H
C18_11828274_G	18	48.321	A	A	A	H	A	H	H	H	B	B	A	H	B	*	H	H	H	A	A	A	H	B	B	B	A	A	H	B	H	H	A	H	H	*	A	H	A	H	A	B	A	H	H	H	*	H	H
C18_11957870_T	18	48.818	A	A	A	H	A	H	H	H	B	B	H	H	B	H	H	A	H	A	A	A	H	B	B	B	A	A	H	B	H	H	H	H	H	H	A	H	H	H	A	B	*	B	A	B	*	H	B
C18_12084126_A	18	49.468	A	A	H	H	A	H	H	H	B	B	H	H	B	*	H	H	H	A	A	A	H	H	B	B	A	A	H	B	H	H	H	H	H	*	A	H	A	H	A	B	A	H	H	H	B	H	H
C18_12482290_G	18	50.057	A	A	H	H	A	H	H	H	B	B	H	H	B	*	H	H	H	A	A	A	H	B	B	B	A	A	H	B	H	H	A	H	H	H	A	H	A	H	A	B	A	H	H	H	*	H	H
C18_12482276_G	18	50.277	A	A	H	H	A	H	H	H	B	B	H	H	B	*	H	H	H	A	A	A	H	B	B	B	A	A	H	B	H	H	A	H	H	H	A	H	A	H	A	B	A	H	H	H	*	H	H
C18_12482216_C	18	51.308	A	A	H	H	A	H	H	H	B	B	H	H	B	H	H	H	H	A	A	A	H	B	B	B	A	A	H	B	H	H	H	H	H	H	A	H	A	H	A	B	*	H	A	A	*	H	H
C18_18837918_T	18	52.317	A	A	A	H	A	H	H	H	B	B	H	H	B	A	H	A	A	A	A	A	H	*	B	B	A	A	H	B	H	A	H	A	H	H	A	H	A	H	A	B	A	H	A	*	*	H	H
C18_18837933_A	18	52.356	A	A	A	H	A	H	H	H	B	B	H	H	B	A	H	A	A	A	A	A	H	*	B	B	A	A	H	B	H	A	H	A	H	H	A	H	A	H	A	B	A	H	A	*	*	H	H
C18_18838022_C	18	52.963	A	A	A	A	A	H	H	H	B	B	H	H	B	H	H	H	H	A	A	A	H	B	B	B	A	A	H	B	H	A	H	A	H	H	A	H	A	H	A	B	A	H	H	A	B	H	H
C18_18838011_A	18	52.99	A	A	A	A	A	H	H	H	B	B	H	H	B	H	H	H	H	A	A	A	H	B	B	B	A	A	H	B	H	A	H	A	H	H	A	H	A	H	A	B	A	H	H	*	B	H	H
C18_13501298_A	18	53.444	A	A	A	H	A	H	H	H	B	B	H	H	B	*	A	H	H	A	A	A	H	*	B	B	A	A	H	B	H	A	A	A	H	H	A	H	A	H	A	B	A	H	H	H	*	H	H
C18_18844664_G	18	53.944	A	A	A	H	A	H	H	H	B	B	H	H	B	H	H	*	H	A	A	A	H	B	B	B	A	A	H	H	H	A	A	A	H	H	A	H	H	H	A	B	*	H	H	H	B	H	H
C18_18844432_A	18	54.134	A	A	A	H	A	H	H	H	B	B	H	H	B	*	H	A	H	A	A	A	H	B	B	B	A	A	H	H	H	A	A	A	H	*	A	H	A	H	A	B	*	H	H	H	*	H	H
C18_18844455_C	18	54.456	A	A	A	H	A	H	H	H	B	B	H	H	B	*	H	*	H	A	A	A	H	B	B	B	A	A	H	B	H	A	A	A	H	*	A	H	A	H	A	B	*	B	H	H	*	H	H
[truncated: 31 more rows]
[truncated: 136 more columns]

## Sheet: Table S4
Table S4 Significant p-values of the markers obtained from GWAS using GLM, MLMM, FarmCPU and BLINK models. The SNP positions are shown in V.6 and V.8 of the cassava reference genome.
item	SNP position_reference genome V.6	SNP position_reference genome V.8	GLM		MLMM		FarmCPU		BLINK
			BLUPs-Area (p-value)	BLUPs-NC (p-value)	BLUPs-Area (p-value)	BLUPs-NC (p-value)	BLUPs-Area (p-value)	BLUPs-NC (p-value)	BLUPs-Area (p-value)	BLUPs-NC (p-value)
1	Chr08_6483145	Chr08_6772301	3.57685e-09	8.675e-09	5.02404e-09	5.36e-07	2.19639e-11	5.387e-10	5.61e-12	4.43e-08
2	Chr08_6512259	Chr08_6810451	1.20713e-10	2.416e-10	1.2568e-12	1.03e-12	1.44e-14	9.07e-16	1.1915e-07	9.576e-08
3	Chr08_6512325	Chr08_6810517	1.20713e-10	2.416e-10	9.473e-14		9.76e-19	2.78e-13	1.6019e-15	3.754e-08
4	Chr08_6512307	Chr08_6810499	1.20713e-10	2.416e-10				2.492e-05
5	Chr08_6512329	Chr08_6810521	1.20713e-10	2.416e-10				2.492e-05
6	Chr08_6640496	Chr08_6942286	3.78019e-10	7.508e-10				2.476e-05
7	Chr08_6640586	Chr08_6942376	5.72969e-09	1.192e-05				2.293e-09
8	Chr08_6825255	Chr08_7511647	3.16219e-07	5.449e-08				1.125e-05
9	Chr08_3607807	Chr08_3862688	1.11417e-07	1.738e-07				0.0003119
10	Chr08_3778097	Chr08_4034915	6.86167e-07	3.248e-07				0.0003553
11	Chr08_7985587	Chr08_8740655	7.10082e-06	4.872e-06				0.0002439
12	Chr08_4043469	Chr08_4319831	1.72219e-06	3.832e-07				0.0001828
13	Chr08_7617732	Chr08_8287583	2.98276e-07	3.694e-07				0.0001392
14	Chr08_3607718	Chr08_3862599	1.76206e-06	8.065e-07
15	Chr08_3623304	Chr08_3878181	2.31753e-06	9.243e-07
16	Chr08_5627630	Chr08_5989630	7.46901e-08	2.833e-07
17	Chr08_5411780	Chr08_5767035	2.48857e-07	4.372e-07
18	Chr08_5725346	Chr08_6096495
19	Chr08_5641063	Chr08_6003047	4.09493e-08	2.046e-07				0.0003006
20	Chr08_3623233	Chr08_3878110	1.5965e-06	1.175e-06				0.0005282
21	Chr08_3607706	Chr08_3862587	1.76206e-06	8.065e-07
22	Chr08_4078044	Chr08_4354422	4.09705e-06	2.149e-06
23	Chr08_2600888	Chr08_2781252	1.98375e-06	0.0002736
24	Chr08_6618913	Chr08_6920706

## Sheet: Table S5
Table S5 Genes within the whitefly resistance QTL
QTL Name	Chromosome	Gene ID	Start	End	Strand	Annotation
MeF2WFly1.1	Mes_v6.1_Chr01	Manes.01G029400	4532246	4534962	-	Purple acid phosphatases superfamily protein
MeF2WFly1.1	Mes_v6.1_Chr01	Manes.01G029500	4555883	4557025	+	CLAVATA3/ESR-RELATED 10
MeF2WFly1.1	Mes_v6.1_Chr01	Manes.01G029600	4557713	4560329	-	glucuronidase 1
MeF2WFly1.1	Mes_v6.1_Chr01	Manes.01G029700	4564143	4566008	+	mitochondrial editing factor 21
MeF2WFly1.1	Mes_v6.1_Chr01	Manes.01G029800	4566245	4569245	-	Leucine-rich repeat (LRR) family protein
MeF2WFly1.1	Mes_v6.1_Chr01	Manes.01G029900	4570479	4572713	+	Remorin family protein
MeF2WFly1.1	Mes_v6.1_Chr01	Manes.01G030000	4576206	4576532	-	nodulin-related protein 1
MeF2WFly1.1	Mes_v6.1_Chr01	Manes.01G030100	4609905	4610674	-	nodulin-related protein 1
MeF2WFly1.1	Mes_v6.1_Chr01	Manes.01G030200	4663000	4675680	+	appr-1-p processing enzyme family protein
MeF2WFly1.1	Mes_v6.1_Chr01	Manes.01G030300	4671541	4671690	+
MeF2WFly1.1	Mes_v6.1_Chr01	Manes.01G030400	4681403	4685478	+	uvrB/uvrC motif-containing protein
MeF2WFly1.1	Mes_v6.1_Chr01	Manes.01G030500	4686302	4688704	+	Tetratricopeptide repeat (TPR)-like superfamily protein
MeF2WFly1.1	Mes_v6.1_Chr01	Manes.01G030600	4689229	4691283	-	Pentatricopeptide repeat (PPR) superfamily protein
MeF2WFly1.1	Mes_v6.1_Chr01	Manes.01G030700	4694864	4702359	-	Plant protein of unknown function (DUF863)
MeF2WFly1.1	Mes_v6.1_Chr01	Manes.01G030800	4743265	4744913	+	Peroxidase superfamily protein
MeF2WFly1.1	Mes_v6.1_Chr01	Manes.01G030900	4747086	4753112	+	chorismate mutase 3
MeF2WFly1.1	Mes_v6.1_Chr01	Manes.01G031000	4758194	4758361	+
MeF2WFly1.1	Mes_v6.1_Chr01	Manes.01G031100	4766184	4768548	+	Protein of unknown function, DUF538
MeF2WFly1.1	Mes_v6.1_Chr01	Manes.01G031200	4768554	4773100	-	Protein of unknown function (DUF155)
MeF2WFly1.1	Mes_v6.1_Chr01	Manes.01G031300	4776464	4781154	+	Transducin/WD40 repeat-like superfamily protein
MeF2WFly1.1	Mes_v6.1_Chr01	Manes.01G031400	4782164	4795746	-	Amino acid kinase family protein
MeF2WFly1.1	Mes_v6.1_Chr01	Manes.01G031500	4785514	4785675	-
MeF2WFly1.1	Mes_v6.1_Chr01	Manes.01G031600	4814836	4818407	+	WRKY DNA-binding protein 3
MeF2WFly1.1	Mes_v6.1_Chr01	Manes.01G031700	4819479	4827532	-	Protein of unknown function (DUF1336)
MeF2WFly1.1	Mes_v6.1_Chr01	Manes.01G031800	4852525	4858172	+	DHHC-type zinc finger family protein
MeF2WFly1.1	Mes_v6.1_Chr01	Manes.01G031900	4859074	4861570	-
MeF2WFly1.1	Mes_v6.1_Chr01	Manes.01G032000	4866510	4870475	+
MeF2WFly1.1	Mes_v6.1_Chr01	Manes.01G032100	4885669	4889666	+	Prefoldin chaperone subunit family protein
MeF2WFly1.1	Mes_v6.1_Chr01	Manes.01G032200	4890203	4890950	+
MeF2WFly1.1	Mes_v6.1_Chr01	Manes.01G032300	4893739	4897863	-	Argonaute family protein
MeF2WFly1.1	Mes_v6.1_Chr01	Manes.01G032400	4921174	4935915	-	Early-responsive to dehydration stress protein (ERD4)
MeF2WFly1.1	Mes_v6.1_Chr01	Manes.01G032500	4940947	4945093	+	non-ATPase subunit 9
MeF2WFly1.1	Mes_v6.1_Chr01	Manes.01G032600	5087285	5098349	+	sec7 domain-containing protein
MeF2WFly1.1	Mes_v6.1_Chr01	Manes.01G032700	5113781	5113894	+
MeF2WFly1.1	Mes_v6.1_Chr01	Manes.01G032800	5126494	5132721	+	sec7 domain-containing protein
MeF2WFly1.1	Mes_v6.1_Chr01	Manes.01G032900	5133795	5138145	+	Vesicle transport v-SNARE family protein
MeF2WFly1.1	Mes_v6.1_Chr01	Manes.01G033000	5141886	5149074	+	VH1-interacting kinase
MeF2WFly1.1	Mes_v6.1_Chr01	Manes.01G033100	5149124	5153445	-	emp24/gp25L/p24 family/GOLD family protein
MeF2WFly1.1	Mes_v6.1_Chr01	Manes.01G033200	5159826	5164447	+	O-fucosyltransferase family protein
MeF2WFly1.1	Mes_v6.1_Chr01	Manes.01G033300	5164614	5168654	-	Rubisco methyltransferase family protein
MeF2WFly1.1	Mes_v6.1_Chr01	Manes.01G033400	5172265	5174375	-	GCK domain-containing protein
MeF2WFly1.1	Mes_v6.1_Chr01	Manes.01G033500	5178397	5184755	-	EXS (ERD1/XPR1/SYG1) family protein
MeF2WFly1.1	Mes_v6.1_Chr01	Manes.01G033600	5194921	5197115	-	Ribosomal L32p protein family
MeF2WFly1.1	Mes_v6.1_Chr01	Manes.01G033700	5206678	5209559	+	fucosyltransferase 1
MeF2WFly1.1	Mes_v6.1_Chr01	Manes.01G033800	5244242	5249094	-
MeF2WFly1.1	Mes_v6.1_Chr01	Manes.01G033900	5256035	5257363	+	Arabinanase/levansucrase/invertase
MeF2WFly1.1	Mes_v6.1_Chr01	Manes.01G034000	5263741	5271407	+	anaphase-promoting complex/cyclosome 2
MeF2WFly1.1	Mes_v6.1_Chr01	Manes.01G034100	5273525	5275309	+	SET domain protein 35
MeF2WFly1.1	Mes_v6.1_Chr01	Manes.01G034200	5276061	5290705	-	ATP/GTP-binding protein family
MeF2WFly1.1	Mes_v6.1_Chr01	Manes.01G034300	5301178	5304055	-	RNA-binding KH domain-containing protein
MeF2WFly1.1	Mes_v6.1_Chr01	Manes.01G034400	5309671	5314118	+	RING/U-box superfamily protein
MeF2WFly1.1	Mes_v6.1_Chr01	Manes.01G034500	5327635	5329335	+	expansin A1
MeF2WFly1.1	Mes_v6.1_Chr01	Manes.01G034600	5331242	5336005	-	AGAMOUS-like 30
MeF2WFly1.1	Mes_v6.1_Chr01	Manes.01G034700	5339175	5342598	+	Mitochondrial transcription termination factor family protein
MeF2WFly1.1	Mes_v6.1_Chr01	Manes.01G034800	5348959	5350857	+	myb domain protein 105
MeF2WFly1.1	Mes_v6.1_Chr01	Manes.01G034900	5352402	5352896	-	Calcium-binding EF-hand family protein
MeF2WFly1.1	Mes_v6.1_Chr01	Manes.01G035000	5382401	5384320	-	cycling DOF factor 2
MeF2WFly1.1	Mes_v6.1_Chr01	Manes.01G035100	5411564	5413754	+	Homeodomain-like superfamily protein
MeF2WFly1.1	Mes_v6.1_Chr01	Manes.01G035200	5494572	5494736	+
MeF2WFly1.1	Mes_v6.1_Chr01	Manes.01G035300	5592002	5592901	+
MeF2WFly1.1	Mes_v6.1_Chr01	Manes.01G035400	5620211	5634672	-	NB-ARC domain-containing disease resistance protein
MeF2WFly1.1	Mes_v6.1_Chr01	Manes.01G035500	5922228	5931317	-	NB-ARC domain-containing disease resistance protein
MeF2WFly1.1	Mes_v6.1_Chr01	Manes.01G035600	5978841	5980556	-	NB-ARC domain-containing disease resistance protein
MeF2WFly1.1	Mes_v6.1_Chr01	Manes.01G035700	5982575	5990259	-	NB-ARC domain-containing disease resistance protein
MeF2WFly1.1	Mes_v6.1_Chr01	Manes.01G035800	6008673	6009146	+
MeF2WFly1.1	Mes_v6.1_Chr01	Manes.01G035900	6014900	6015085	-
MeF2WFly1.1	Mes_v6.1_Chr01	Manes.01G036000	6058476	6067473	-	NB-ARC domain-containing disease resistance protein
MeF2WFly1.1	Mes_v6.1_Chr01	Manes.01G036100	6139515	6139954	-
MeF2WFly1.1	Mes_v6.1_Chr01	Manes.01G036200	6144084	6145012	-	RING/U-box superfamily protein
MeF2WFly1.1	Mes_v6.1_Chr01	Manes.01G036300	6149200	6155722	-	galactosyltransferase1
MeF2WFly1.1	Mes_v6.1_Chr01	Manes.01G036400	6156951	6157103	+
MeF2WFly1.1	Mes_v6.1_Chr01	Manes.01G036500	6208597	6210464	+	Dof-type zinc finger DNA-binding family protein
MeF2WFly1.1	Mes_v6.1_Chr01	Manes.01G036600	6215218	6220234	+	TBP-associated factor 7
MeF2WFly1.1	Mes_v6.1_Chr01	Manes.01G036700	6220804	6223548	+	Tetratricopeptide repeat (TPR)-like superfamily protein
MeF2WFly1.1	Mes_v6.1_Chr01	Manes.01G036800	6224371	6225831	-	Yippee family putative zinc-binding protein
MeF2WFly1.1	Mes_v6.1_Chr01	Manes.01G036900	6226257	6232298	+	RNA-binding (RRM/RBD/RNP motifs) family protein
MeF2WFly1.1	Mes_v6.1_Chr01	Manes.01G037000	6232346	6236863	+	oligopeptide transporter 1
MeF2WFly1.1	Mes_v6.1_Chr01	Manes.01G037100	6237713	6242215	-	ARM repeat superfamily protein
MeF2WFly1.1	Mes_v6.1_Chr01	Manes.01G037200	6263730	6276403	+
MeF2WFly1.1	Mes_v6.1_Chr01	Manes.01G037300	6278193	6280627	+
MeF2WFly1.1	Mes_v6.1_Chr01	Manes.01G037400	6285849	6289831	-	Major facilitator superfamily protein
MeF2WFly1.1	Mes_v6.1_Chr01	Manes.01G037500	6294543	6296165	+	Rhodanese/Cell cycle control phosphatase superfamily protein
MeF2WFly1.1	Mes_v6.1_Chr01	Manes.01G037600	6302346	6311449	-	vacuolar protein sorting 26A
MeF2WFly1.1	Mes_v6.1_Chr01	Manes.01G037700	6314259	6330472	+	Membrane trafficking VPS53 family protein
MeF2WFly1.1	Mes_v6.1_Chr01	Manes.01G037800	6328805	6328921	+
MeF2WFly1.1	Mes_v6.1_Chr01	Manes.01G037900	6332888	6334342	-	P-loop containing nucleoside triphosphate hydrolases superfamily protein
MeF2WFly1.1	Mes_v6.1_Chr01	Manes.01G038000	6338114	6342224	-	P-loop containing nucleoside triphosphate hydrolases superfamily protein
MeF2WFly1.1	Mes_v6.1_Chr01	Manes.01G038100	6369314	6372929	+	YELLOW STRIPE like 3
MeF2WFly1.1	Mes_v6.1_Chr01	Manes.01G038200	6376543	6378515	+	cytochrome B5 isoform E
MeF2WFly1.1	Mes_v6.1_Chr01	Manes.01G038300	6379186	6382982	-	Ypt/Rab-GAP domain of gyp1p superfamily protein
MeF2WFly1.1	Mes_v6.1_Chr01	Manes.01G038400	6384270	6385993	+	Plant protein of unknown function (DUF247)
MeF2WFly1.1	Mes_v6.1_Chr01	Manes.01G038500	6386212	6386370	+
MeF2WFly1.1	Mes_v6.1_Chr01	Manes.01G038600	6387322	6390941	-	NagB/RpiA/CoA transferase-like superfamily protein
MeF2WFly1.1	Mes_v6.1_Chr01	Manes.01G038700	6391403	6394780	-	NAD(P)-linked oxidoreductase superfamily protein
MeF2WFly1.1	Mes_v6.1_Chr01	Manes.01G038800	6395220	6395546	-
MeF2WFly1.1	Mes_v6.1_Chr01	Manes.01G038900	6397477	6398718	-	homeobox 7
MeF2WFly1.1	Mes_v6.1_Chr01	Manes.01G039000	6409381	6410370	+
MeF2WFly1.1	Mes_v6.1_Chr01	Manes.01G039100	6495670	6498425	-	disease resistance family protein / LRR family protein
MeF2WFly1.1	Mes_v6.1_Chr01	Manes.01G039200	6520707	6528179	-	3\'-5\' exonuclease domain-containing protein
MeF2WFly1.1	Mes_v6.1_Chr01	Manes.01G039300	6531714	6533802	+	ARABIDOPSIS TRITHORAX-RELATED PROTEIN 6
MeF2WFly1.1	Mes_v6.1_Chr01	Manes.01G039400	6534408	6535121	+	Protein of unknown function, DUF538
MeF2WFly1.1	Mes_v6.1_Chr01	Manes.01G039500	6552343	6555649	+	Transducin/WD40 repeat-like superfamily protein
MeF2WFly1.1	Mes_v6.1_Chr01	Manes.01G039600	6566228	6566847	-
MeF2WFly1.1	Mes_v6.1_Chr01	Manes.01G039700	6567419	6570350	+	Tetratricopeptide repeat (TPR)-like superfamily protein
MeF2WFly1.1	Mes_v6.1_Chr01	Manes.01G039800	6571811	6572327	+
MeF2WFly1.1	Mes_v6.1_Chr01	Manes.01G039900	6573607	6573867	+
MeF2WFly1.1	Mes_v6.1_Chr01	Manes.01G040000	6587602	6590215	+	O-Glycosyl hydrolases family 17 protein
MeF2WFly1.1	Mes_v6.1_Chr01	Manes.01G040100	6639628	6643539	+	acyl-CoA binding protein 2
MeF2WFly1.2	Mes_v6.1_Chr01	Manes.01G043300	7058187	7060031	+	Late embryogenesis abundant (LEA) hydroxyproline-rich glycoprotein family
MeF2WFly1.2	Mes_v6.1_Chr01	Manes.01G043400	7094048	7097678	-
MeF2WFly1.2	Mes_v6.1_Chr01	Manes.01G043500	7131526	7136684	+	2-oxoglutarate (2OG) and Fe(II)-dependent oxygenase superfamily protein
MeF2WFly1.2	Mes_v6.1_Chr01	Manes.01G043600	7137653	7141233	-	O-methyltransferase 1
MeF2WFly1.2	Mes_v6.1_Chr01	Manes.01G043700	7249163	7252460	-	O-methyltransferase 1
MeF2WFly1.2	Mes_v6.1_Chr01	Manes.01G043800	7303139	7304088	+
MeF2WFly1.2	Mes_v6.1_Chr01	Manes.01G043900	7304514	7306835	+	nascent polypeptide-associated complex subunit alpha-like protein 2
MeF2WFly1.2	Mes_v6.1_Chr01	Manes.01G044000	7317566	7318958	-	Peroxidase superfamily protein
MeF2WFly1.2	Mes_v6.1_Chr01	Manes.01G044100	7343408	7349854	-
MeF2WFly1.2	Mes_v6.1_Chr01	Manes.01G044200	7433248	7433433	-
MeF2WFly1.2	Mes_v6.1_Chr01	Manes.01G044300	7434577	7436486	-	Heavy metal transport/detoxification superfamily protein
MeF2WFly1.2	Mes_v6.1_Chr01	Manes.01G044400	7438580	7440981	-	Heavy metal transport/detoxification superfamily protein
MeF2WFly1.2	Mes_v6.1_Chr01	Manes.01G044500	7449847	7450621	-	IAA-leucine-resistant (ILR1)-like 3
MeF2WFly1.2	Mes_v6.1_Chr01	Manes.01G044600	7460721	7464072	-	IAA-leucine-resistant (ILR1)-like 3
MeF2WFly1.3	Mes_v6.1_Chr01	Manes.01G153800	26249158	26250700	-	phosphoserine aminotransferase
MeF2WFly1.3	Mes_v6.1_Chr01	Manes.01G153900	26251228	26254040	-	Cyclin B2;3
MeF2WFly1.3	Mes_v6.1_Chr01	Manes.01G154000	26255124	26256143	-
MeF2WFly1.3	Mes_v6.1_Chr01	Manes.01G154100	26256413	26263214	-	Polynucleotide adenylyltransferase family protein
MeF2WFly1.3	Mes_v6.1_Chr01	Manes.01G154200	26264984	26271234	+	ubiquitin family protein
MeF2WFly1.3	Mes_v6.1_Chr01	Manes.01G154300	26265580	26274860	-
MeF2WFly1.3	Mes_v6.1_Chr01	Manes.01G154400	26274918	26276586	+	catalase 2
MeF2WFly1.3	Mes_v6.1_Chr01	Manes.01G154500	26277231	26286287	+	Phosphoinositide phosphatase family protein
MeF2WFly1.3	Mes_v6.1_Chr01	Manes.01G154600	26286747	26287304	-	Disease resistance-responsive (dirigent-like protein) family protein
MeF2WFly1.3	Mes_v6.1_Chr01	Manes.01G154700	26288997	26290914	-	Undecaprenyl pyrophosphate synthetase family protein
MeF2WFly1.3	Mes_v6.1_Chr01	Manes.01G154800	26291435	26295007	-	Eukaryotic aspartyl protease family protein
MeF2WFly1.3	Mes_v6.1_Chr01	Manes.01G154900	26301617	26304612	+	dihydrodipicolinate synthase
MeF2WFly1.3	Mes_v6.1_Chr01	Manes.01G155000	26305480	26309103	-	Protein kinase superfamily protein
MeF2WFly1.3	Mes_v6.1_Chr01	Manes.01G155100	26312300	26317811	-	Rab escort protein
MeF2WFly1.3	Mes_v6.1_Chr01	Manes.01G155200	26319798	26322931	-	RNA-binding (RRM/RBD/RNP motifs) family protein
MeF2WFly1.3	Mes_v6.1_Chr01	Manes.01G155300	26323649	26325075	+	high mobility group B3
MeF2WFly1.3	Mes_v6.1_Chr01	Manes.01G155400	26327381	26329541	+	Expressed protein
MeF2WFly1.3	Mes_v6.1_Chr01	Manes.01G155500	26331861	26337449	+
MeF2WFly1.3	Mes_v6.1_Chr01	Manes.01G155600	26351454	26351558	-
MeF2WFly1.3	Mes_v6.1_Chr01	Manes.01G155700	26360699	26363121	+
MeF2WFly1.3	Mes_v6.1_Chr01	Manes.01G155800	26368092	26371120	-	Protein kinase superfamily protein
MeF2WFly1.3	Mes_v6.1_Chr01	Manes.01G155900	26374419	26383382	+	Calcium-binding EF hand family protein
MeF2WFly1.3	Mes_v6.1_Chr01	Manes.01G156000	26383533	26385233	-	Transmembrane amino acid transporter family protein
MeF2WFly1.3	Mes_v6.1_Chr01	Manes.01G156100	26388846	26390741	-	Pentatricopeptide repeat (PPR) superfamily protein
MeF2WFly1.3	Mes_v6.1_Chr01	Manes.01G156200	26392003	26394271	-	Protein phosphatase 2C family protein
MeF2WFly1.3	Mes_v6.1_Chr01	Manes.01G156300	26397820	26402960	+	glutamate receptor 3.6
MeF2WFly1.3	Mes_v6.1_Chr01	Manes.01G156400	26404218	26410944	-	Endoribonuclease/protein kinase IRE1-like
MeF2WFly1.3	Mes_v6.1_Chr01	Manes.01G156500	26412505	26422498	+	ribonuclease II family protein
MeF2WFly1.3	Mes_v6.1_Chr01	Manes.01G156600	26423391	26428607	-	Auxin efflux carrier family protein
MeF2WFly1.3	Mes_v6.1_Chr01	Manes.01G156700	26433711	26436851	+	Seven transmembrane MLO family protein
MeF2WFly1.3	Mes_v6.1_Chr01	Manes.01G156800	26438964	26444330	+	Seven transmembrane MLO family protein
MeF2WFly1.3	Mes_v6.1_Chr01	Manes.01G156900	26446077	26447251	+	RING/U-box superfamily protein
MeF2WFly1.3	Mes_v6.1_Chr01	Manes.01G157000	26448098	26452190	-	GTP binding
MeF2WFly1.3	Mes_v6.1_Chr01	Manes.01G157100	26454190	26457042	-	Translation initiation factor IF6
MeF2WFly1.3	Mes_v6.1_Chr01	Manes.01G157200	26460151	26462817	-	plant intracellular ras group-related LRR 4
MeF2WFly1.3	Mes_v6.1_Chr01	Manes.01G157300	26471124	26479090	+	RNA polymerase I specific transcription initiation factor RRN3 protein
MeF2WFly1.3	Mes_v6.1_Chr01	Manes.01G157400	26479526	26484706	-	AT hook motif DNA-binding family protein
MeF2WFly1.3	Mes_v6.1_Chr01	Manes.01G157500	26488377	26491619	+	hydroxy methylglutaryl CoA reductase 1
MeF2WFly1.3	Mes_v6.1_Chr01	Manes.01G157600	26492185	26496003	-	NADPH-dependent thioredoxin reductase A
MeF2WFly1.3	Mes_v6.1_Chr01	Manes.01G157700	26497699	26498106	-
MeF2WFly1.3	Mes_v6.1_Chr01	Manes.01G157800	26499597	26502817	+	serine/threonine phosphatase 7
MeF2WFly1.3	Mes_v6.1_Chr01	Manes.01G157900	26503431	26513196	-	ARID/BRIGHT DNA-binding domain-containing protein
MeF2WFly1.3	Mes_v6.1_Chr01	Manes.01G158000	26514756	26518964	+	Auxin efflux carrier family protein
MeF2WFly1.3	Mes_v6.1_Chr01	Manes.01G158100	26520816	26523838	-	diacylglycerol acyltransferase family
MeF2WFly1.3	Mes_v6.1_Chr01	Manes.01G158200	26525714	26529646	-	diacylglycerol acyltransferase family
MeF2WFly1.3	Mes_v6.1_Chr01	Manes.01G158300	26529821	26530372	-
MeF2WFly1.3	Mes_v6.1_Chr01	Manes.01G158400	26535261	26536207	-
MeF2WFly1.3	Mes_v6.1_Chr01	Manes.01G158500	26538309	26541838	+	Subtilase family protein
MeF2WFly1.3	Mes_v6.1_Chr01	Manes.01G158600	26542680	26544559	-
MeF2WFly1.3	Mes_v6.1_Chr01	Manes.01G158700	26546073	26547348	-	2-oxoglutarate (2OG) and Fe(II)-dependent oxygenase superfamily protein
MeF2WFly1.3	Mes_v6.1_Chr01	Manes.01G158800	26548054	26558638	-	kinesin-like calmodulin-binding protein (ZWICHEL)
MeF2WFly1.3	Mes_v6.1_Chr01	Manes.01G158900	26560947	26568723	-	Phospholipid/glycerol acyltransferase family protein
MeF2WFly1.3	Mes_v6.1_Chr01	Manes.01G159000	26570275	26578677	-	Sec23/Sec24 protein transport family protein
MeF2WFly1.3	Mes_v6.1_Chr01	Manes.01G159100	26579794	26583564	+	histone deacetylase 8
MeF2WFly2.1	Mes_v6.1_Chr02	Manes.02G031600	2390851	2394587	-	Leucine-rich repeat protein kinase family protein
MeF2WFly2.1	Mes_v6.1_Chr02	Manes.02G031700	2396285	2400428	-	SNARE associated Golgi protein family
MeF2WFly2.1	Mes_v6.1_Chr02	Manes.02G031800	2403446	2410611	+
MeF2WFly2.1	Mes_v6.1_Chr02	Manes.02G031900	2411956	2412943	-	protein binding
MeF2WFly2.1	Mes_v6.1_Chr02	Manes.02G032000	2416598	2418681	+	A20/AN1-like zinc finger family protein
MeF2WFly2.1	Mes_v6.1_Chr02	Manes.02G032100	2423739	2432035	+	armadillo repeat kinesin 3
MeF2WFly2.1	Mes_v6.1_Chr02	Manes.02G032200	2434442	2445026	-	Predicted AT-hook DNA-binding family protein
MeF2WFly2.1	Mes_v6.1_Chr02	Manes.02G032300	2455109	2456635	+	MATE efflux family protein
MeF2WFly2.1	Mes_v6.1_Chr02	Manes.02G032400	2456975	2459687	-	Double Clp-N motif protein
MeF2WFly2.1	Mes_v6.1_Chr02	Manes.02G032500	2465364	2468677	+	ACT domain repeat 8
MeF2WFly2.1	Mes_v6.1_Chr02	Manes.02G032600	2495317	2497174	-
MeF2WFly2.1	Mes_v6.1_Chr02	Manes.02G032700	2498977	2501585	-	Tetratricopeptide repeat (TPR)-like superfamily protein
MeF2WFly2.1	Mes_v6.1_Chr02	Manes.02G032800	2530211	2534220	+	sterol-4alpha-methyl oxidase 1-1
MeF2WFly2.1	Mes_v6.1_Chr02	Manes.02G032900	2538908	2542589	+
MeF2WFly2.1	Mes_v6.1_Chr02	Manes.02G033000	2549656	2556340	-	Sec1/munc18-like (SM) proteins superfamily
MeF2WFly2.1	Mes_v6.1_Chr02	Manes.02G033100	2559481	2563379	-	Sec1/munc18-like (SM) proteins superfamily
MeF2WFly2.1	Mes_v6.1_Chr02	Manes.02G033200	2564880	2566809	-
MeF2WFly2.1	Mes_v6.1_Chr02	Manes.02G033300	2569299	2581270	+	DHHC-type zinc finger family protein
MeF2WFly2.1	Mes_v6.1_Chr02	Manes.02G033400	2584017	2593397	-	cullin 1
MeF2WFly2.1	Mes_v6.1_Chr02	Manes.02G033500	2600895	2601947	-	Protein of unknown function (DUF1442)
MeF2WFly2.1	Mes_v6.1_Chr02	Manes.02G033600	2609878	2613362	-	Leucine-rich repeat protein kinase family protein
MeF2WFly2.1	Mes_v6.1_Chr02	Manes.02G033700	2622046	2622818	+	Calcium-binding EF-hand family protein
MeF2WFly2.1	Mes_v6.1_Chr02	Manes.02G033800	2623137	2624420	+
MeF2WFly2.1	Mes_v6.1_Chr02	Manes.02G033900	2624948	2631384	-	alpha/beta-Hydrolases superfamily protein
MeF2WFly2.1	Mes_v6.1_Chr02	Manes.02G034000	2633667	2636043	+	Copper amine oxidase family protein
MeF2WFly2.1	Mes_v6.1_Chr02	Manes.02G034100	2636251	2639113	-	cytochrome P450, family 706, subfamily A, polypeptide 6
MeF2WFly2.1	Mes_v6.1_Chr02	Manes.02G034200	2645311	2647370	-	copper ion binding
MeF2WFly2.1	Mes_v6.1_Chr02	Manes.02G034300	2651767	2653822	-	myb domain protein 42
MeF2WFly2.1	Mes_v6.1_Chr02	Manes.02G034400	2660104	2664463	-	HSP70-interacting protein 1
MeF2WFly2.1	Mes_v6.1_Chr02	Manes.02G034500	2665897	2667697	-	Bifunctional inhibitor/lipid-transfer protein/seed storage 2S albumin superfamily protein
MeF2WFly2.1	Mes_v6.1_Chr02	Manes.02G034600	2678448	2679896	+
MeF2WFly2.1	Mes_v6.1_Chr02	Manes.02G034700	2681461	2684352	+	Plant invertase/pectin methylesterase inhibitor superfamily protein
MeF2WFly2.1	Mes_v6.1_Chr02	Manes.02G034800	2690687	2691789	+	Plant invertase/pectin methylesterase inhibitor superfamily protein
MeF2WFly2.1	Mes_v6.1_Chr02	Manes.02G034900	2705713	2706795	+	Plant invertase/pectin methylesterase inhibitor superfamily protein
MeF2WFly2.1	Mes_v6.1_Chr02	Manes.02G035000	2707353	2711195	+	Translation elongation factor EFG/EF2 protein
MeF2WFly2.1	Mes_v6.1_Chr02	Manes.02G035100	2710782	2714896	-	stress-inducible protein, putative
MeF2WFly2.1	Mes_v6.1_Chr02	Manes.02G035200	2718591	2721695	+	Terpenoid synthases superfamily protein
MeF2WFly2.1	Mes_v6.1_Chr02	Manes.02G035300	2726233	2729605	+	beta vacuolar processing enzyme
MeF2WFly2.1	Mes_v6.1_Chr02	Manes.02G035400	2737341	2742183	+	NAC 007
MeF2WFly2.1	Mes_v6.1_Chr02	Manes.02G035500	2743234	2743392	-
MeF2WFly2.1	Mes_v6.1_Chr02	Manes.02G035600	2753310	2755278	-
MeF2WFly2.1	Mes_v6.1_Chr02	Manes.02G035700	2768501	2771414	+	Plant-specific transcription factor YABBY family protein
MeF2WFly2.1	Mes_v6.1_Chr02	Manes.02G035800	2774325	2777916	-	Cupredoxin superfamily protein
MeF2WFly2.1	Mes_v6.1_Chr02	Manes.02G035900	2782446	2784972	-	Glycosyl hydrolases family 32 protein
MeF2WFly2.1	Mes_v6.1_Chr02	Manes.02G036000	2795132	2797319	-	Haloacid dehalogenase-like hydrolase (HAD) superfamily protein
MeF2WFly2.1	Mes_v6.1_Chr02	Manes.02G036100	2809726	2811063	+	Exostosin family protein
MeF2WFly2.1	Mes_v6.1_Chr02	Manes.02G036200	2811368	2817654	-	3-ketoacyl-acyl carrier protein synthase III
MeF2WFly2.1	Mes_v6.1_Chr02	Manes.02G036300	2818819	2822107	-	Flavin-binding monooxygenase family protein
MeF2WFly2.1	Mes_v6.1_Chr02	Manes.02G036400	2823165	2826150	-	Flavin-binding monooxygenase family protein
MeF2WFly2.1	Mes_v6.1_Chr02	Manes.02G036500	2828079	2831416	+	Plant protein of unknown function (DUF863)
MeF2WFly2.1	Mes_v6.1_Chr02	Manes.02G036600	2835652	2837247	+	WRKY DNA-binding protein 21
MeF2WFly2.1	Mes_v6.1_Chr02	Manes.02G036700	2842439	2846865	+	adenine phosphoribosyl transferase 4
MeF2WFly2.1	Mes_v6.1_Chr02	Manes.02G036800	2846900	2847485	+
MeF2WFly2.1	Mes_v6.1_Chr02	Manes.02G036900	2847610	2849517	-
MeF2WFly2.1	Mes_v6.1_Chr02	Manes.02G037000	2853677	2860003	+
MeF2WFly2.1	Mes_v6.1_Chr02	Manes.02G037100	2862599	2864049	-
MeF2WFly2.1	Mes_v6.1_Chr02	Manes.02G037200	2865850	2873504	+	OSBP(oxysterol binding protein)-related protein 2A
MeF2WFly2.1	Mes_v6.1_Chr02	Manes.02G037300	2874911	2878829	-	nitrate transporter 1.1
MeF2WFly2.1	Mes_v6.1_Chr02	Manes.02G037400	2889025	2889567	+	Bifunctional inhibitor/lipid-transfer protein/seed storage 2S albumin superfamily protein
MeF2WFly2.1	Mes_v6.1_Chr02	Manes.02G037500	2894565	2895254	-	Bifunctional inhibitor/lipid-transfer protein/seed storage 2S albumin superfamily protein
MeF2WFly2.1	Mes_v6.1_Chr02	Manes.02G037600	2907933	2908310	+	Sec1/munc18-like (SM) proteins superfamily
MeF2WFly2.1	Mes_v6.1_Chr02	Manes.02G037700	2924299	2926081	+	Glycosyl transferase, family 35
MeF2WFly2.1	Mes_v6.1_Chr02	Manes.02G037800	2943292	2943612	-	Bifunctional inhibitor/lipid-transfer protein/seed storage 2S albumin superfamily protein
MeF2WFly2.1	Mes_v6.1_Chr02	Manes.02G037900	2943961	2947740	-
MeF2WFly2.1	Mes_v6.1_Chr02	Manes.02G038000	2948513	2948668	+
MeF2WFly2.1	Mes_v6.1_Chr02	Manes.02G038100	2951994	2952504	+	Argonaute family protein
MeF2WFly2.1	Mes_v6.1_Chr02	Manes.02G038200	2953652	2955108	-	Lactate/malate dehydrogenase family protein
MeF2WFly2.1	Mes_v6.1_Chr02	Manes.02G038300	2960589	2964527	-	Ubiquitin-like superfamily protein
MeF2WFly2.1	Mes_v6.1_Chr02	Manes.02G038400	2975137	2977534	+	GRAS family transcription factor
MeF2WFly2.1	Mes_v6.1_Chr02	Manes.02G038500	2984723	2994084	-
MeF2WFly2.1	Mes_v6.1_Chr02	Manes.02G038600	2994157	2994794	+
MeF2WFly2.1	Mes_v6.1_Chr02	Manes.02G038700	3000628	3004809	+	P-loop containing nucleoside triphosphate hydrolases superfamily protein
MeF2WFly2.1	Mes_v6.1_Chr02	Manes.02G038800	3006929	3010380	+	Heavy metal transport/detoxification superfamily protein
MeF2WFly2.1	Mes_v6.1_Chr02	Manes.02G038900	3011858	3016763	-	plant VAP homolog 12
MeF2WFly2.1	Mes_v6.1_Chr02	Manes.02G039000	3025788	3027272	-	Eukaryotic aspartyl protease family protein
MeF2WFly2.1	Mes_v6.1_Chr02	Manes.02G039100	3035532	3037758	-	histidine triad nucleotide-binding 4
MeF2WFly2.1	Mes_v6.1_Chr02	Manes.02G039200	3038955	3051006	-	DNAJ heat shock N-terminal domain-containing protein
MeF2WFly2.1	Mes_v6.1_Chr02	Manes.02G039300	3051262	3051525	+
MeF2WFly2.1	Mes_v6.1_Chr02	Manes.02G039400	3064836	3068847	+	Nucleotide-diphospho-sugar transferases superfamily protein
MeF2WFly2.1	Mes_v6.1_Chr02	Manes.02G039500	3071434	3074577	+	Pectin lyase-like superfamily protein
MeF2WFly2.1	Mes_v6.1_Chr02	Manes.02G039600	3074743	3078674	-	peroxin 19-1
MeF2WFly2.1	Mes_v6.1_Chr02	Manes.02G039700	3079568	3080083	-
MeF2WFly2.1	Mes_v6.1_Chr02	Manes.02G039800	3083628	3091869	-	RGPR-related
MeF2WFly2.1	Mes_v6.1_Chr02	Manes.02G039900	3097731	3098817	-	C2H2-like zinc finger protein
MeF2WFly2.1	Mes_v6.1_Chr02	Manes.02G040000	3104978	3107970	-	Nodulin MtN21 /EamA-like transporter family protein
MeF2WFly2.1	Mes_v6.1_Chr02	Manes.02G040100	3109540	3112746	+	Pentatricopeptide repeat (PPR) superfamily protein
MeF2WFly2.1	Mes_v6.1_Chr02	Manes.02G040200	3114611	3114742	+
MeF2WFly2.1	Mes_v6.1_Chr02	Manes.02G040300	3115029	3116901	-
MeF2WFly2.1	Mes_v6.1_Chr02	Manes.02G040400	3119918	3121012	-	Matrixin family protein
MeF2WFly2.1	Mes_v6.1_Chr02	Manes.02G040500	3129890	3135616	+	O-fucosyltransferase family protein
MeF2WFly2.1	Mes_v6.1_Chr02	Manes.02G040600	3135745	3147918	-	G2484-1 protein
MeF2WFly2.1	Mes_v6.1_Chr02	Manes.02G040700	3153274	3159939	-	Protein of unknown function, DUF547
MeF2WFly2.1	Mes_v6.1_Chr02	Manes.02G040800	3161794	3163035	+	tonoplast intrinsic protein 2;3
MeF2WFly2.1	Mes_v6.1_Chr02	Manes.02G040900	3165353	3168282	+	Plant protein of unknown function (DUF828) with plant pleckstrin homology-like region
MeF2WFly2.1	Mes_v6.1_Chr02	Manes.02G041000	3168877	3170097	+
MeF2WFly2.1	Mes_v6.1_Chr02	Manes.02G041100	3173179	3174617	-	Ribosomal protein L23/L15e family protein
MeF2WFly2.1	Mes_v6.1_Chr02	Manes.02G041200	3185005	3189194	-	Tryptophan RNA-binding attenuator protein-like
MeF2WFly2.1	Mes_v6.1_Chr02	Manes.02G041300	3191070	3192267	-	myb domain protein 5
MeF2WFly2.1	Mes_v6.1_Chr02	Manes.02G041400	3195405	3199738	-
MeF2WFly2.1	Mes_v6.1_Chr02	Manes.02G041500	3206850	3208030	-	Integrase-type DNA-binding superfamily protein
MeF2WFly2.1	Mes_v6.1_Chr02	Manes.02G041600	3214324	3220446	-	acyl-CoA oxidase 1
MeF2WFly2.1	Mes_v6.1_Chr02	Manes.02G041700	3233620	3238114	+	Protein of unknown function (DUF1639)
MeF2WFly2.1	Mes_v6.1_Chr02	Manes.02G041800	3250605	3252634	+	homeobox protein 2
MeF2WFly2.1	Mes_v6.1_Chr02	Manes.02G041900	3255012	3257629	-	hydroxyproline-rich glycoprotein family protein
MeF2WFly2.1	Mes_v6.1_Chr02	Manes.02G042000	3260294	3261898	+	Tetratricopeptide repeat (TPR)-like superfamily protein
MeF2WFly2.1	Mes_v6.1_Chr02	Manes.02G042100	3265684	3269900	+	Phosphotyrosine protein phosphatases superfamily protein
MeF2WFly2.1	Mes_v6.1_Chr02	Manes.02G042200	3270829	3273864	-	PPPDE putative thiol peptidase family protein
MeF2WFly2.1	Mes_v6.1_Chr02	Manes.02G042300	3275176	3279944	-	nudix hydrolase homolog 8
MeF2WFly2.1	Mes_v6.1_Chr02	Manes.02G042400	3285215	3286514	-	ethylene responsive element binding factor 6
MeF2WFly2.1	Mes_v6.1_Chr02	Manes.02G042500	3289444	3290654	-	ethylene responsive element binding factor 6
MeF2WFly2.1	Mes_v6.1_Chr02	Manes.02G042600	3305203	3306572	-	Proteasome component (PCI) domain protein
MeF2WFly2.1	Mes_v6.1_Chr02	Manes.02G042700	3310295	3316961	-	ubiquitin C-terminal hydrolase 3
MeF2WFly2.1	Mes_v6.1_Chr02	Manes.02G042800	3318737	3319702	-	AP2/B3 transcription factor family protein
MeF2WFly2.1	Mes_v6.1_Chr02	Manes.02G042900	3321745	3324324	-
MeF2WFly2.1	Mes_v6.1_Chr02	Manes.02G043000	3330097	3332523	+	Acyl-CoA N-acyltransferase with RING/FYVE/PHD-type zinc finger protein
MeF2WFly2.1	Mes_v6.1_Chr02	Manes.02G043100	3332985	3334859	-
MeF2WFly2.1	Mes_v6.1_Chr02	Manes.02G043200	3366570	3368263	+	alpha/beta-Hydrolases superfamily protein
MeF2WFly2.1	Mes_v6.1_Chr02	Manes.02G043300	3369993	3374039	+	Hyaluronan / mRNA binding family
MeF2WFly2.1	Mes_v6.1_Chr02	Manes.02G043400	3376212	3378639	+	Tetratricopeptide repeat (TPR)-like superfamily protein
MeF2WFly2.1	Mes_v6.1_Chr02	Manes.02G043500	3379360	3381524	-	RAS 5
MeF2WFly2.1	Mes_v6.1_Chr02	Manes.02G043600	3383973	3385476	+
MeF2WFly2.1	Mes_v6.1_Chr02	Manes.02G043700	3385378	3386781	-	FAD/NAD(P)-binding oxidoreductase family protein
MeF2WFly2.1	Mes_v6.1_Chr02	Manes.02G043800	3396734	3398040	+	HXXXD-type acyl-transferase family protein
MeF2WFly2.1	Mes_v6.1_Chr02	Manes.02G043900	3408854	3409343	+
MeF2WFly2.1	Mes_v6.1_Chr02	Manes.02G044000	3409674	3410873	-
MeF2WFly2.1	Mes_v6.1_Chr02	Manes.02G044100	3420316	3425724	+	Plant VAMP (vesicle-associated membrane protein) family protein
MeF2WFly2.1	Mes_v6.1_Chr02	Manes.02G044200	3432401	3434780	+	BAX inhibitor 1
MeF2WFly2.1	Mes_v6.1_Chr02	Manes.02G044300	3435483	3438384	+
MeF2WFly2.1	Mes_v6.1_Chr02	Manes.02G044400	3444764	3452124	+	GATA transcription factor 26
MeF2WFly2.1	Mes_v6.1_Chr02	Manes.02G044500	3465422	3467086	+
MeF2WFly2.1	Mes_v6.1_Chr02	Manes.02G044600	3467162	3468535	+	SU(VAR)3-9 homolog 6
MeF2WFly2.1	Mes_v6.1_Chr02	Manes.02G044700	3469328	3470881	-	expansin-like B1
MeF2WFly2.1	Mes_v6.1_Chr02	Manes.02G044800	3472651	3478706	-	CLP protease R subunit 4
MeF2WFly2.1	Mes_v6.1_Chr02	Manes.02G044900	3480133	3481600	-	Pectin lyase-like superfamily protein
MeF2WFly2.1	Mes_v6.1_Chr02	Manes.02G045000	3483100	3484812	+	Chlorophyll A-B binding family protein
MeF2WFly2.1	Mes_v6.1_Chr02	Manes.02G045100	3485212	3489818	-	pyrimidin 4
MeF2WFly2.1	Mes_v6.1_Chr02	Manes.02G045200	3492221	3494356	+
MeF2WFly2.1	Mes_v6.1_Chr02	Manes.02G045300	3492570	3496436	+
MeF2WFly2.1	Mes_v6.1_Chr02	Manes.02G045400	3509037	3512142	+	cationic amino acid transporter 6
MeF2WFly2.1	Mes_v6.1_Chr02	Manes.02G045500	3518301	3520815	-	Alcohol dehydrogenase transcription factor Myb/SANT-like family protein
MeF2WFly2.1	Mes_v6.1_Chr02	Manes.02G045600	3521562	3522415	+	germin-like protein 5
MeF2WFly2.1	Mes_v6.1_Chr02	Manes.02G045700	3524838	3529020	-	3-deoxy-d-arabino-heptulosonate 7-phosphate synthase
MeF2WFly2.1	Mes_v6.1_Chr02	Manes.02G045800	3533057	3535635	+	NAC (No Apical Meristem) domain transcriptional regulator superfamily protein
MeF2WFly2.1	Mes_v6.1_Chr02	Manes.02G045900	3538063	3540120	-	Ribosomal protein L34e superfamily protein
MeF2WFly2.1	Mes_v6.1_Chr02	Manes.02G046000	3541771	3545355	-	Protein of unknown function (DUF1666)
MeF2WFly2.1	Mes_v6.1_Chr02	Manes.02G046100	3551813	3553434	+	myb domain protein 30
MeF2WFly2.1	Mes_v6.1_Chr02	Manes.02G046200	3560281	3560577	+	mini zinc finger 2
MeF2WFly2.1	Mes_v6.1_Chr02	Manes.02G046300	3565939	3567438	-	homeobox protein 30
MeF2WFly2.1	Mes_v6.1_Chr02	Manes.02G046400	3575649	3576660	+	GAST1 protein homolog 4
MeF2WFly2.1	Mes_v6.1_Chr02	Manes.02G046500	3577842	3587587	+	structural maintenance of chromosome 3
MeF2WFly2.1	Mes_v6.1_Chr02	Manes.02G046600	3591703	3596969	+	Transmembrane amino acid transporter family protein
MeF2WFly2.1	Mes_v6.1_Chr02	Manes.02G046700	3597210	3600013	-	FTSH protease 6
MeF2WFly2.1	Mes_v6.1_Chr02	Manes.02G046800	3603267	3604665	+	Protein of unknown function (DUF1666)
MeF2WFly2.1	Mes_v6.1_Chr02	Manes.02G046900	3606695	3614000	+	starch synthase 2
MeF2WFly2.1	Mes_v6.1_Chr02	Manes.02G047000	3614899	3618894	-	Domain of unknown function (DUF298)
MeF2WFly2.1	Mes_v6.1_Chr02	Manes.02G047100	3625946	3627285	-	Ribosomal protein L34e superfamily protein
MeF2WFly2.1	Mes_v6.1_Chr02	Manes.02G047200	3653461	3654481	+	Calcium-binding EF-hand family protein
MeF2WFly2.1	Mes_v6.1_Chr02	Manes.02G047300	3657740	3659412	-	myb domain protein 105
MeF2WFly2.1	Mes_v6.1_Chr02	Manes.02G047400	3678955	3679218	-
MeF2WFly2.1	Mes_v6.1_Chr02	Manes.02G047500	3686524	3692213	+	RNA-binding KH domain-containing protein
MeF2WFly2.1	Mes_v6.1_Chr02	Manes.02G047600	3695029	3695628	-
MeF2WFly2.1	Mes_v6.1_Chr02	Manes.02G047700	3696425	3697221	+	Uncharacterised protein family (UPF0497)
MeF2WFly2.1	Mes_v6.1_Chr02	Manes.02G047800	3704806	3706833	+	NAC domain containing protein 100
MeF2WFly2.1	Mes_v6.1_Chr02	Manes.02G047900	3711491	3713769	+	myb domain protein 106
MeF2WFly2.1	Mes_v6.1_Chr02	Manes.02G048000	3716560	3716999	+
MeF2WFly2.1	Mes_v6.1_Chr02	Manes.02G048100	3725293	3729886	+	Pyridoxal phosphate (PLP)-dependent transferases superfamily protein
MeF2WFly2.1	Mes_v6.1_Chr02	Manes.02G048200	3731460	3735649	+	SPX domain gene 4
MeF2WFly2.1	Mes_v6.1_Chr02	Manes.02G048300	3735676	3739608	-	EXS (ERD1/XPR1/SYG1) family protein
MeF2WFly2.1	Mes_v6.1_Chr02	Manes.02G048400	3742357	3744327	+	emp24/gp25L/p24 family/GOLD family protein
MeF2WFly2.1	Mes_v6.1_Chr02	Manes.02G048500	3758460	3760470	+	pectin methylesterase 31
MeF2WFly2.1	Mes_v6.1_Chr02	Manes.02G048600	3762272	3765556	+	pectin methylesterase 31
MeF2WFly2.1	Mes_v6.1_Chr02	Manes.02G048700	3766528	3768251	+	Protein of unknown function (DUF1997)
MeF2WFly2.1	Mes_v6.1_Chr02	Manes.02G048800	3768359	3770382	-	Pentatricopeptide repeat (PPR) superfamily protein
MeF2WFly2.1	Mes_v6.1_Chr02	Manes.02G048900	3771328	3774599	-	Vesicle transport v-SNARE family protein
MeF2WFly2.1	Mes_v6.1_Chr02	Manes.02G049000	3775132	3782120	-	sec7 domain-containing protein
MeF2WFly2.1	Mes_v6.1_Chr02	Manes.02G049100	3783800	3791267	+	hypothetical protein 1
MeF2WFly2.1	Mes_v6.1_Chr02	Manes.02G049200	3794550	3795770	+	related to AP2 11
MeF2WFly2.1	Mes_v6.1_Chr02	Manes.02G049300	3796405	3803359	-	SNF1 kinase homolog 10
MeF2WFly2.1	Mes_v6.1_Chr02	Manes.02G049400	3806554	3807426	+
MeF2WFly2.1	Mes_v6.1_Chr02	Manes.02G049500	3811144	3815575	+	Protein of unknown function (DUF1336)
MeF2WFly2.1	Mes_v6.1_Chr02	Manes.02G049600	3816475	3819922	-	Protein kinase superfamily protein
MeF2WFly2.1	Mes_v6.1_Chr02	Manes.02G049700	3821851	3827274	-	WRKY DNA-binding protein 4
MeF2WFly2.1	Mes_v6.1_Chr02	Manes.02G049800	3823030	3823682	+
MeF2WFly2.1	Mes_v6.1_Chr02	Manes.02G049900	3829335	3833280	-	Domain of unknown function (DUF3598)
MeF2WFly2.1	Mes_v6.1_Chr02	Manes.02G050000	3834202	3835140	-	early nodulin-like protein 20
MeF2WFly2.1	Mes_v6.1_Chr02	Manes.02G050100	3839039	3840981	-	early nodulin-like protein 17
MeF2WFly2.1	Mes_v6.1_Chr02	Manes.02G050200	3843128	3849868	-	chorismate mutase 1
MeF2WFly2.1	Mes_v6.1_Chr02	Manes.02G050300	3845781	3845900	+
MeF2WFly2.1	Mes_v6.1_Chr02	Manes.02G050400	3851924	3853228	+	Protein of unknown function (DUF179)
MeF2WFly2.1	Mes_v6.1_Chr02	Manes.02G050500	3853728	3855110	-	UDP-glucosyl transferase 72B3
MeF2WFly2.1	Mes_v6.1_Chr02	Manes.02G050600	3856182	3859635	+	tRNA/rRNA methyltransferase (SpoU) family protein
MeF2WFly2.1	Mes_v6.1_Chr02	Manes.02G050700	3860075	3860992	-
MeF2WFly2.1	Mes_v6.1_Chr02	Manes.02G050800	3862799	3864126	+
MeF2WFly2.1	Mes_v6.1_Chr02	Manes.02G050900	3864291	3866758	-	Calcium/lipid-binding (CaLB) phosphatase
MeF2WFly2.1	Mes_v6.1_Chr02	Manes.02G051000	3867335	3872720	-	Cyclic nucleotide-regulated ion channel family protein
MeF2WFly2.1	Mes_v6.1_Chr02	Manes.02G051100	3880247	3885636	+	Cyclic nucleotide-regulated ion channel family protein
MeF2WFly2.1	Mes_v6.1_Chr02	Manes.02G051200	3886066	3888729	+	RING/U-box superfamily protein
MeF2WFly2.1	Mes_v6.1_Chr02	Manes.02G051300	3892524	3893270	+	EID1-like 2
MeF2WFly2.1	Mes_v6.1_Chr02	Manes.02G051400	3893578	3894042	+
MeF2WFly2.1	Mes_v6.1_Chr02	Manes.02G051500	3897314	3900107	+	Pentatricopeptide repeat (PPR) superfamily protein
MeF2WFly2.1	Mes_v6.1_Chr02	Manes.02G051600	3900133	3907433	-	casein lytic proteinase B3
MeF2WFly2.1	Mes_v6.1_Chr02	Manes.02G051700	3910566	3911839	-	membrane-anchored ubiquitin-fold protein 2
MeF2WFly2.1	Mes_v6.1_Chr02	Manes.02G051800	3914120	3920868	-	galacturonosyltransferase 13
MeF2WFly2.1	Mes_v6.1_Chr02	Manes.02G051900	3926108	3926755	-	RING/U-box superfamily protein
MeF2WFly2.1	Mes_v6.1_Chr02	Manes.02G052000	3929267	3929908	-	RING/U-box superfamily protein
MeF2WFly2.1	Mes_v6.1_Chr02	Manes.02G052100	3930962	3932861	-	calmodulin-binding protein-related
MeF2WFly2.1	Mes_v6.1_Chr02	Manes.02G052200	3936646	3943798	+	Glycosyl transferase, family 35
MeF2WFly2.1	Mes_v6.1_Chr02	Manes.02G052300	3948814	3956202	+	Glycosyl transferase, family 35
MeF2WFly2.1	Mes_v6.1_Chr02	Manes.02G052400	3960289	3961818	+	Glycosyl transferase, family 35
MeF2WFly2.1	Mes_v6.1_Chr02	Manes.02G052500	3978189	3978305	-
MeF2WFly2.1	Mes_v6.1_Chr02	Manes.02G052600	3978791	3989242	+	Glycosyl transferase, family 35
MeF2WFly2.1	Mes_v6.1_Chr02	Manes.02G052700	3997128	3997409	-
MeF2WFly2.1	Mes_v6.1_Chr02	Manes.02G052800	4007689	4009154	+	Glycosyl transferase, family 35
MeF2WFly2.1	Mes_v6.1_Chr02	Manes.02G052900	4015933	4017285	+	membrane-anchored ubiquitin-fold protein 6 precursor
MeF2WFly2.1	Mes_v6.1_Chr02	Manes.02G053000	4028255	4029729	-	expansin A15
MeF2WFly2.1	Mes_v6.1_Chr02	Manes.02G053100	4044134	4047646	+	Glycosyl transferase, family 35
MeF2WFly2.1	Mes_v6.1_Chr02	Manes.02G053200	4054168	4056285	-	C2H2-like zinc finger protein
MeF2WFly2.1	Mes_v6.1_Chr02	Manes.02G053300	4059299	4061170	-
MeF2WFly2.1	Mes_v6.1_Chr02	Manes.02G053400	4061919	4062579	-
MeF2WFly2.1	Mes_v6.1_Chr02	Manes.02G053500	4077135	4080087	+	TPX2 (targeting protein for Xklp2) protein family
MeF2WFly2.1	Mes_v6.1_Chr02	Manes.02G053600	4082316	4084345	+	Ribosomal protein S19e family protein
MeF2WFly2.1	Mes_v6.1_Chr02	Manes.02G053700	4086175	4090263	+	Insulinase (Peptidase family M16) protein
MeF2WFly2.1	Mes_v6.1_Chr02	Manes.02G053800	4091014	4093410	+	biotin carboxyl carrier protein 2
MeF2WFly2.1	Mes_v6.1_Chr02	Manes.02G053900	4097423	4098522	-	NAC domain containing protein 1
MeF2WFly2.1	Mes_v6.1_Chr02	Manes.02G054000	4102679	4105294	-	F-box family protein
MeF2WFly2.1	Mes_v6.1_Chr02	Manes.02G054100	4106008	4107488	+	UDP-Glycosyltransferase superfamily protein
MeF2WFly2.1	Mes_v6.1_Chr02	Manes.02G054200	4110056	4110550	-
MeF2WFly2.1	Mes_v6.1_Chr02	Manes.02G054300	4112739	4114417	-	UDP-Glycosyltransferase superfamily protein
MeF2WFly2.1	Mes_v6.1_Chr02	Manes.02G054400	4117669	4125502	-
MeF2WFly2.1	Mes_v6.1_Chr02	Manes.02G054500	4131618	4138228	-	alpha-amylase-like 3
MeF2WFly2.1	Mes_v6.1_Chr02	Manes.02G054600	4139724	4144813	-	Transducin/WD40 repeat-like superfamily protein
MeF2WFly2.1	Mes_v6.1_Chr02	Manes.02G054700	4148407	4155503	+	RS2-interacting KH protein
MeF2WFly2.1	Mes_v6.1_Chr02	Manes.02G054800	4157361	4160396	-	exocyst subunit exo70 family protein E1
MeF2WFly2.1	Mes_v6.1_Chr02	Manes.02G054900	4162940	4164703	-	exocyst subunit exo70 family protein E1
MeF2WFly2.1	Mes_v6.1_Chr02	Manes.02G055000	4166374	4170730	-	serine carboxypeptidase-like 25
MeF2WFly2.1	Mes_v6.1_Chr02	Manes.02G055100	4173059	4173918	+	hydroxyproline-rich glycoprotein family protein
MeF2WFly2.1	Mes_v6.1_Chr02	Manes.02G055200	4174781	4176079	+
MeF2WFly2.1	Mes_v6.1_Chr02	Manes.02G055300	4177977	4181895	+	receptor-like protein kinase 2
MeF2WFly2.1	Mes_v6.1_Chr02	Manes.02G055400	4182283	4184517	-	ABI five binding protein 3
MeF2WFly2.1	Mes_v6.1_Chr02	Manes.02G055500	4187625	4193130	-	Nuclear transport factor 2 (NTF2) family protein with RNA binding (RRM-RBD-RNP motifs) domain
MeF2WFly2.1	Mes_v6.1_Chr02	Manes.02G055600	4189618	4190366	-
MeF2WFly2.1	Mes_v6.1_Chr02	Manes.02G055700	4195608	4197017	-	HXXXD-type acyl-transferase family protein
MeF2WFly2.1	Mes_v6.1_Chr02	Manes.02G055800	4199419	4200828	+	HXXXD-type acyl-transferase family protein
MeF2WFly2.1	Mes_v6.1_Chr02	Manes.02G055900	4209171	4211393	+	plastid transcription factor 1
MeF2WFly2.1	Mes_v6.1_Chr02	Manes.02G056000	4216269	4218294	+	Bromodomain transcription factor
MeF2WFly2.1	Mes_v6.1_Chr02	Manes.02G056100	4218385	4226130	-
MeF2WFly2.1	Mes_v6.1_Chr02	Manes.02G056200	4230674	4236910	-	Haloacid dehalogenase-like hydrolase (HAD) superfamily protein
MeF2WFly2.1	Mes_v6.1_Chr02	Manes.02G056300	4240124	4245462	+	methyl esterase 11
MeF2WFly2.1	Mes_v6.1_Chr02	Manes.02G056400	4245845	4247633	+	SPIRAL1-like2
MeF2WFly2.1	Mes_v6.1_Chr02	Manes.02G056500	4248608	4249191	-	Ribosomal protein L39 family protein
MeF2WFly2.1	Mes_v6.1_Chr02	Manes.02G056600	4249963	4253796	+	Proteasome component (PCI) domain protein
MeF2WFly2.1	Mes_v6.1_Chr02	Manes.02G056700	4254785	4260972	-	transporter associated with antigen processing protein 2
MeF2WFly2.1	Mes_v6.1_Chr02	Manes.02G056800	4266172	4267102	+
MeF2WFly2.1	Mes_v6.1_Chr02	Manes.02G056900	4268764	4269825	+
MeF2WFly2.1	Mes_v6.1_Chr02	Manes.02G057000	4271755	4274752	+	Malectin/receptor-like protein kinase family protein
MeF2WFly2.1	Mes_v6.1_Chr02	Manes.02G057100	4283001	4283324	+
MeF2WFly2.1	Mes_v6.1_Chr02	Manes.02G057200	4286210	4288536	+
MeF2WFly2.1	Mes_v6.1_Chr02	Manes.02G057300	4289619	4292694	+	Malectin/receptor-like protein kinase family protein
MeF2WFly2.1	Mes_v6.1_Chr02	Manes.02G057400	4301935	4302696	+
MeF2WFly2.1	Mes_v6.1_Chr02	Manes.02G057500	4310165	4312826	+	Malectin/receptor-like protein kinase family protein
MeF2WFly2.1	Mes_v6.1_Chr02	Manes.02G057600	4314424	4315125	+	ralf-like 27
MeF2WFly2.1	Mes_v6.1_Chr02	Manes.02G057700	4316871	4319686	+	Malectin/receptor-like protein kinase family protein
MeF2WFly2.1	Mes_v6.1_Chr02	Manes.02G057800	4321010	4323709	+
MeF2WFly2.1	Mes_v6.1_Chr02	Manes.02G057900	4324264	4325679	+	S-adenosyl-L-methionine-dependent methyltransferases superfamily protein
MeF2WFly2.1	Mes_v6.1_Chr02	Manes.02G058000	4325993	4330953	-	Mitochondrial substrate carrier family protein
MeF2WFly2.1	Mes_v6.1_Chr02	Manes.02G058100	4333772	4338219	+	COBRA-like protein 1 precursor
MeF2WFly2.1	Mes_v6.1_Chr02	Manes.02G058200	4338541	4340143	-	COBRA-like extracellular glycosyl-phosphatidyl inositol-anchored protein family
MeF2WFly2.1	Mes_v6.1_Chr02	Manes.02G058300	4342714	4343490	+	B12D protein
MeF2WFly2.1	Mes_v6.1_Chr02	Manes.02G058400	4344353	4351218	+	PLC-like phosphodiesterases superfamily protein
MeF2WFly2.1	Mes_v6.1_Chr02	Manes.02G058500	4355620	4358748	+	brassinosteroid-6-oxidase 1
MeF2WFly2.1	Mes_v6.1_Chr02	Manes.02G058600	4362430	4364196	+	reversibly glycosylated polypeptide 1
MeF2WFly2.1	Mes_v6.1_Chr02	Manes.02G058700	4365044	4369910	-	N2,N2-dimethylguanosine tRNA methyltransferase
MeF2WFly2.1	Mes_v6.1_Chr02	Manes.02G058800	4370590	4371846	-	scarecrow-like 3
MeF2WFly2.1	Mes_v6.1_Chr02	Manes.02G058900	4376888	4378300	+	myb domain protein 121
MeF2WFly2.1	Mes_v6.1_Chr02	Manes.02G059000	4378847	4381474	+
MeF2WFly2.1	Mes_v6.1_Chr02	Manes.02G059100	4386673	4387754	+	K-box region and MADS-box transcription factor family protein
MeF2WFly2.1	Mes_v6.1_Chr02	Manes.02G059200	4391133	4393138	+	K-box region and MADS-box transcription factor family protein
MeF2WFly2.1	Mes_v6.1_Chr02	Manes.02G059300	4396319	4401145	+	AGAMOUS-like 8
MeF2WFly2.1	Mes_v6.1_Chr02	Manes.02G059400	4402369	4405941	+	Thioredoxin superfamily protein
MeF2WFly2.1	Mes_v6.1_Chr02	Manes.02G059500	4407526	4411497	-	RING/U-box superfamily protein
MeF2WFly2.1	Mes_v6.1_Chr02	Manes.02G059600	4415264	4423659	+
MeF2WFly2.1	Mes_v6.1_Chr02	Manes.02G059700	4425526	4427413	+	Pollen Ole e 1 allergen and extensin family protein
MeF2WFly2.1	Mes_v6.1_Chr02	Manes.02G059800	4428660	4431657	+	Ribosomal protein L7Ae/L30e/S12e/Gadd45 family protein
MeF2WFly2.1	Mes_v6.1_Chr02	Manes.02G059900	4435195	4456098	+	auxin transport protein (BIG)
MeF2WFly2.1	Mes_v6.1_Chr02	Manes.02G060000	4461604	4465239	+	O-fucosyltransferase family protein
MeF2WFly2.1	Mes_v6.1_Chr02	Manes.02G060100	4466774	4471063	-	BES1-interacting Myc-like protein 2
MeF2WFly2.1	Mes_v6.1_Chr02	Manes.02G060200	4473082	4479235	-	O-fucosyltransferase family protein
MeF2WFly2.1	Mes_v6.1_Chr02	Manes.02G060300	4481000	4481850	+
MeF2WFly2.1	Mes_v6.1_Chr02	Manes.02G060400	4481892	4482904	-
MeF2WFly2.1	Mes_v6.1_Chr02	Manes.02G060500	4484339	4488443	+	phosphoinositide 4-kinase gamma 7
MeF2WFly2.1	Mes_v6.1_Chr02	Manes.02G060600	4489908	4494837	-	Protein kinase superfamily protein
MeF2WFly2.1	Mes_v6.1_Chr02	Manes.02G060700	4546433	4550728	+	decapping 5-like
MeF2WFly2.1	Mes_v6.1_Chr02	Manes.02G060800	4553620	4560206	-	Uncharacterised protein family (UPF0114)
MeF2WFly2.1	Mes_v6.1_Chr02	Manes.02G060900	4598620	4600500	+	GDSL-motif lipase 7
MeF2WFly2.1	Mes_v6.1_Chr02	Manes.02G061000	4604382	4607698	-	Galactose oxidase/kelch repeat superfamily protein
MeF2WFly2.1	Mes_v6.1_Chr02	Manes.02G061100	4610527	4613437	+	alpha/beta-Hydrolases superfamily protein
MeF2WFly2.1	Mes_v6.1_Chr02	Manes.02G061200	4614145	4614813	+
MeF2WFly2.1	Mes_v6.1_Chr02	Manes.02G061300	4615218	4624775	+	DNA/RNA polymerases superfamily protein
MeF2WFly2.1	Mes_v6.1_Chr02	Manes.02G061400	4625495	4629562	-	Transmembrane amino acid transporter family protein
MeF2WFly2.1	Mes_v6.1_Chr02	Manes.02G061500	4632212	4636442	+	WPP domain-interacting protein 1
MeF2WFly2.1	Mes_v6.1_Chr02	Manes.02G061600	4635945	4640321	-	Pentatricopeptide repeat (PPR) superfamily protein
MeF2WFly2.1	Mes_v6.1_Chr02	Manes.02G061700	4640856	4641032	-
MeF2WFly2.1	Mes_v6.1_Chr02	Manes.02G061800	4642061	4643056	+	RING/U-box superfamily protein
MeF2WFly2.1	Mes_v6.1_Chr02	Manes.02G061900	4650972	4651886	+	basic leucine-zipper 42
MeF2WFly2.1	Mes_v6.1_Chr02	Manes.02G062000	4652651	4654834	+	galacturonosyltransferase 9
MeF2WFly2.1	Mes_v6.1_Chr02	Manes.02G062100	4657605	4658058	+
MeF2WFly2.1	Mes_v6.1_Chr02	Manes.02G062200	4658171	4659637	+	6-phosphogluconate dehydrogenase family protein
MeF2WFly2.1	Mes_v6.1_Chr02	Manes.02G062300	4661627	4662040	-
MeF2WFly2.1	Mes_v6.1_Chr02	Manes.02G062400	4675550	4676083	-	glutamine dumper 1
MeF2WFly2.1	Mes_v6.1_Chr02	Manes.02G062500	4677295	4678180	-
MeF2WFly2.1	Mes_v6.1_Chr02	Manes.02G062600	4679680	4680287	-	glutamine dumper 3
MeF2WFly2.1	Mes_v6.1_Chr02	Manes.02G062700	4687706	4690027	-	CONSTANS-like 2
MeF2WFly2.1	Mes_v6.1_Chr02	Manes.02G062800	4692103	4696166	+	F-box/RNI-like superfamily protein
MeF2WFly2.1	Mes_v6.1_Chr02	Manes.02G062900	4697284	4700668	-	NSP-interacting kinase 1
MeF2WFly2.1	Mes_v6.1_Chr02	Manes.02G063000	4706852	4708822	-	Pentatricopeptide repeat (PPR) superfamily protein
MeF2WFly2.1	Mes_v6.1_Chr02	Manes.02G063100	4710041	4710262	-
MeF2WFly2.1	Mes_v6.1_Chr02	Manes.02G063200	4714431	4716833	-	Sec1/munc18-like (SM) proteins superfamily
MeF2WFly2.1	Mes_v6.1_Chr02	Manes.02G063300	4717684	4718191	-
MeF2WFly2.1	Mes_v6.1_Chr02	Manes.02G063400	4718272	4720043	-	Tetratricopeptide repeat (TPR)-like superfamily protein
MeF2WFly2.1	Mes_v6.1_Chr02	Manes.02G063500	4724781	4725866	-	S-adenosylmethionine decarboxylase
MeF2WFly2.1	Mes_v6.1_Chr02	Manes.02G063600	4726002	4726253	-	conserved peptide upstream open reading frame 10
MeF2WFly2.1	Mes_v6.1_Chr02	Manes.02G063700	4729731	4734821	-	plant adhesion molecule 1
MeF2WFly2.1	Mes_v6.1_Chr02	Manes.02G063800	4737940	4743188	+	cell division protein ftsH, putative
MeF2WFly2.1	Mes_v6.1_Chr02	Manes.02G063900	4747275	4750296	-	Methylenetetrahydrofolate reductase family protein
MeF2WFly2.1	Mes_v6.1_Chr02	Manes.02G064000	4760962	4772366	-	Sec1/munc18-like (SM) proteins superfamily
MeF2WFly2.1	Mes_v6.1_Chr02	Manes.02G064100	4783238	4783990	+	RAD-like 6
MeF2WFly2.1	Mes_v6.1_Chr02	Manes.02G064200	4785436	4785842	-
MeF2WFly2.1	Mes_v6.1_Chr02	Manes.02G064300	4786575	4790742	-	NAD(P)-binding Rossmann-fold superfamily protein
MeF2WFly2.1	Mes_v6.1_Chr02	Manes.02G064400	4791036	4795621	+	Cofactor-independent phosphoglycerate mutase
MeF2WFly2.1	Mes_v6.1_Chr02	Manes.02G064500	4796395	4799298	-	tryptophan synthase beta type 2
MeF2WFly2.1	Mes_v6.1_Chr02	Manes.02G064600	4799659	4801163	-	Protein of unknown function (DUF1262)
MeF2WFly2.1	Mes_v6.1_Chr02	Manes.02G064700	4801573	4805291	+
MeF2WFly2.1	Mes_v6.1_Chr02	Manes.02G064800	4809058	4809807	-
MeF2WFly2.1	Mes_v6.1_Chr02	Manes.02G064900	4813062	4815731	+	TRICHOME BIREFRINGENCE-LIKE 19
MeF2WFly2.1	Mes_v6.1_Chr02	Manes.02G065000	4819347	4821096	+	TRICHOME BIREFRINGENCE-LIKE 19
MeF2WFly2.1	Mes_v6.1_Chr02	Manes.02G065100	4821955	4824993	-
MeF2WFly2.1	Mes_v6.1_Chr02	Manes.02G065200	4831615	4834556	+	glycosyl hydrolase family 81 protein
MeF2WFly2.1	Mes_v6.1_Chr02	Manes.02G065300	4836366	4842186	+	Protein kinase superfamily protein
MeF2WFly2.1	Mes_v6.1_Chr02	Manes.02G065400	4843142	4844928	+	NAD(P)-binding Rossmann-fold superfamily protein
MeF2WFly2.1	Mes_v6.1_Chr02	Manes.02G065500	4848599	4856530	+
MeF2WFly2.1	Mes_v6.1_Chr02	Manes.02G065600	4858716	4866241	+	alpha/beta-Hydrolases superfamily protein
MeF2WFly2.1	Mes_v6.1_Chr02	Manes.02G065700	4888611	4889086	+
MeF2WFly2.1	Mes_v6.1_Chr02	Manes.02G065800	4891213	4891347	+
MeF2WFly2.1	Mes_v6.1_Chr02	Manes.02G065900	4893291	4896496	+	gamete-expressed 3
MeF2WFly2.1	Mes_v6.1_Chr02	Manes.02G066000	4897888	4906817	+	Proline-rich spliceosome-associated (PSP) family protein / zinc knuckle (CCHC-type) family protein
MeF2WFly2.1	Mes_v6.1_Chr02	Manes.02G066100	4908773	4912015	+	acclimation of photosynthesis to environment
MeF2WFly2.1	Mes_v6.1_Chr02	Manes.02G066200	4912633	4917935	+	NagB/RpiA/CoA transferase-like superfamily protein
MeF2WFly2.1	Mes_v6.1_Chr02	Manes.02G066300	4918553	4920327	+	RNA polymerase Rpb8
MeF2WFly2.1	Mes_v6.1_Chr02	Manes.02G066400	4925458	4927281	-	TCP family transcription factor
MeF2WFly2.1	Mes_v6.1_Chr02	Manes.02G066500	4944890	4948301	-	ROTUNDIFOLIA like 21
MeF2WFly2.1	Mes_v6.1_Chr02	Manes.02G066600	4950245	4951541	+	allene oxide cyclase 4
MeF2WFly2.1	Mes_v6.1_Chr02	Manes.02G066700	4954168	4959024	-	acclimation of photosynthesis to environment
MeF2WFly2.1	Mes_v6.1_Chr02	Manes.02G066800	4959448	4964784	-	Zinc-finger domain of monoamine-oxidase A repressor R1 protein
MeF2WFly2.1	Mes_v6.1_Chr02	Manes.02G066900	4968202	4970814	+	Rhomboid-related intramembrane serine protease family protein
MeF2WFly2.1	Mes_v6.1_Chr02	Manes.02G067000	4971110	4972925	+	AWPM-19-like family protein
MeF2WFly2.1	Mes_v6.1_Chr02	Manes.02G067100	4972205	4979245	-	Regulator of chromosome condensation (RCC1) family protein
MeF2WFly2.1	Mes_v6.1_Chr02	Manes.02G067200	4980045	4983629	-	general regulatory factor 7
MeF2WFly2.1	Mes_v6.1_Chr02	Manes.02G067300	4984124	4984231	-
MeF2WFly2.1	Mes_v6.1_Chr02	Manes.02G067400	4985920	4992892	-	TCP-1/cpn60 chaperonin family protein
MeF2WFly2.1	Mes_v6.1_Chr02	Manes.02G067500	4996317	5039603	+	HEAT repeat-containing protein
MeF2WFly2.1	Mes_v6.1_Chr02	Manes.02G067600	5047560	5049476	-	Regulator of Vps4 activity in the MVB pathway protein
MeF2WFly2.1	Mes_v6.1_Chr02	Manes.02G067700	5051978	5058553	-	Regulator of Vps4 activity in the MVB pathway protein
MeF2WFly2.1	Mes_v6.1_Chr02	Manes.02G067800	5060016	5065900	-	Rad23 UV excision repair protein family
MeF2WFly2.1	Mes_v6.1_Chr02	Manes.02G067900	5067764	5071078	+
MeF2WFly2.1	Mes_v6.1_Chr02	Manes.02G068000	5073407	5073568	+
MeF2WFly2.1	Mes_v6.1_Chr02	Manes.02G068100	5077313	5080013	+	cytochrome P450, family 735, subfamily A, polypeptide 1
MeF2WFly2.1	Mes_v6.1_Chr02	Manes.02G068200	5085968	5088000	-
MeF2WFly2.1	Mes_v6.1_Chr02	Manes.02G068300	5088672	5101939	-	RNA-binding KH domain-containing protein
MeF2WFly2.1	Mes_v6.1_Chr02	Manes.02G068400	5106630	5108019	-	LOB domain-containing protein 41
MeF2WFly2.1	Mes_v6.1_Chr02	Manes.02G068500	5115681	5118024	-
MeF2WFly2.1	Mes_v6.1_Chr02	Manes.02G068600	5122509	5125589	+	abscisic acid (aba)-deficient 4
MeF2WFly2.1	Mes_v6.1_Chr02	Manes.02G068700	5125809	5131382	-
MeF2WFly2.1	Mes_v6.1_Chr02	Manes.02G068800	5133586	5135760	-	BR enhanced expression 3
MeF2WFly2.1	Mes_v6.1_Chr02	Manes.02G068900	5136839	5141780	+	alpha/beta-Hydrolases superfamily protein
MeF2WFly2.1	Mes_v6.1_Chr02	Manes.02G069000	5141177	5145578	-	Mannose-6-phosphate isomerase, type I
MeF2WFly2.1	Mes_v6.1_Chr02	Manes.02G069100	5146400	5150186	+
MeF2WFly2.1	Mes_v6.1_Chr02	Manes.02G069200	5150815	5150961	+
MeF2WFly2.1	Mes_v6.1_Chr02	Manes.02G069300	5165266	5166970	-	Cytidine/deoxycytidylate deaminase family protein
MeF2WFly2.1	Mes_v6.1_Chr02	Manes.02G069400	5167774	5172033	-
MeF2WFly2.1	Mes_v6.1_Chr02	Manes.02G069500	5176938	5179311	+
MeF2WFly2.1	Mes_v6.1_Chr02	Manes.02G069600	5183364	5184262	-
MeF2WFly2.1	Mes_v6.1_Chr02	Manes.02G069700	5185199	5189010	-	Peptidyl-tRNA hydrolase family protein
MeF2WFly2.1	Mes_v6.1_Chr02	Manes.02G069800	5190057	5191237	-	zinc finger protein 6
MeF2WFly2.1	Mes_v6.1_Chr02	Manes.02G069900	5195708	5202642	+	plastidic GLC translocator
MeF2WFly2.1	Mes_v6.1_Chr02	Manes.02G070000	5204369	5207050	-
MeF2WFly2.1	Mes_v6.1_Chr02	Manes.02G070100	5217646	5220793	+	sterol 1
MeF2WFly2.1	Mes_v6.1_Chr02	Manes.02G070200	5232456	5235871	-	Protein kinase superfamily protein
MeF2WFly2.1	Mes_v6.1_Chr02	Manes.02G070300	5237311	5242557	-	alpha/beta-Hydrolases superfamily protein
MeF2WFly2.1	Mes_v6.1_Chr02	Manes.02G070400	5244741	5246739	+	peptide met sulfoxide reductase 4
MeF2WFly2.1	Mes_v6.1_Chr02	Manes.02G070500	5248077	5249887	-	50S ribosomal protein-related
MeF2WFly2.1	Mes_v6.1_Chr02	Manes.02G070600	5250251	5259188	-	Protein kinase family protein
MeF2WFly2.1	Mes_v6.1_Chr02	Manes.02G070700	5260709	5262605	-	Class I glutamine amidotransferase-like superfamily protein
MeF2WFly2.1	Mes_v6.1_Chr02	Manes.02G070800	5269338	5269634	-	Bifunctional inhibitor/lipid-transfer protein/seed storage 2S albumin superfamily protein
MeF2WFly2.1	Mes_v6.1_Chr02	Manes.02G070900	5293710	5293994	-	Bifunctional inhibitor/lipid-transfer protein/seed storage 2S albumin superfamily protein
MeF2WFly2.1	Mes_v6.1_Chr02	Manes.02G071000	5295466	5295750	-	Bifunctional inhibitor/lipid-transfer protein/seed storage 2S albumin superfamily protein
MeF2WFly2.1	Mes_v6.1_Chr02	Manes.02G071100	5296447	5296743	-	Bifunctional inhibitor/lipid-transfer protein/seed storage 2S albumin superfamily protein
MeF2WFly2.1	Mes_v6.1_Chr02	Manes.02G071200	5300280	5303366	-	cytochrome P450, family 77, subfamily A, polypeptide 5 pseudogene
MeF2WFly2.1	Mes_v6.1_Chr02	Manes.02G071300	5307250	5307938	-	HEAT repeat-containing protein
MeF2WFly2.1	Mes_v6.1_Chr02	Manes.02G071400	5308114	5316827	-	HEAT repeat-containing protein
MeF2WFly2.1	Mes_v6.1_Chr02	Manes.02G071500	5319183	5321627	+	Plant protein of unknown function (DUF827)
MeF2WFly2.1	Mes_v6.1_Chr02	Manes.02G071600	5348361	5348723	+
MeF2WFly2.1	Mes_v6.1_Chr02	Manes.02G071700	5349630	5351824	-	Octicosapeptide/Phox/Bem1p family protein
MeF2WFly2.1	Mes_v6.1_Chr02	Manes.02G071800	5352625	5360162	+	lipid phosphate phosphatase 3
MeF2WFly2.1	Mes_v6.1_Chr02	Manes.02G071900	5360378	5361781	-
MeF2WFly2.1	Mes_v6.1_Chr02	Manes.02G072000	5362789	5363552	+
MeF2WFly2.1	Mes_v6.1_Chr02	Manes.02G072100	5365116	5367087	+	Zinc finger C-x8-C-x5-C-x3-H type family protein
MeF2WFly2.1	Mes_v6.1_Chr02	Manes.02G072200	5376885	5377543	+
MeF2WFly2.1	Mes_v6.1_Chr02	Manes.02G072300	5385288	5385945	+
MeF2WFly2.1	Mes_v6.1_Chr02	Manes.02G072400	5388894	5391476	-	MATE efflux family protein
MeF2WFly2.1	Mes_v6.1_Chr02	Manes.02G072500	5398708	5402029	-	anti- silencing function 1b
MeF2WFly2.1	Mes_v6.1_Chr02	Manes.02G072600	5404783	5415280	-	DNA LIGASE 6
MeF2WFly2.1	Mes_v6.1_Chr02	Manes.02G072700	5416175	5416681	-
MeF2WFly2.1	Mes_v6.1_Chr02	Manes.02G072800	5417482	5418211	+
MeF2WFly2.1	Mes_v6.1_Chr02	Manes.02G072900	5418695	5425149	-	Integrin-linked protein kinase family
MeF2WFly2.1	Mes_v6.1_Chr02	Manes.02G073000	5452511	5453285	-
MeF2WFly2.1	Mes_v6.1_Chr02	Manes.02G073100	5454865	5455454	-
MeF2WFly2.1	Mes_v6.1_Chr02	Manes.02G073200	5456438	5459990	-	cAMP-regulated phosphoprotein 19-related protein
MeF2WFly2.1	Mes_v6.1_Chr02	Manes.02G073300	5461265	5465572	-	RING/FYVE/PHD zinc finger superfamily protein
MeF2WFly2.1	Mes_v6.1_Chr02	Manes.02G073400	5470940	5471973	+	GATA type zinc finger transcription factor family protein
MeF2WFly2.1	Mes_v6.1_Chr02	Manes.02G073500	5473213	5473653	-
MeF2WFly2.1	Mes_v6.1_Chr02	Manes.02G073600	5475118	5475828	-
MeF2WFly2.1	Mes_v6.1_Chr02	Manes.02G073700	5476986	5478170	-
MeF2WFly2.1	Mes_v6.1_Chr02	Manes.02G073800	5479009	5481725	-
MeF2WFly2.1	Mes_v6.1_Chr02	Manes.02G073900	5481954	5485677	+	RNA polymerase II transcription elongation factor
MeF2WFly2.1	Mes_v6.1_Chr02	Manes.02G074000	5487203	5492186	-	CLP protease proteolytic subunit 3
MeF2WFly2.1	Mes_v6.1_Chr02	Manes.02G074100	5492643	5495838	+	Protein with RING/U-box and TRAF-like domains
MeF2WFly2.2	Mes_v6.1_Chr02	Manes.02G132900	9742290	9744659	-	Pentatricopeptide repeat (PPR-like) superfamily protein
MeF2WFly2.2	Mes_v6.1_Chr02	Manes.02G133000	9770538	9773822	+	CAX interacting protein 4
MeF2WFly2.2	Mes_v6.1_Chr02	Manes.02G133100	9774061	9775464	-	Tim10/DDP family zinc finger protein
MeF2WFly2.2	Mes_v6.1_Chr02	Manes.02G133200	9784316	9785123	-	metallothionein 2A
MeF2WFly2.2	Mes_v6.1_Chr02	Manes.02G133300	9788956	9794366	-	20S proteasome alpha subunit G1
MeF2WFly2.2	Mes_v6.1_Chr02	Manes.02G133400	9799982	9803985	+	protein kinase 2B
MeF2WFly2.2	Mes_v6.1_Chr02	Manes.02G133500	9804521	9813882	+	proteasome family protein
MeF2WFly2.2	Mes_v6.1_Chr02	Manes.02G133600	9838748	9844260	+	CBL-interacting protein kinase 3
MeF2WFly2.2	Mes_v6.1_Chr02	Manes.02G133700	9845890	9852974	+	vacuolar protein sorting 26A
MeF2WFly2.2	Mes_v6.1_Chr02	Manes.02G133800	9854891	9859145	-	Pentatricopeptide repeat (PPR) superfamily protein
MeF2WFly2.2	Mes_v6.1_Chr02	Manes.02G133900	9860721	9866061	+	myb domain protein 33
MeF2WFly2.2	Mes_v6.1_Chr02	Manes.02G134000	9867945	9870672	+	C2H2 type zinc finger transcription factor family
MeF2WFly2.2	Mes_v6.1_Chr02	Manes.02G134100	9872876	9879349	+	Tryptophan/tyrosine permease
MeF2WFly2.2	Mes_v6.1_Chr02	Manes.02G134200	9879725	9886227	+	P-loop containing nucleoside triphosphate hydrolases superfamily protein
MeF2WFly2.2	Mes_v6.1_Chr02	Manes.02G134300	9886559	9888857	+	BAK1-interacting receptor-like kinase 1
MeF2WFly2.2	Mes_v6.1_Chr02	Manes.02G134400	9889332	9894740	+	4-(cytidine 5\'-phospho)-2-C-methyl-D-erithritol kinase
MeF2WFly2.2	Mes_v6.1_Chr02	Manes.02G134500	9895222	9899494	-	Ubiquitin-associated/translation elongation factor EF1B protein
MeF2WFly2.2	Mes_v6.1_Chr02	Manes.02G134600	9900307	9903665	+	ARM repeat superfamily protein
MeF2WFly2.2	Mes_v6.1_Chr02	Manes.02G134700	9906295	9908457	-	cystatin B
MeF2WFly2.2	Mes_v6.1_Chr02	Manes.02G134800	9910703	9915882	+	xylose isomerase family protein
MeF2WFly2.2	Mes_v6.1_Chr02	Manes.02G134900	9916054	9920315	+	Pentatricopeptide repeat (PPR) superfamily protein
MeF2WFly2.2	Mes_v6.1_Chr02	Manes.02G135000	9921227	9924409	+	ribose-5-phosphate isomerase 2
MeF2WFly2.2	Mes_v6.1_Chr02	Manes.02G135100	9925467	9933043	+	dgd1 suppressor 1
MeF2WFly2.2	Mes_v6.1_Chr02	Manes.02G135200	9933996	9934121	+
MeF2WFly2.2	Mes_v6.1_Chr02	Manes.02G135300	9935213	9941907	+	chloroplastic NIFS-like cysteine desulfurase
MeF2WFly2.2	Mes_v6.1_Chr02	Manes.02G135400	9939689	9939799	+
MeF2WFly2.2	Mes_v6.1_Chr02	Manes.02G135500	9943877	9945450	-	Galactose oxidase/kelch repeat superfamily protein
MeF2WFly2.2	Mes_v6.1_Chr02	Manes.02G135600	9946466	9949373	+	Cyclin B1;4
MeF2WFly2.2	Mes_v6.1_Chr02	Manes.02G135700	9949921	9951629	+	cytochrome P450, family 71, subfamily B, polypeptide 34
MeF2WFly2.2	Mes_v6.1_Chr02	Manes.02G135800	9953852	9955615	+	cytochrome P450, family 71, subfamily B, polypeptide 34
MeF2WFly2.2	Mes_v6.1_Chr02	Manes.02G135900	9961254	9963029	+	cytochrome P450, family 71, subfamily B, polypeptide 34
MeF2WFly2.2	Mes_v6.1_Chr02	Manes.02G136000	9963974	9972940	-	plectin-related
MeF2WFly2.2	Mes_v6.1_Chr02	Manes.02G136100	9977952	9985959	+	Adaptin family protein
MeF2WFly2.2	Mes_v6.1_Chr02	Manes.02G136200	9989929	9993674	+	beta-6 tubulin
MeF2WFly2.2	Mes_v6.1_Chr02	Manes.02G136300	9997185	9999668	+	early nodulin-like protein 18
MeF2WFly2.2	Mes_v6.1_Chr02	Manes.02G136400	10001320	10002769	+	RPM1-interacting protein 4 (RIN4) family protein
MeF2WFly2.2	Mes_v6.1_Chr02	Manes.02G136500	10002984	10011235	-	pyrimidine 2
MeF2WFly2.2	Mes_v6.1_Chr02	Manes.02G136600	10012900	10017963	+	las1-like family protein
MeF2WFly2.2	Mes_v6.1_Chr02	Manes.02G136700	10022496	10024117	+	heat shock transcription factor B4
MeF2WFly2.2	Mes_v6.1_Chr02	Manes.02G136800	10030045	10034650	+	F-box family protein
MeF2WFly2.2	Mes_v6.1_Chr02	Manes.02G136900	10035672	10036835	-
MeF2WFly2.2	Mes_v6.1_Chr02	Manes.02G137000	10039376	10043379	+
MeF2WFly2.2	Mes_v6.1_Chr02	Manes.02G137100	10045262	10050664	+	regulatory particle non-ATPase 10
MeF2WFly2.2	Mes_v6.1_Chr02	Manes.02G137200	10051482	10057023	+	cell division control 2
MeF2WFly2.2	Mes_v6.1_Chr02	Manes.02G137300	10058886	10063819	-	Putative methyltransferase family protein
MeF2WFly2.2	Mes_v6.1_Chr02	Manes.02G137400	10065153	10073321	+	stress enhanced protein 1
MeF2WFly2.2	Mes_v6.1_Chr02	Manes.02G137500	10085051	10090476	+	regulatory particle non-ATPase 10
MeF2WFly2.2	Mes_v6.1_Chr02	Manes.02G137600	10094949	10095083	+
MeF2WFly2.2	Mes_v6.1_Chr02	Manes.02G137700	10099684	10111454	+	Glycosyl hydrolase family 38 protein
MeF2WFly2.2	Mes_v6.1_Chr02	Manes.02G137800	10112436	10118494	+	cell division control 2
MeF2WFly2.2	Mes_v6.1_Chr02	Manes.02G137900	10121703	10129733	+	Aldolase superfamily protein
MeF2WFly2.2	Mes_v6.1_Chr02	Manes.02G138000	10122120	10122995	+
MeF2WFly2.2	Mes_v6.1_Chr02	Manes.02G138100	10132436	10133439	+
MeF2WFly2.2	Mes_v6.1_Chr02	Manes.02G138200	10135432	10139463	-	chaperonin 10
MeF2WFly2.2	Mes_v6.1_Chr02	Manes.02G138300	10157088	10180152	-	ARM repeat superfamily protein
MeF2WFly2.2	Mes_v6.1_Chr02	Manes.02G138400	10200574	10204977	+	rhodanese-like domain-containing protein / PPIC-type PPIASE domain-containing protein
MeF2WFly2.2	Mes_v6.1_Chr02	Manes.02G138500	10206059	10209294	+	calcium-dependent protein kinase 17
MeF2WFly2.2	Mes_v6.1_Chr02	Manes.02G138600	10210000	10217292	-	proteinaceous RNase P 1
MeF2WFly2.2	Mes_v6.1_Chr02	Manes.02G138700	10222669	10224133	+	expansin A9
MeF2WFly2.2	Mes_v6.1_Chr02	Manes.02G138800	10225383	10240260	-	CRT (chloroquine-resistance transporter)-like transporter 1
MeF2WFly2.2	Mes_v6.1_Chr02	Manes.02G138900	10263038	10286074	+	Rho GTPase activation protein (RhoGAP) with PH domain
MeF2WFly2.2	Mes_v6.1_Chr02	Manes.02G139000	10288655	10313448	+	Rho GTPase activation protein (RhoGAP) with PH domain
MeF2WFly2.2	Mes_v6.1_Chr02	Manes.02G139100	10315013	10317321	+	Phospholipase A2 family protein
MeF2WFly2.2	Mes_v6.1_Chr02	Manes.02G139200	10322673	10329510	+	Telomerase activating protein Est1
MeF2WFly2.2	Mes_v6.1_Chr02	Manes.02G139300	10331455	10334925	+	non-specific phospholipase C2
MeF2WFly2.2	Mes_v6.1_Chr02	Manes.02G139400	10335289	10339609	-
MeF2WFly2.2	Mes_v6.1_Chr02	Manes.02G139500	10340259	10342497	-	ABC-2 type transporter family protein
MeF2WFly2.2	Mes_v6.1_Chr02	Manes.02G139600	10348287	10349126	-	Predicted AT-hook DNA-binding family protein
MeF2WFly2.2	Mes_v6.1_Chr02	Manes.02G139700	10353564	10354844	-	Calcium-dependent lipid-binding (CaLB domain) family protein
MeF2WFly2.2	Mes_v6.1_Chr02	Manes.02G139800	10373447	10377017	-	RING/U-box superfamily protein
MeF2WFly2.2	Mes_v6.1_Chr02	Manes.02G139900	10380650	10381514	+
MeF2WFly2.2	Mes_v6.1_Chr02	Manes.02G140000	10395125	10397959	+	Lateral root primordium (LRP) protein-related
MeF2WFly2.2	Mes_v6.1_Chr02	Manes.02G140100	10399653	10400797	+
MeF2WFly2.2	Mes_v6.1_Chr02	Manes.02G140200	10404645	10417674	-	ankyrin repeat family protein
MeF2WFly2.2	Mes_v6.1_Chr02	Manes.02G140300	10414267	10414398	+
MeF2WFly2.2	Mes_v6.1_Chr02	Manes.02G140400	10418934	10424256	+	signal peptide peptidase
MeF2WFly2.2	Mes_v6.1_Chr02	Manes.02G140500	10425566	10433608	+	Homeodomain-like superfamily protein
MeF2WFly2.2	Mes_v6.1_Chr02	Manes.02G140600	10431712	10432002	+
MeF2WFly2.2	Mes_v6.1_Chr02	Manes.02G140700	10436187	10445950	+	Regulator of chromosome condensation (RCC1) family with FYVE zinc finger domain
MeF2WFly2.2	Mes_v6.1_Chr02	Manes.02G140800	10446917	10447940	-	receptor like protein 22
MeF2WFly2.2	Mes_v6.1_Chr02	Manes.02G140900	10451724	10453568	-	receptor like protein 6
MeF2WFly2.2	Mes_v6.1_Chr02	Manes.02G141000	10458855	10463821	+	embryo defective 2739
MeF2WFly2.2	Mes_v6.1_Chr02	Manes.02G141100	10464073	10464213	+
MeF2WFly2.2	Mes_v6.1_Chr02	Manes.02G141200	10464854	10466463	+
MeF2WFly2.2	Mes_v6.1_Chr02	Manes.02G141300	10466869	10477051	+	3\'-5\'-exoribonuclease family protein
MeF2WFly2.2	Mes_v6.1_Chr02	Manes.02G141400	10478265	10479290	-	F-box family protein
MeF2WFly2.2	Mes_v6.1_Chr02	Manes.02G141500	10481378	10484502	-	RNA-binding (RRM/RBD/RNP motifs) family protein
MeF2WFly2.2	Mes_v6.1_Chr02	Manes.02G141600	10485564	10489833	-	alanine:glyoxylate aminotransferase
MeF2WFly2.2	Mes_v6.1_Chr02	Manes.02G141700	10492217	10512858	-	chromatin remodeling 5
MeF2WFly2.2	Mes_v6.1_Chr02	Manes.02G141800	10522332	10525893	+	Nucleic acid-binding, OB-fold-like protein
MeF2WFly2.2	Mes_v6.1_Chr02	Manes.02G141900	10527376	10530117	+	Chaperone DnaJ-domain superfamily protein
MeF2WFly2.2	Mes_v6.1_Chr02	Manes.02G142000	10529816	10532790	-	MATE efflux family protein
MeF2WFly2.2	Mes_v6.1_Chr02	Manes.02G142100	10535512	10535925	+
MeF2WFly2.2	Mes_v6.1_Chr02	Manes.02G142200	10536773	10543064	-	phytochromobilin:ferredoxin oxidoreductase, chloroplast / phytochromobilin synthase (HY2)
MeF2WFly2.2	Mes_v6.1_Chr02	Manes.02G142300	10540753	10540863	+
MeF2WFly2.2	Mes_v6.1_Chr02	Manes.02G142400	10545642	10545800	+
MeF2WFly2.2	Mes_v6.1_Chr02	Manes.02G142500	10549800	10551941	+	scarecrow-like 3
MeF2WFly2.2	Mes_v6.1_Chr02	Manes.02G142600	10553342	10556376	-	O-acyltransferase (WSD1-like) family protein
MeF2WFly2.2	Mes_v6.1_Chr02	Manes.02G142700	10558197	10559839	+	F-box and associated interaction domains-containing protein
MeF2WFly2.2	Mes_v6.1_Chr02	Manes.02G142800	10567704	10570878	+	pectin methylesterase PCR fragment F
MeF2WFly2.2	Mes_v6.1_Chr02	Manes.02G142900	10571919	10576116	-	Phosphatidylinositol 3- and 4-kinase ;Ubiquitin family protein
MeF2WFly2.2	Mes_v6.1_Chr02	Manes.02G143000	10576944	10578077	-	photosystem I subunit D-2
MeF2WFly2.2	Mes_v6.1_Chr02	Manes.02G143100	10578249	10584213	-	prolyl oligopeptidase family protein
MeF2WFly2.2	Mes_v6.1_Chr02	Manes.02G143200	10586792	10590431	-	Calcium-binding EF-hand family protein
MeF2WFly2.2	Mes_v6.1_Chr02	Manes.02G143300	10593721	10595091	+	glutathione S-transferase PHI 9
MeF2WFly2.2	Mes_v6.1_Chr02	Manes.02G143400	10595370	10598985	-	Protein with RING/U-box and TRAF-like domains
MeF2WFly2.2	Mes_v6.1_Chr02	Manes.02G143500	10599938	10603532	-	Ribonuclease P protein subunit P38-related
MeF2WFly2.2	Mes_v6.1_Chr02	Manes.02G143600	10603547	10604907	-
MeF2WFly2.2	Mes_v6.1_Chr02	Manes.02G143700	10609050	10632282	+
MeF2WFly2.2	Mes_v6.1_Chr02	Manes.02G143800	10635358	10636197	-	SNARE-like superfamily protein
MeF2WFly2.2	Mes_v6.1_Chr02	Manes.02G143900	10637176	10640868	-	IQ-domain 21
MeF2WFly2.2	Mes_v6.1_Chr02	Manes.02G144000	10649976	10664888	+	Transcription factor jumonji (jmjC) domain-containing protein
MeF2WFly2.2	Mes_v6.1_Chr02	Manes.02G144100	10666957	10676263	+	CLP protease regulatory subunit X
MeF2WFly2.2	Mes_v6.1_Chr02	Manes.02G144200	10678070	10680183	+	Small nuclear ribonucleoprotein family protein
MeF2WFly2.2	Mes_v6.1_Chr02	Manes.02G144300	10683344	10684614	+
MeF2WFly2.2	Mes_v6.1_Chr02	Manes.02G144400	10685113	10686009	-	RWP-RK domain-containing protein
MeF2WFly2.2	Mes_v6.1_Chr02	Manes.02G144500	10698625	10702223	+	HXXXD-type acyl-transferase family protein
MeF2WFly2.2	Mes_v6.1_Chr02	Manes.02G144600	10704119	10709625	+	Homeodomain-like superfamily protein
MeF2WFly2.2	Mes_v6.1_Chr02	Manes.02G144700	10711593	10715218	-	kinase interacting family protein
MeF2WFly2.2	Mes_v6.1_Chr02	Manes.02G144800	10719384	10723230	-
MeF2WFly2.2	Mes_v6.1_Chr02	Manes.02G144900	10724239	10728761	-	O-fucosyltransferase family protein
MeF2WFly2.2	Mes_v6.1_Chr02	Manes.02G145000	10729288	10739238	-	Cysteine proteinases superfamily protein
MeF2WFly2.2	Mes_v6.1_Chr02	Manes.02G145100	10741240	10744438	+
MeF2WFly2.2	Mes_v6.1_Chr02	Manes.02G145200	10745284	10747934	-	Chaperone DnaJ-domain superfamily protein
MeF2WFly2.2	Mes_v6.1_Chr02	Manes.02G145300	10750361	10755406	+	K-box region and MADS-box transcription factor family protein
MeF2WFly2.2	Mes_v6.1_Chr02	Manes.02G145400	10767009	10768273	+	basic helix-loop-helix (bHLH) DNA-binding superfamily protein
MeF2WFly2.2	Mes_v6.1_Chr02	Manes.02G145500	10770766	10777218	+	Clathrin adaptor complexes medium subunit family protein
MeF2WFly2.2	Mes_v6.1_Chr02	Manes.02G145600	10783332	10785361	+	Predicted AT-hook DNA-binding family protein
MeF2WFly2.2	Mes_v6.1_Chr02	Manes.02G145700	10797543	10811417	-	ubiquitin-specific protease 16
MeF2WFly2.2	Mes_v6.1_Chr02	Manes.02G145800	10817201	10818446	+
MeF2WFly2.2	Mes_v6.1_Chr02	Manes.02G145900	10834267	10835845	+	Eukaryotic aspartyl protease family protein
MeF2WFly2.2	Mes_v6.1_Chr02	Manes.02G146000	10839549	10841036	+	dicarboxylate carrier 2
MeF2WFly2.2	Mes_v6.1_Chr02	Manes.02G146100	10841531	10854480	-	Rho GTPase activation protein (RhoGAP) with PH domain
MeF2WFly2.2	Mes_v6.1_Chr02	Manes.02G146200	10856923	10860365	+
MeF2WFly2.2	Mes_v6.1_Chr02	Manes.02G146300	10860930	10871311	-
MeF2WFly2.2	Mes_v6.1_Chr02	Manes.02G146400	10872560	10880086	-	phosphoglucose isomerase 1
MeF2WFly2.2	Mes_v6.1_Chr02	Manes.02G146500	10882682	10886383	+	Chaperone DnaJ-domain superfamily protein
MeF2WFly2.2	Mes_v6.1_Chr02	Manes.02G146600	10890151	10892345	+	general regulatory factor 8
MeF2WFly2.2	Mes_v6.1_Chr02	Manes.02G146700	10901193	10904380	+	Cyclin D2;1
MeF2WFly2.2	Mes_v6.1_Chr02	Manes.02G146800	10914806	10915155	+	conserved peptide upstream open reading frame 37
MeF2WFly2.2	Mes_v6.1_Chr02	Manes.02G146900	10915379	10916467	+	sequence-specific DNA binding transcription factors;transcription regulators
MeF2WFly2.2	Mes_v6.1_Chr02	Manes.02G147000	10919141	10929231	+	transducin family protein / WD-40 repeat family protein
MeF2WFly2.2	Mes_v6.1_Chr02	Manes.02G147100	10931136	10932249	+
MeF2WFly2.2	Mes_v6.1_Chr02	Manes.02G147200	10943309	10945364	+	Protein kinase superfamily protein
MeF2WFly2.2	Mes_v6.1_Chr02	Manes.02G147300	10949677	10951042	+	homeobox protein 22
MeF2WFly2.2	Mes_v6.1_Chr02	Manes.02G147400	10960855	10964085	+	auxin F-box protein 5
MeF2WFly2.2	Mes_v6.1_Chr02	Manes.02G147500	10968546	10976221	-	pyridoxin (pyrodoxamine) 5\'-phosphate oxidase
MeF2WFly2.2	Mes_v6.1_Chr02	Manes.02G147600	10977764	10979299	-
MeF2WFly2.2	Mes_v6.1_Chr02	Manes.02G147700	10982750	10985518	+	Target SNARE coiled-coil domain protein
MeF2WFly2.2	Mes_v6.1_Chr02	Manes.02G147800	10985424	10987153	-
MeF2WFly2.2	Mes_v6.1_Chr02	Manes.02G147900	10987529	10990980	-	phosphoenolpyruvate carboxylase-related kinase 2
MeF2WFly2.2	Mes_v6.1_Chr02	Manes.02G148000	10991157	10993040	+	purin 7
MeF2WFly2.2	Mes_v6.1_Chr02	Manes.02G148100	10994670	10995887	+	glutathione S-transferase tau 7
MeF2WFly2.2	Mes_v6.1_Chr02	Manes.02G148200	10997398	10998966	+	purine permease 3
MeF2WFly2.2	Mes_v6.1_Chr02	Manes.02G148300	10999046	11000537	-	purine permease 3
MeF2WFly2.2	Mes_v6.1_Chr02	Manes.02G148400	11009052	11010323	-	RING/U-box superfamily protein
MeF2WFly2.2	Mes_v6.1_Chr02	Manes.02G148500	11022176	11023650	+	basic helix-loop-helix (bHLH) DNA-binding superfamily protein
MeF2WFly2.2	Mes_v6.1_Chr02	Manes.02G148600	11028092	11029273	-	RING/U-box superfamily protein
MeF2WFly2.2	Mes_v6.1_Chr02	Manes.02G148700	11034384	11035285	+	Cupredoxin superfamily protein
MeF2WFly2.2	Mes_v6.1_Chr02	Manes.02G148800	11037545	11038736	-
MeF2WFly2.2	Mes_v6.1_Chr02	Manes.02G148900	11041257	11053006	-
MeF2WFly2.2	Mes_v6.1_Chr02	Manes.02G149000	11055309	11062124	+
MeF2WFly2.2	Mes_v6.1_Chr02	Manes.02G149100	11064183	11065769	+	homeobox protein 16
MeF2WFly2.2	Mes_v6.1_Chr02	Manes.02G149200	11069739	11071742	+	Mitochondrial ribosomal protein L27
MeF2WFly2.2	Mes_v6.1_Chr02	Manes.02G149300	11076145	11076920	+
MeF2WFly2.2	Mes_v6.1_Chr02	Manes.02G149400	11080995	11086902	+	O-fucosyltransferase family protein
MeF2WFly2.2	Mes_v6.1_Chr02	Manes.02G149500	11087966	11088247	+
MeF2WFly2.2	Mes_v6.1_Chr02	Manes.02G149600	11089032	11092789	-	cytochrome C oxidase 6B
MeF2WFly2.2	Mes_v6.1_Chr02	Manes.02G149700	11096736	11097803	+	VQ motif-containing protein
MeF2WFly2.2	Mes_v6.1_Chr02	Manes.02G149800	11098988	11099263	-
MeF2WFly2.2	Mes_v6.1_Chr02	Manes.02G149900	11102988	11107522	-	general regulatory factor 2
MeF2WFly2.2	Mes_v6.1_Chr02	Manes.02G150000	11122468	11122695	+
MeF2WFly2.2	Mes_v6.1_Chr02	Manes.02G150100	11158867	11159415	+
MeF2WFly2.2	Mes_v6.1_Chr02	Manes.02G150200	11172327	11175669	-	Leucine-rich repeat receptor-like protein kinase family protein
MeF2WFly2.2	Mes_v6.1_Chr02	Manes.02G150300	11188946	11189750	+	pumilio 7
MeF2WFly2.2	Mes_v6.1_Chr02	Manes.02G150400	11190607	11193802	-	Leucine-rich repeat receptor-like protein kinase family protein
MeF2WFly2.2	Mes_v6.1_Chr02	Manes.02G150500	11226859	11229069	+	Ribosomal protein S6e
MeF2WFly2.2	Mes_v6.1_Chr02	Manes.02G150600	11230924	11235031	-	Class-II DAHP synthetase family protein
MeF2WFly2.2	Mes_v6.1_Chr02	Manes.02G150700	11242353	11245182	-	F-BOX WITH WD-40 2
MeF2WFly2.2	Mes_v6.1_Chr02	Manes.02G150800	11247468	11248936	-	EXORDIUM like 2
MeF2WFly2.2	Mes_v6.1_Chr02	Manes.02G150900	11252422	11253599	-	Phosphate-responsive 1 family protein
MeF2WFly2.2	Mes_v6.1_Chr02	Manes.02G151000	11255745	11256704	-	Phosphate-responsive 1 family protein
MeF2WFly2.2	Mes_v6.1_Chr02	Manes.02G151100	11258036	11259310	-	Phosphate-responsive 1 family protein
MeF2WFly2.2	Mes_v6.1_Chr02	Manes.02G151200	11260775	11261728	-	Phosphate-responsive 1 family protein
MeF2WFly2.2	Mes_v6.1_Chr02	Manes.02G151300	11266248	11267420	+	Phosphate-responsive 1 family protein
MeF2WFly2.2	Mes_v6.1_Chr02	Manes.02G151400	11269558	11271322	+	UDP-glucosyl transferase 85A2
MeF2WFly2.2	Mes_v6.1_Chr02	Manes.02G151500	11275403	11276347	-	C2H2 and C2HC zinc fingers superfamily protein
MeF2WFly2.2	Mes_v6.1_Chr02	Manes.02G151600	11278096	11282513	-	RNA-binding (RRM/RBD/RNP motifs) family protein
MeF2WFly2.2	Mes_v6.1_Chr02	Manes.02G151700	11294048	11300557	+	S-adenosyl-L-methionine-dependent methyltransferases superfamily protein
MeF2WFly2.2	Mes_v6.1_Chr02	Manes.02G151800	11302680	11305251	+	APR-like 4
MeF2WFly2.2	Mes_v6.1_Chr02	Manes.02G151900	11320510	11329870	+	general regulatory factor 11
MeF2WFly2.2	Mes_v6.1_Chr02	Manes.02G152000	11330234	11332359	-	alpha/beta-Hydrolases superfamily protein
MeF2WFly2.2	Mes_v6.1_Chr02	Manes.02G152100	11334247	11338287	+	Protein phosphatase 2C family protein
MeF2WFly2.2	Mes_v6.1_Chr02	Manes.02G152200	11339235	11343176	-	Protein phosphatase 2C family protein
MeF2WFly2.2	Mes_v6.1_Chr02	Manes.02G152300	11346718	11348621	+	NOD26-like major intrinsic protein 1
MeF2WFly2.2	Mes_v6.1_Chr02	Manes.02G152400	11349238	11354332	-	cryptochrome 1
MeF2WFly2.2	Mes_v6.1_Chr02	Manes.02G152500	11359877	11361439	-	myb domain protein 93
MeF2WFly2.2	Mes_v6.1_Chr02	Manes.02G152600	11364735	11365410	+	peptidases
MeF2WFly2.2	Mes_v6.1_Chr02	Manes.02G152700	11366003	11378526	-
MeF2WFly2.2	Mes_v6.1_Chr02	Manes.02G152800	11379656	11391914	-	Mitochondrial substrate carrier family protein
MeF2WFly2.2	Mes_v6.1_Chr02	Manes.02G152900	11393091	11393764	-
MeF2WFly2.2	Mes_v6.1_Chr02	Manes.02G153000	11395065	11396237	-
MeF2WFly2.2	Mes_v6.1_Chr02	Manes.02G153100	11431746	11435094	+	Leucine-rich repeat receptor-like protein kinase family protein
MeF2WFly2.2	Mes_v6.1_Chr02	Manes.02G153200	11435338	11440764	-	pumilio 7
MeF2WFly2.2	Mes_v6.1_Chr02	Manes.02G153300	11476771	11480717	-
MeF2WFly2.2	Mes_v6.1_Chr02	Manes.02G153400	11507943	11508986	-	VQ motif-containing protein
MeF2WFly2.2	Mes_v6.1_Chr02	Manes.02G153500	11512931	11513891	-
MeF2WFly2.2	Mes_v6.1_Chr02	Manes.02G153600	11512980	11513330	+
MeF2WFly2.2	Mes_v6.1_Chr02	Manes.02G153700	11519200	11522931	+	tetratricopeptide repeat (TPR)-containing protein
MeF2WFly2.2	Mes_v6.1_Chr02	Manes.02G153800	11524335	11525345	-
MeF2WFly2.2	Mes_v6.1_Chr02	Manes.02G153900	11529925	11532473	+
MeF2WFly2.2	Mes_v6.1_Chr02	Manes.02G154000	11530055	11531275	+	Mitochondrial transcription termination factor family protein
MeF2WFly2.2	Mes_v6.1_Chr02	Manes.02G154100	11542278	11544794	-	Haloacid dehalogenase-like hydrolase (HAD) superfamily protein
MeF2WFly2.2	Mes_v6.1_Chr02	Manes.02G154200	11546947	11548367	+	Chloroplast Ycf2;ATPase, AAA type, core
MeF2WFly2.2	Mes_v6.1_Chr02	Manes.02G154300	11556977	11562585	+	Endoplasmic reticulum vesicle transporter protein
MeF2WFly2.2	Mes_v6.1_Chr02	Manes.02G154400	11570775	11572712	-	related to AP2 4
MeF2WFly2.2	Mes_v6.1_Chr02	Manes.02G154500	11575199	11575615	+	Ribonuclease H-like superfamily protein
MeF2WFly2.2	Mes_v6.1_Chr02	Manes.02G154600	11582414	11587425	-	Transducin/WD40 repeat-like superfamily protein
MeF2WFly2.2	Mes_v6.1_Chr02	Manes.02G154700	11591800	11596688	+	Glycosyl hydrolase family protein
MeF2WFly2.2	Mes_v6.1_Chr02	Manes.02G154800	11599692	11602191	-	Calcineurin-like metallo-phosphoesterase superfamily protein
MeF2WFly2.2	Mes_v6.1_Chr02	Manes.02G154900	11602648	11606851	-	Phosphoglycerate mutase family protein
MeF2WFly2.2	Mes_v6.1_Chr02	Manes.02G155000	11610653	11611826	-	Pollen Ole e 1 allergen and extensin family protein
MeF2WFly2.2	Mes_v6.1_Chr02	Manes.02G155100	11617406	11618622	+	Protein of unknown function (DUF581)
MeF2WFly2.2	Mes_v6.1_Chr02	Manes.02G155200	11629448	11629894	-
MeF2WFly2.2	Mes_v6.1_Chr02	Manes.02G155300	11639764	11652537	+	acetyl-CoA carboxylase 1
MeF2WFly2.2	Mes_v6.1_Chr02	Manes.02G155400	11653280	11656235	-	cysteine-rich RLK (RECEPTOR-like protein kinase) 26
MeF2WFly2.2	Mes_v6.1_Chr02	Manes.02G155500	11703781	11704153	+	acetyl-CoA carboxylase 1
MeF2WFly2.2	Mes_v6.1_Chr02	Manes.02G155600	11704782	11707746	-	cysteine-rich RLK (RECEPTOR-like protein kinase) 29
MeF2WFly2.2	Mes_v6.1_Chr02	Manes.02G155700	11727450	11728826	-	cysteine-rich RLK (RECEPTOR-like protein kinase) 10
MeF2WFly2.2	Mes_v6.1_Chr02	Manes.02G155800	11735323	11736054	-	cysteine-rich RLK (RECEPTOR-like protein kinase) 26
MeF2WFly2.2	Mes_v6.1_Chr02	Manes.02G155900	11738865	11740044	-	cysteine-rich RLK (RECEPTOR-like protein kinase) 29
MeF2WFly2.2	Mes_v6.1_Chr02	Manes.02G156000	11753042	11758063	-	sulfate transporter 1;3
MeF2WFly2.2	Mes_v6.1_Chr02	Manes.02G156100	11763803	11767441	+	slufate transporter 2;1
MeF2WFly2.2	Mes_v6.1_Chr02	Manes.02G156200	11768007	11769296	+
MeF2WFly2.2	Mes_v6.1_Chr02	Manes.02G156300	11768865	11770189	-
MeF2WFly2.2	Mes_v6.1_Chr02	Manes.02G156400	11779550	11781901	-	AGAMOUS-like 104
MeF2WFly2.2	Mes_v6.1_Chr02	Manes.02G156500	11784887	11788365	-	Eukaryotic aspartyl protease family protein
MeF2WFly2.2	Mes_v6.1_Chr02	Manes.02G156600	11794221	11795285	+	structural constituent of ribosome
MeF2WFly2.2	Mes_v6.1_Chr02	Manes.02G156700	11802724	11803686	+	structural constituent of ribosome
MeF2WFly2.2	Mes_v6.1_Chr02	Manes.02G156800	11805293	11808190	+	Galactose oxidase/kelch repeat superfamily protein
MeF2WFly2.2	Mes_v6.1_Chr02	Manes.02G156900	11810185	11812900	+	membrane-anchored ubiquitin-fold protein 6 precursor
MeF2WFly2.2	Mes_v6.1_Chr02	Manes.02G157000	11813396	11825643	-
MeF2WFly2.2	Mes_v6.1_Chr02	Manes.02G157100	11828435	11829245	-
MeF2WFly2.2	Mes_v6.1_Chr02	Manes.02G157200	11830300	11830844	-
MeF2WFly2.2	Mes_v6.1_Chr02	Manes.02G157300	11845869	11849125	+	glycerol-3-phosphate acyltransferase 2
MeF2WFly2.2	Mes_v6.1_Chr02	Manes.02G157400	11851389	11853273	-	Pentatricopeptide repeat (PPR) superfamily protein
MeF2WFly2.2	Mes_v6.1_Chr02	Manes.02G157500	11853501	11857182	+
MeF2WFly2.2	Mes_v6.1_Chr02	Manes.02G157600	11859529	11859747	+
MeF2WFly2.2	Mes_v6.1_Chr02	Manes.02G157700	11859880	11864368	-	4-phospho-panto-thenoylcysteine synthetase
MeF2WFly2.2	Mes_v6.1_Chr02	Manes.02G157800	11879800	11881465	+
MeF2WFly2.2	Mes_v6.1_Chr02	Manes.02G157900	11884015	11884128	+
MeF2WFly2.2	Mes_v6.1_Chr02	Manes.02G158000	11886767	11887015	+
MeF2WFly2.2	Mes_v6.1_Chr02	Manes.02G158100	11900212	11903269	-	Co-chaperone GrpE family protein
MeF2WFly2.2	Mes_v6.1_Chr02	Manes.02G158200	11906136	11909278	-	Translation initiation factor IF2/IF5
MeF2WFly2.2	Mes_v6.1_Chr02	Manes.02G158300	11913012	11915944	-	MITOCHONDRIAL FERREDOXIN 2
MeF2WFly2.2	Mes_v6.1_Chr02	Manes.02G158400	11920233	11924042	+	Galactosyltransferase family protein
MeF2WFly2.2	Mes_v6.1_Chr02	Manes.02G158500	11924732	11931056	+	Vacuolar sorting protein 9 (VPS9) domain
MeF2WFly2.2	Mes_v6.1_Chr02	Manes.02G158600	11935788	11936837	+
MeF2WFly2.2	Mes_v6.1_Chr02	Manes.02G158700	11940332	11954328	-	PHD finger family protein
MeF2WFly2.2	Mes_v6.1_Chr02	Manes.02G158800	11955369	11963379	-
MeF2WFly2.2	Mes_v6.1_Chr02	Manes.02G158900	11972198	11978692	+	mitogen-activated protein kinase kinase kinase 9
MeF2WFly2.2	Mes_v6.1_Chr02	Manes.02G159000	11981180	11987336	+	Protein of unknown function (DUF1644)
MeF2WFly2.2	Mes_v6.1_Chr02	Manes.02G159100	11989074	11989997	+
MeF2WFly2.2	Mes_v6.1_Chr02	Manes.02G159200	11991890	11992542	+	EF hand calcium-binding protein family
MeF2WFly2.2	Mes_v6.1_Chr02	Manes.02G159300	11993746	11994129	+
MeF2WFly2.2	Mes_v6.1_Chr02	Manes.02G159400	11994822	11997675	+	Ribosomal protein S13/S18 family
MeF2WFly2.2	Mes_v6.1_Chr02	Manes.02G159500	12005519	12007412	-	MEI2 C-terminal RRM only like 1
MeF2WFly2.2	Mes_v6.1_Chr02	Manes.02G159600	12017897	12018828	-
MeF2WFly2.2	Mes_v6.1_Chr02	Manes.02G159700	12018876	12023212	-	phosphatidylinositol-4-phosphate 5-kinase 1
MeF2WFly2.2	Mes_v6.1_Chr02	Manes.02G159800	12029271	12036383	-	OSBP(oxysterol binding protein)-related protein 1C
MeF2WFly2.2	Mes_v6.1_Chr02	Manes.02G159900	12044640	12051860	-	holocarboxylase synthase 1
MeF2WFly2.2	Mes_v6.1_Chr02	Manes.02G160000	12053060	12059532	-	putative protein kinase 1
MeF2WFly2.2	Mes_v6.1_Chr02	Manes.02G160100	12074793	12076521	+	C2H2-like zinc finger protein
MeF2WFly2.2	Mes_v6.1_Chr02	Manes.02G160200	12080873	12082275	-	Pathogenesis-related thaumatin superfamily protein
MeF2WFly2.2	Mes_v6.1_Chr02	Manes.02G160300	12083485	12084696	-	Pathogenesis-related thaumatin superfamily protein
MeF2WFly2.2	Mes_v6.1_Chr02	Manes.02G160400	12087247	12089951	+	like AUX1 3
MeF2WFly2.2	Mes_v6.1_Chr02	Manes.02G160500	12090157	12091088	+
MeF2WFly2.2	Mes_v6.1_Chr02	Manes.02G160600	12096301	12097673	-	flavonol synthase 1
MeF2WFly2.2	Mes_v6.1_Chr02	Manes.02G160700	12111485	12112909	-	flavonol synthase 1
MeF2WFly2.2	Mes_v6.1_Chr02	Manes.02G160800	12117611	12120218	-	glycine-rich protein
MeF2WFly2.2	Mes_v6.1_Chr02	Manes.02G160900	12120954	12123536	-	S-locus lectin protein kinase family protein
MeF2WFly2.2	Mes_v6.1_Chr02	Manes.02G161000	12134037	12137265	+
MeF2WFly2.2	Mes_v6.1_Chr02	Manes.02G161100	12157071	12158912	+	GRAS family transcription factor
MeF2WFly2.2	Mes_v6.1_Chr02	Manes.02G161200	12193282	12195684	+	Pyridoxal phosphate (PLP)-dependent transferases superfamily protein
MeF2WFly2.2	Mes_v6.1_Chr02	Manes.02G161300	12208297	12210918	+	Histone H3 K4-specific methyltransferase SET7/9 family protein
MeF2WFly2.2	Mes_v6.1_Chr02	Manes.02G161400	12216575	12218108	-
MeF2WFly2.2	Mes_v6.1_Chr02	Manes.02G161500	12219767	12222224	+	RING/U-box superfamily protein
MeF2WFly2.2	Mes_v6.1_Chr02	Manes.02G161600	12222242	12227754	-	YbaK/aminoacyl-tRNA synthetase-associated domain
MeF2WFly2.2	Mes_v6.1_Chr02	Manes.02G161700	12229997	12230953	-	Integrase-type DNA-binding superfamily protein
MeF2WFly2.2	Mes_v6.1_Chr02	Manes.02G161800	12237110	12242216	-	Peptidase M20/M25/M40 family protein
MeF2WFly2.2	Mes_v6.1_Chr02	Manes.02G161900	12245471	12248222	+	emp24/gp25L/p24 family/GOLD family protein
MeF2WFly2.2	Mes_v6.1_Chr02	Manes.02G162000	12269193	12271524	+	nodulin MtN21 /EamA-like transporter family protein
MeF2WFly2.2	Mes_v6.1_Chr02	Manes.02G162100	12272933	12275746	+
MeF2WFly2.2	Mes_v6.1_Chr02	Manes.02G162200	12275987	12281826	-	basal transcription factor complex subunit-related
MeF2WFly2.2	Mes_v6.1_Chr02	Manes.02G162300	12283229	12286232	-	lysm domain GPI-anchored protein 1 precursor
MeF2WFly2.2	Mes_v6.1_Chr02	Manes.02G162400	12290332	12299031	+	P-loop containing nucleoside triphosphate hydrolases superfamily protein
MeF2WFly2.2	Mes_v6.1_Chr02	Manes.02G162500	12301570	12302945	+	Adenine nucleotide alpha hydrolases-like superfamily protein
MeF2WFly2.2	Mes_v6.1_Chr02	Manes.02G162600	12303198	12308224	-	golgi nucleotide sugar transporter 5
MeF2WFly2.2	Mes_v6.1_Chr02	Manes.02G162700	12311584	12312084	+
MeF2WFly5.1	Mes_v6.1_Chr05	Manes.05G186400	25688136	25693680	+	xylulose kinase-2
MeF2WFly5.1	Mes_v6.1_Chr05	Manes.05G186500	25695603	25698742	-	Leucine-rich receptor-like protein kinase family protein
MeF2WFly5.1	Mes_v6.1_Chr05	Manes.05G186600	25724747	25733136	+	sucrose transporter 4
MeF2WFly5.1	Mes_v6.1_Chr05	Manes.05G186700	25734333	25736589	+	MATE efflux family protein
MeF2WFly5.1	Mes_v6.1_Chr05	Manes.05G186800	25777973	25781424	+	Nucleotide-diphospho-sugar transferases superfamily protein
MeF2WFly5.1	Mes_v6.1_Chr05	Manes.05G186900	25785155	25785391	-
MeF2WFly5.1	Mes_v6.1_Chr05	Manes.05G187000	25801955	25805227	+	Glutamyl-tRNA reductase family protein
MeF2WFly5.1	Mes_v6.1_Chr05	Manes.05G187100	25808210	25813000	-	indole-3-acetic acid inducible 9
MeF2WFly5.1	Mes_v6.1_Chr05	Manes.05G187200	25829252	25829916	-	hydroxyproline-rich glycoprotein family protein
MeF2WFly5.1	Mes_v6.1_Chr05	Manes.05G187300	25846618	25848510	-	beta HLH protein 93
MeF2WFly5.1	Mes_v6.1_Chr05	Manes.05G187400	25875453	25881394	-	oxidoreductase, zinc-binding dehydrogenase family protein
MeF2WFly5.1	Mes_v6.1_Chr05	Manes.05G187500	25896098	25899438	-	Protein of unknown function (duplicated DUF1399)
MeF2WFly5.1	Mes_v6.1_Chr05	Manes.05G187600	25902066	25904738	-	Pentatricopeptide repeat (PPR-like) superfamily protein
MeF2WFly5.1	Mes_v6.1_Chr05	Manes.05G187700	25908393	25908692	+
MeF2WFly5.1	Mes_v6.1_Chr05	Manes.05G187800	25920416	25924510	-	AGAMOUS-like 21
MeF2WFly5.1	Mes_v6.1_Chr05	Manes.05G187900	25925894	25927119	+
MeF2WFly5.1	Mes_v6.1_Chr05	Manes.05G188000	25934502	25934633	+
MeF2WFly5.1	Mes_v6.1_Chr05	Manes.05G188100	25938791	25938982	-	AGAMOUS-like 18
MeF2WFly5.1	Mes_v6.1_Chr05	Manes.05G188200	26044291	26049082	+	Small nuclear ribonucleoprotein family protein
MeF2WFly5.1	Mes_v6.1_Chr05	Manes.05G188300	26052736	26057476	+	Rhamnogalacturonate lyase family protein
MeF2WFly5.1	Mes_v6.1_Chr05	Manes.05G188400	26062918	26065444	-	Pectin lyase-like superfamily protein
MeF2WFly5.1	Mes_v6.1_Chr05	Manes.05G188500	26068725	26070859	-	Pectin lyase-like superfamily protein
MeF2WFly5.1	Mes_v6.1_Chr05	Manes.05G188600	26083442	26085303	-	Pectin lyase-like superfamily protein
MeF2WFly5.1	Mes_v6.1_Chr05	Manes.05G188700	26089051	26094817	+	Rhamnogalacturonate lyase family protein
MeF2WFly5.1	Mes_v6.1_Chr05	Manes.05G188800	26101305	26102167	-	Lateral organ boundaries (LOB) domain family protein
MeF2WFly5.1	Mes_v6.1_Chr05	Manes.05G188900	26106097	26107847	-	Pectin lyase-like superfamily protein
MeF2WFly5.1	Mes_v6.1_Chr05	Manes.05G189000	26149068	26168224	+	phosphoglucan, water dikinase
MeF2WFly5.1	Mes_v6.1_Chr05	Manes.05G189100	26186335	26186469	+
MeF2WFly5.1	Mes_v6.1_Chr05	Manes.05G189200	26191030	26203937	+	ubiquitin-protein ligase 2
MeF2WFly5.1	Mes_v6.1_Chr05	Manes.05G189300	26204474	26207578	-	HVA22 homologue A
MeF2WFly5.1	Mes_v6.1_Chr05	Manes.05G189400	26211005	26223060	+	Golgi-body localisation protein domain ;RNA pol II promoter Fmp27 protein domain
MeF2WFly5.1	Mes_v6.1_Chr05	Manes.05G189500	26229979	26236936	-	ZIM-like 1
MeF2WFly5.1	Mes_v6.1_Chr05	Manes.05G189600	26241667	26250773	-	GATA-type zinc finger protein with TIFY domain
MeF2WFly5.1	Mes_v6.1_Chr05	Manes.05G189700	26277078	26285077	+	Protein kinase superfamily protein
MeF2WFly5.1	Mes_v6.1_Chr05	Manes.05G189800	26287852	26288911	+	Tetratricopeptide repeat (TPR)-like superfamily protein
MeF2WFly5.1	Mes_v6.1_Chr05	Manes.05G189900	26291637	26296332	-	RAB geranylgeranyl transferase alpha subunit 1
MeF2WFly5.1	Mes_v6.1_Chr05	Manes.05G190000	26301041	26305374	-	dsRNA-binding domain-like superfamily protein
MeF2WFly5.1	Mes_v6.1_Chr05	Manes.05G190100	26307115	26311270	-	vernalization5/VIN3-like
MeF2WFly5.1	Mes_v6.1_Chr05	Manes.05G190200	26321802	26326933	+	ABL interactor-like protein 2
MeF2WFly5.1	Mes_v6.1_Chr05	Manes.05G190300	26328840	26332704	-
MeF2WFly5.1	Mes_v6.1_Chr05	Manes.05G190400	26336345	26342798	-	alpha/beta-Hydrolases superfamily protein
MeF2WFly5.1	Mes_v6.1_Chr05	Manes.05G190500	26357547	26362945	+	RNA-binding KH domain-containing protein
MeF2WFly5.1	Mes_v6.1_Chr05	Manes.05G190600	26371034	26378233	+	Transducin/WD40 repeat-like superfamily protein
MeF2WFly5.1	Mes_v6.1_Chr05	Manes.05G190700	26382335	26383497	-	growth-regulating factor 8
MeF2WFly5.1	Mes_v6.1_Chr05	Manes.05G190800	26412891	26418937	+	Vacuolar ATPase assembly integral membrane protein VMA21-like domain
MeF2WFly5.1	Mes_v6.1_Chr05	Manes.05G190900	26421478	26422458	-	Polynucleotidyl transferase, ribonuclease H-like superfamily protein
MeF2WFly5.1	Mes_v6.1_Chr05	Manes.05G191000	26424233	26430212	-	SAD1/UNC-84 domain protein 1
MeF2WFly5.1	Mes_v6.1_Chr05	Manes.05G191100	26437571	26444440	+	Calcium-dependent protein kinase (CDPK) family protein
MeF2WFly5.1	Mes_v6.1_Chr05	Manes.05G191200	26461108	26461473	-	SAUR-like auxin-responsive protein family
MeF2WFly5.1	Mes_v6.1_Chr05	Manes.05G191300	26465018	26468651	-	plastid transcriptionally active7
MeF2WFly5.1	Mes_v6.1_Chr05	Manes.05G191400	26470025	26470830	-
MeF2WFly5.1	Mes_v6.1_Chr05	Manes.05G191500	26479914	26485135	-	ARM repeat superfamily protein
MeF2WFly5.1	Mes_v6.1_Chr05	Manes.05G191600	26483968	26484144	+
MeF2WFly5.1	Mes_v6.1_Chr05	Manes.05G191700	26490778	26492296	-	Calcium-binding EF hand family protein
MeF2WFly5.1	Mes_v6.1_Chr05	Manes.05G191800	26500636	26501226	-
MeF2WFly5.1	Mes_v6.1_Chr05	Manes.05G191900	26503340	26506732	-	Ankyrin repeat family protein
MeF2WFly5.1	Mes_v6.1_Chr05	Manes.05G192000	26509304	26511248	-	O-Glycosyl hydrolases family 17 protein
MeF2WFly5.1	Mes_v6.1_Chr05	Manes.05G192100	26522623	26522760	+
MeF2WFly5.1	Mes_v6.1_Chr05	Manes.05G192200	26523004	26527485	-	Transducin/WD40 repeat-like superfamily protein
MeF2WFly5.1	Mes_v6.1_Chr05	Manes.05G192300	26542601	26544541	+	Dof-type zinc finger DNA-binding family protein
MeF2WFly5.1	Mes_v6.1_Chr05	Manes.05G192400	26549119	26549838	+	Yippee family putative zinc-binding protein
MeF2WFly5.1	Mes_v6.1_Chr05	Manes.05G192500	26554781	26556336	+	Yippee family putative zinc-binding protein
MeF2WFly5.1	Mes_v6.1_Chr05	Manes.05G192600	26557470	26557613	+
MeF2WFly5.1	Mes_v6.1_Chr05	Manes.05G192700	26561269	26565081	+	P-loop containing nucleoside triphosphate hydrolases superfamily protein
MeF2WFly5.1	Mes_v6.1_Chr05	Manes.05G192800	26567014	26570100	-	YELLOW STRIPE like 3
MeF2WFly5.1	Mes_v6.1_Chr05	Manes.05G192900	26570220	26570459	+
MeF2WFly5.1	Mes_v6.1_Chr05	Manes.05G193000	26579235	26582178	+	cytochrome B5 isoform E
MeF2WFly5.1	Mes_v6.1_Chr05	Manes.05G193100	26582431	26584473	-
MeF2WFly5.1	Mes_v6.1_Chr05	Manes.05G193200	26587041	26591225	-	Ypt/Rab-GAP domain of gyp1p superfamily protein
MeF2WFly5.1	Mes_v6.1_Chr05	Manes.05G193300	26602816	26606694	-	NagB/RpiA/CoA transferase-like superfamily protein
MeF2WFly5.1	Mes_v6.1_Chr05	Manes.05G193400	26605662	26607037	+
MeF2WFly5.1	Mes_v6.1_Chr05	Manes.05G193500	26614811	26614933	+
MeF2WFly5.1	Mes_v6.1_Chr05	Manes.05G193600	26623467	26624604	-
MeF2WFly5.1	Mes_v6.1_Chr05	Manes.05G193700	26661999	26675128	+	phytoene desaturase 3
MeF2WFly5.1	Mes_v6.1_Chr05	Manes.05G193800	26678092	26686919	+	Nucleic acid-binding proteins superfamily
MeF2WFly5.1	Mes_v6.1_Chr05	Manes.05G193900	26692675	26694042	+	Pectin lyase-like superfamily protein
MeF2WFly5.1	Mes_v6.1_Chr05	Manes.05G194000	26700024	26701023	+	Protein of unknown function (DUF1264)
MeF2WFly5.1	Mes_v6.1_Chr05	Manes.05G194100	26718718	26729667	+	MAC/Perforin domain-containing protein
MeF2WFly5.1	Mes_v6.1_Chr05	Manes.05G194200	26748316	26748854	-
MeF2WFly5.1	Mes_v6.1_Chr05	Manes.05G194300	26754447	26773056	-	catalytics;carbohydrate kinases;phosphoglucan, water dikinases
MeF2WFly5.1	Mes_v6.1_Chr05	Manes.05G194400	26778858	26780306	+	Exostosin family protein
MeF2WFly5.1	Mes_v6.1_Chr05	Manes.05G194500	26786798	26790468	-	NAD(P)-linked oxidoreductase superfamily protein
MeF2WFly5.1	Mes_v6.1_Chr05	Manes.05G194600	26805190	26813622	-	NAD(P)-linked oxidoreductase superfamily protein
MeF2WFly5.1	Mes_v6.1_Chr05	Manes.05G194700	26820037	26838783	+	zinc ion binding;nucleic acid binding;hydrolases, acting on acid anhydrides, in phosphorus-containing anhydrides
MeF2WFly5.1	Mes_v6.1_Chr05	Manes.05G194800	26848897	26851898	+	phosphatidylinositol phosphate kinase 10
MeF2WFly5.1	Mes_v6.1_Chr05	Manes.05G194900	26856871	26860414	+	Leucine-rich receptor-like protein kinase family protein
MeF2WFly5.1	Mes_v6.1_Chr05	Manes.05G195000	26870661	26873641	+	ATP synthase epsilon chain, mitochondrial
MeF2WFly5.1	Mes_v6.1_Chr05	Manes.05G195100	26875857	26878486	+	Chitinase family protein
MeF2WFly5.1	Mes_v6.1_Chr05	Manes.05G195200	26878848	26880724	+
MeF2WFly5.1	Mes_v6.1_Chr05	Manes.05G195300	26881388	26884368	-	Transmembrane amino acid transporter family protein
MeF2WFly5.1	Mes_v6.1_Chr05	Manes.05G195400	26897674	26898235	-	Mitochondrial import inner membrane translocase subunit Tim17/Tim22/Tim23 family protein
MeF2WFly5.1	Mes_v6.1_Chr05	Manes.05G195500	26904890	26915355	+	Transducin/WD40 repeat-like superfamily protein
MeF2WFly5.1	Mes_v6.1_Chr05	Manes.05G195600	26923577	26944085	+	LA RNA-binding protein
MeF2WFly5.1	Mes_v6.1_Chr05	Manes.05G195700	26942140	26942361	+
MeF2WFly5.1	Mes_v6.1_Chr05	Manes.05G195800	26947159	26948454	+
MeF2WFly5.1	Mes_v6.1_Chr05	Manes.05G195900	26948883	26949661	+
MeF2WFly5.1	Mes_v6.1_Chr05	Manes.05G196000	26950014	26954464	+	nascent polypeptide-associated complex subunit alpha-like protein 2
MeF2WFly5.1	Mes_v6.1_Chr05	Manes.05G196100	26957848	26966051	+	SPFH/Band 7/PHB domain-containing membrane-associated protein family
MeF2WFly5.1	Mes_v6.1_Chr05	Manes.05G196200	26975855	26975974	+
MeF2WFly5.1	Mes_v6.1_Chr05	Manes.05G196300	26995374	26996126	+
MeF2WFly5.1	Mes_v6.1_Chr05	Manes.05G196400	27019251	27023748	-	calmodulin 5
MeF2WFly5.1	Mes_v6.1_Chr05	Manes.05G196500	27025831	27036577	-	Polynucleotidyl transferase, ribonuclease H-like superfamily protein
MeF2WFly5.1	Mes_v6.1_Chr05	Manes.05G196600	27039719	27060190	-	Vacuolar iron transporter (VIT) family protein
MeF2WFly5.1	Mes_v6.1_Chr05	Manes.05G196700	27069952	27078660	+	ATP binding cassette subfamily B19
MeF2WFly5.1	Mes_v6.1_Chr05	Manes.05G196800	27077075	27086933	-	Peptidase C78, ubiquitin fold modifier-specific peptidase 1/ 2
MeF2WFly5.1	Mes_v6.1_Chr05	Manes.05G196900	27089358	27091321	+
MeF2WFly5.1	Mes_v6.1_Chr05	Manes.05G197000	27097166	27097345	+
MeF2WFly5.1	Mes_v6.1_Chr05	Manes.05G197100	27100247	27103365	-
MeF2WFly5.1	Mes_v6.1_Chr05	Manes.05G197200	27107665	27109732	+	RING/U-box superfamily protein
MeF2WFly5.1	Mes_v6.1_Chr05	Manes.05G197300	27114088	27118737	-	protamine P1 family protein
MeF2WFly5.1	Mes_v6.1_Chr05	Manes.05G197400	27120773	27125472	-
MeF2WFly5.1	Mes_v6.1_Chr05	Manes.05G197500	27133418	27136247	-	Mitochondrial import inner membrane translocase subunit Tim17/Tim22/Tim23 family protein
MeF2WFly5.1	Mes_v6.1_Chr05	Manes.05G197600	27139197	27141601	+	30S ribosomal protein, putative
MeF2WFly5.1	Mes_v6.1_Chr05	Manes.05G197700	27142521	27144420	-	plastid transcriptionally active 15
MeF2WFly5.1	Mes_v6.1_Chr05	Manes.05G197800	27147754	27148103	-
MeF2WFly5.1	Mes_v6.1_Chr05	Manes.05G197900	27148350	27148998	-
MeF2WFly5.1	Mes_v6.1_Chr05	Manes.05G198000	27152321	27175967	-	Insulinase (Peptidase family M16) family protein
MeF2WFly5.1	Mes_v6.1_Chr05	Manes.05G198100	27184353	27199852	+	phragmoplast-associated kinesin-related protein, putative
MeF2WFly5.1	Mes_v6.1_Chr05	Manes.05G198200	27215087	27218160	+	basic helix-loop-helix (bHLH) DNA-binding superfamily protein
MeF2WFly5.1	Mes_v6.1_Chr05	Manes.05G198300	27223321	27223725	+	PHYTOCYSTATIN 2
MeF2WFly5.1	Mes_v6.1_Chr05	Manes.05G198400	27227225	27227341	+
MeF2WFly5.1	Mes_v6.1_Chr05	Manes.05G198500	27232331	27232699	+	PHYTOCYSTATIN 2
MeF2WFly5.1	Mes_v6.1_Chr05	Manes.05G198600	27245283	27249365	-	rotamase FKBP 1
MeF2WFly5.1	Mes_v6.1_Chr05	Manes.05G198700	27255343	27268324	+	Sec23/Sec24 protein transport family protein
MeF2WFly5.1	Mes_v6.1_Chr05	Manes.05G198800	27270836	27277664	+	putative recombination initiation defect 1
MeF2WFly5.1	Mes_v6.1_Chr05	Manes.05G198900	27278334	27280162	-	Pentatricopeptide repeat (PPR) superfamily protein
MeF2WFly5.1	Mes_v6.1_Chr05	Manes.05G199000	27280872	27281341	+
MeF2WFly5.1	Mes_v6.1_Chr05	Manes.05G199100	27292095	27300233	+	Pentatricopeptide repeat (PPR) superfamily protein
MeF2WFly5.1	Mes_v6.1_Chr05	Manes.05G199200	27304134	27305285	+	F-box family protein
MeF2WFly5.1	Mes_v6.1_Chr05	Manes.05G199300	27307751	27308809	+	Tic22-like family protein
MeF2WFly5.1	Mes_v6.1_Chr05	Manes.05G199400	27309555	27310123	+
MeF2WFly5.1	Mes_v6.1_Chr05	Manes.05G199500	27317658	27323465	+	Tic22-like family protein
MeF2WFly5.1	Mes_v6.1_Chr05	Manes.05G199600	27334502	27336331	+	xyloglucan endotransglucosylase/hydrolase 16
MeF2WFly5.1	Mes_v6.1_Chr05	Manes.05G199700	27344643	27346527	-	indole-3-acetate beta-D-glucosyltransferase
MeF2WFly5.1	Mes_v6.1_Chr05	Manes.05G199800	27346597	27346710	+
MeF2WFly5.1	Mes_v6.1_Chr05	Manes.05G199900	27352117	27358807	-	transferases;nucleotidyltransferases
MeF2WFly5.1	Mes_v6.1_Chr05	Manes.05G200000	27354007	27354233	+
MeF2WFly5.1	Mes_v6.1_Chr05	Manes.05G200100	27367279	27368364	+
MeF2WFly5.1	Mes_v6.1_Chr05	Manes.05G200200	27370547	27373619	-	beta-6 tubulin
MeF2WFly5.1	Mes_v6.1_Chr05	Manes.05G200300	27378640	27387541	-	plectin-related
MeF2WFly5.1	Mes_v6.1_Chr05	Manes.05G200400	27390577	27390900	+	serine-rich protein-related
MeF2WFly5.1	Mes_v6.1_Chr05	Manes.05G200500	27407492	27408267	+	basic helix-loop-helix (bHLH) DNA-binding superfamily protein
MeF2WFly5.1	Mes_v6.1_Chr05	Manes.05G200600	27408639	27408740	+
MeF2WFly5.1	Mes_v6.1_Chr05	Manes.05G200700	27411029	27425126	-
MeF2WFly5.1	Mes_v6.1_Chr05	Manes.05G200800	27415216	27415338	+
MeF2WFly5.1	Mes_v6.1_Chr05	Manes.05G200900	27428969	27433515	-	Plant neutral invertase family protein
MeF2WFly5.1	Mes_v6.1_Chr05	Manes.05G201000	27436711	27442880	+	pseudouridine synthase family protein
MeF2WFly5.1	Mes_v6.1_Chr05	Manes.05G201100	27443063	27443170	+
MeF2WFly5.1	Mes_v6.1_Chr05	Manes.05G201200	27450501	27491904	+	Armadillo/beta-catenin repeat family protein / kinesin motor family protein
MeF2WFly5.1	Mes_v6.1_Chr05	Manes.05G201300	27492308	27492954	-
MeF2WFly5.1	Mes_v6.1_Chr05	Manes.05G201400	27494615	27536388	+	AMP-dependent synthetase and ligase family protein
MeF2WFly5.1	Mes_v6.1_Chr05	Manes.05G201500	27531690	27531917	+
MeF2WFly5.1	Mes_v6.1_Chr05	Manes.05G201600	27537476	27538018	+	GAG/POL/ENV polyprotein
MeF2WFly5.1	Mes_v6.1_Chr05	Manes.05G201700	27548715	27550265	+	ralf-like 32
MeF2WFly5.1	Mes_v6.1_Chr05	Manes.05G201800	27550866	27554636	-	Putative methyltransferase family protein
MeF2WFly5.1	Mes_v6.1_Chr05	Manes.05G201900	27555873	27556517	-
MeF2WFly5.1	Mes_v6.1_Chr05	Manes.05G202000	27560052	27561587	-	Exostosin family protein
MeF2WFly5.1	Mes_v6.1_Chr05	Manes.05G202100	27565264	27566882	-	Basic-leucine zipper (bZIP) transcription factor family protein
MeF2WFly5.1	Mes_v6.1_Chr05	Manes.05G202200	27569217	27571091	+	chloroplast sulfur E
MeF2WFly5.1	Mes_v6.1_Chr05	Manes.05G202300	27587008	27587823	-	Late embryogenesis abundant (LEA) hydroxyproline-rich glycoprotein family
MeF2WFly5.1	Mes_v6.1_Chr05	Manes.05G202400	27589472	27590165	+
MeF2WFly5.1	Mes_v6.1_Chr05	Manes.05G202500	27590696	27595905	-	RNA-binding (RRM/RBD/RNP motifs) family protein
MeF2WFly5.1	Mes_v6.1_Chr05	Manes.05G202600	27603700	27614034	+	uridine kinase-like 3
MeF2WFly5.1	Mes_v6.1_Chr05	Manes.05G202700	27614709	27616307	+	Aldolase superfamily protein
MeF2WFly5.1	Mes_v6.1_Chr05	Manes.05G202800	27620851	27639583	+	elongation factor P (EF-P) family protein
MeF2WFly5.1	Mes_v6.1_Chr05	Manes.05G202900	27648041	27648220	-	arabinogalactan protein 14
MeF2WFly5.1	Mes_v6.1_Chr05	Manes.05G203000	27673435	27679879	+	P-loop containing nucleoside triphosphate hydrolases superfamily protein
MeF2WFly5.1	Mes_v6.1_Chr05	Manes.05G203100	27684000	27687851	-	Leucine-rich receptor-like protein kinase family protein
MeF2WFly5.1	Mes_v6.1_Chr05	Manes.05G203200	27716140	27725260	-	RNA-binding protein 47B
MeF2WFly5.1	Mes_v6.1_Chr05	Manes.05G203300	27735160	27738367	+	HEAT SHOCK PROTEIN 81.4
MeF2WFly5.1	Mes_v6.1_Chr05	Manes.05G203400	27739174	27742781	+	peroxin 5
MeF2WFly5.1	Mes_v6.1_Chr05	Manes.05G203500	27756775	27757005	-
MeF2WFly5.1	Mes_v6.1_Chr05	Manes.05G203600	27786398	27787750	+	GRAS family transcription factor
MeF2WFly5.1	Mes_v6.1_Chr05	Manes.05G203700	27798359	27800679	-	Ribonuclease E inhibitor RraA/Dimethylmenaquinone methyltransferase
MeF2WFly5.1	Mes_v6.1_Chr05	Manes.05G203800	27867256	27871955	+	BRI1 like
MeF2WFly5.1	Mes_v6.1_Chr05	Manes.05G203900	27883494	27888793	+	WRKY DNA-binding protein 2
MeF2WFly5.1	Mes_v6.1_Chr05	Manes.05G204000	27890038	27890214	+
MeF2WFly5.1	Mes_v6.1_Chr05	Manes.05G204100	27890844	27893553	-	Ribosomal protein L30/L7 family protein
MeF2WFly5.1	Mes_v6.1_Chr05	Manes.05G204200	27894107	27894541	-	Polynucleotidyl transferase, ribonuclease H-like superfamily protein
MeF2WFly5.1	Mes_v6.1_Chr05	Manes.05G204300	27906342	27907386	+
MeF2WFly5.1	Mes_v6.1_Chr05	Manes.05G204400	27912214	27919728	-	chloride channel F
MeF2WFly5.1	Mes_v6.1_Chr05	Manes.05G204500	27957466	27964931	+
MeF2WFly5.1	Mes_v6.1_Chr05	Manes.05G204600	27975361	27978333	-	P-loop containing nucleoside triphosphate hydrolases superfamily protein
MeF2WFly5.1	Mes_v6.1_Chr05	Manes.05G204700	27989556	27994351	+	WPP domain interacting protein 1
MeF2WFly5.1	Mes_v6.1_Chr05	Manes.05G204800	27995822	28001149	-	HMG (high mobility group) box protein with ARID/BRIGHT DNA-binding domain
MeF2WFly5.1	Mes_v6.1_Chr05	Manes.05G204900	28005243	28015800	+	actin-related protein 8
MeF2WFly5.1	Mes_v6.1_Chr05	Manes.05G205000	28018730	28021625	+	LORELEI-LIKE-GPI-ANCHORED PROTEIN 1
MeF2WFly5.1	Mes_v6.1_Chr05	Manes.05G205100	28024813	28030818	-	Sec14p-like phosphatidylinositol transfer family protein
MeF2WFly5.1	Mes_v6.1_Chr05	Manes.05G205200	28041918	28044780	-	ubiquitin-conjugating enzyme 28
MeF2WFly5.1	Mes_v6.1_Chr05	Manes.05G205300	28052011	28056532	+	Calcium-binding EF-hand family protein
MeF2WFly5.1	Mes_v6.1_Chr05	Manes.05G205400	28058101	28065192	-	RNA-binding KH domain-containing protein
MeF2WFly5.1	Mes_v6.1_Chr05	Manes.05G205500	28068100	28069557	-
MeF2WFly5.1	Mes_v6.1_Chr05	Manes.05G205600	28071158	28072832	-
MeF2WFly5.1	Mes_v6.1_Chr05	Manes.05G205700	28074549	28075744	-	myb domain protein 103
MeF2WFly5.1	Mes_v6.1_Chr05	Manes.05G205800	28076840	28080115	-	amino acid permease 7
MeF2WFly5.1	Mes_v6.1_Chr05	Manes.05G205900	28088211	28104587	-	CemA-like proton extrusion protein-related
MeF2WFly5.1	Mes_v6.1_Chr05	Manes.05G206000	28108996	28112978	-	seed imbibition 1
MeF2WFly5.1	Mes_v6.1_Chr05	Manes.05G206100	28117560	28127459	-	Transducin/WD40 repeat-like superfamily protein
MeF2WFly5.1	Mes_v6.1_Chr05	Manes.05G206200	28146336	28150429	+	SWIM zinc finger family protein
MeF2WFly5.1	Mes_v6.1_Chr05	Manes.05G206300	28157802	28158490	+
MeF2WFly5.1	Mes_v6.1_Chr05	Manes.05G206400	28162551	28172232	+	ubiquitin family protein
MeF2WFly5.1	Mes_v6.1_Chr05	Manes.05G206500	28177153	28178992	-	RNA-binding KH domain-containing protein
MeF2WFly5.1	Mes_v6.1_Chr05	Manes.05G206600	28184871	28187672	-	Subtilase family protein
MeF2WFly5.1	Mes_v6.1_Chr05	Manes.05G206700	28196347	28197012	+	Auxin efflux carrier family protein
MeF2WFly6.1	Mes_v6.1_Chr06	Manes.06G154100	25717125	25717760	+	Late embryogenesis abundant (LEA) hydroxyproline-rich glycoprotein family
MeF2WFly6.1	Mes_v6.1_Chr06	Manes.06G154200	25720284	25722264	-
MeF2WFly6.1	Mes_v6.1_Chr06	Manes.06G154300	25724401	25726956	-	F-box family protein
MeF2WFly6.1	Mes_v6.1_Chr06	Manes.06G154400	25727612	25733484	-	P-loop containing nucleoside triphosphate hydrolases superfamily protein
MeF2WFly6.1	Mes_v6.1_Chr06	Manes.06G154500	25742925	25745437	+	SLAC1 homologue 3
MeF2WFly6.1	Mes_v6.1_Chr06	Manes.06G154600	25752794	25755376	+	SLAC1 homologue 3
MeF2WFly6.1	Mes_v6.1_Chr06	Manes.06G154700	25760586	25761840	-
MeF2WFly6.1	Mes_v6.1_Chr06	Manes.06G154800	25769879	25773469	+	Protein kinase superfamily protein
MeF2WFly6.1	Mes_v6.1_Chr06	Manes.06G154900	25773606	25776470	-	disease resistance family protein / LRR family protein
MeF2WFly6.1	Mes_v6.1_Chr06	Manes.06G155000	25779936	25791076	-	timeless family protein
MeF2WFly6.1	Mes_v6.1_Chr06	Manes.06G155100	25793476	25793740	+
MeF2WFly6.1	Mes_v6.1_Chr06	Manes.06G155200	25795813	25800689	+	plastidic pyruvate kinase beta subunit 1
MeF2WFly6.1	Mes_v6.1_Chr06	Manes.06G155300	25801933	25802823	-	chitinase A
MeF2WFly6.1	Mes_v6.1_Chr06	Manes.06G155400	25803977	25804981	-	chitinase A
MeF2WFly6.1	Mes_v6.1_Chr06	Manes.06G155500	25809515	25810517	-	chitinase A
MeF2WFly6.1	Mes_v6.1_Chr06	Manes.06G155600	25812910	25813809	-	chitinase A
MeF2WFly6.1	Mes_v6.1_Chr06	Manes.06G155700	25815087	25817123	-	Tetratricopeptide repeat (TPR)-like superfamily protein
MeF2WFly6.1	Mes_v6.1_Chr06	Manes.06G155800	25817209	25817709	-
MeF2WFly6.1	Mes_v6.1_Chr06	Manes.06G155900	25818257	25822312	-
MeF2WFly6.1	Mes_v6.1_Chr06	Manes.06G156000	25824494	25827750	-	Ubiquitin-associated/translation elongation factor EF1B protein
MeF2WFly6.1	Mes_v6.1_Chr06	Manes.06G156100	25834934	25837380	+	Leucine-rich repeat protein kinase family protein
MeF2WFly6.1	Mes_v6.1_Chr06	Manes.06G156200	25837881	25840564	-	myosin heavy chain-related
MeF2WFly6.1	Mes_v6.1_Chr06	Manes.06G156300	25842294	25844788	+	ubiquitin-conjugating enzyme 10
MeF2WFly6.1	Mes_v6.1_Chr06	Manes.06G156400	25860822	25862893	+	cytokinin response factor 4
MeF2WFly6.1	Mes_v6.1_Chr06	Manes.06G156500	25871179	25878086	-	plastid division1
MeF2WFly6.1	Mes_v6.1_Chr06	Manes.06G156600	25876864	25876989	+
MeF2WFly6.1	Mes_v6.1_Chr06	Manes.06G156700	25880989	25882752	+	phosphate transporter 1;3
MeF2WFly6.1	Mes_v6.1_Chr06	Manes.06G156800	25886747	25892127	+	manganese tracking factor for mitochondrial SOD2
MeF2WFly6.1	Mes_v6.1_Chr06	Manes.06G156900	25893751	25894370	-	arabinogalactan protein 20
MeF2WFly6.1	Mes_v6.1_Chr06	Manes.06G157000	25894838	25898529	-
MeF2WFly6.1	Mes_v6.1_Chr06	Manes.06G157100	25901739	25910738	+	Folylpolyglutamate synthetase family protein
MeF2WFly6.1	Mes_v6.1_Chr06	Manes.06G157200	25916346	25918116	+	basic helix-loop-helix (bHLH) DNA-binding superfamily protein
MeF2WFly6.1	Mes_v6.1_Chr06	Manes.06G157300	25919982	25922623	-	WRKY DNA-binding protein 30
MeF2WFly6.1	Mes_v6.1_Chr06	Manes.06G157400	25928357	25931342	+	sigma factor E
MeF2WFly6.1	Mes_v6.1_Chr06	Manes.06G157500	25931347	25932315	-	Homeodomain-like superfamily protein
MeF2WFly6.1	Mes_v6.1_Chr06	Manes.06G157600	25933582	25934535	-
MeF2WFly6.1	Mes_v6.1_Chr06	Manes.06G157700	25936409	25937653	+	Nodulin MtN3 family protein
MeF2WFly6.1	Mes_v6.1_Chr06	Manes.06G157800	25938503	25939653	+
MeF2WFly6.1	Mes_v6.1_Chr06	Manes.06G157900	25940523	25945778	+	polypyrimidine tract-binding protein 2
MeF2WFly6.1	Mes_v6.1_Chr06	Manes.06G158000	25946765	25956399	+	FTSH protease 11
MeF2WFly6.1	Mes_v6.1_Chr06	Manes.06G158100	25968942	25971520	-	regulatory components of ABA receptor 3
MeF2WFly6.1	Mes_v6.1_Chr06	Manes.06G158200	25978689	25979252	-
MeF2WFly6.1	Mes_v6.1_Chr06	Manes.06G158300	25979965	25982088	-	Haloacid dehalogenase-like hydrolase (HAD) superfamily protein
MeF2WFly6.1	Mes_v6.1_Chr06	Manes.06G158400	25991738	25997263	+	Plant protein 1589 of unknown function
MeF2WFly6.1	Mes_v6.1_Chr06	Manes.06G158500	25998538	26004620	-	Protein phosphatase 2C family protein
MeF2WFly6.1	Mes_v6.1_Chr06	Manes.06G158600	26007018	26013526	+	cyclic nucleotide gated channel 1
MeF2WFly6.1	Mes_v6.1_Chr06	Manes.06G158700	26014142	26020089	-	spermidine synthase 3
MeF2WFly6.1	Mes_v6.1_Chr06	Manes.06G158800	26022986	26025068	-	highly ABA-induced PP2C gene 3
MeF2WFly6.1	Mes_v6.1_Chr06	Manes.06G158900	26058430	26061224	-	Protein kinase superfamily protein
MeF2WFly6.1	Mes_v6.1_Chr06	Manes.06G159000	26061414	26063684	+	Protein kinase superfamily protein
MeF2WFly6.1	Mes_v6.1_Chr06	Manes.06G159100	26066496	26068452	-	RING/U-box superfamily protein
MeF2WFly6.1	Mes_v6.1_Chr06	Manes.06G159200	26069628	26070272	-
MeF2WFly6.1	Mes_v6.1_Chr06	Manes.06G159300	26070550	26072459	+
MeF2WFly6.1	Mes_v6.1_Chr06	Manes.06G159400	26072857	26084409	-	NADH-dependent glutamate synthase 1
MeF2WFly6.1	Mes_v6.1_Chr06	Manes.06G159500	26108432	26110874	-	Got1/Sft2-like vescicle transport protein family
MeF2WFly6.1	Mes_v6.1_Chr06	Manes.06G159600	26111222	26116623	+	splicing factor-related
MeF2WFly6.1	Mes_v6.1_Chr06	Manes.06G159700	26116852	26122468	-	OBP3-responsive gene 1
MeF2WFly6.1	Mes_v6.1_Chr06	Manes.06G159800	26165188	26173660	+
MeF2WFly6.1	Mes_v6.1_Chr06	Manes.06G159900	26175315	26178953	-	CCT motif family protein
MeF2WFly6.1	Mes_v6.1_Chr06	Manes.06G160000	26188386	26191507	-	HSP20-like chaperones superfamily protein
MeF2WFly6.1	Mes_v6.1_Chr06	Manes.06G160100	26194411	26197948	-	BURP domain-containing protein
MeF2WFly6.1	Mes_v6.1_Chr06	Manes.06G160200	26226231	26228211	-	Plant transposase (Ptta/En/Spm family)
MeF2WFly6.1	Mes_v6.1_Chr06	Manes.06G160300	26247753	26251221	-	BURP domain-containing protein
MeF2WFly6.1	Mes_v6.1_Chr06	Manes.06G160400	26251968	26255351	-	HSP20-like chaperones superfamily protein
MeF2WFly6.1	Mes_v6.1_Chr06	Manes.06G160500	26257067	26259425	-	BURP domain-containing protein
MeF2WFly6.1	Mes_v6.1_Chr06	Manes.06G160600	26288001	26289891	-	BURP domain-containing protein
MeF2WFly6.1	Mes_v6.1_Chr06	Manes.06G160700	26312061	26313832	-	BURP domain-containing protein
MeF2WFly6.1	Mes_v6.1_Chr06	Manes.06G160800	26350146	26352692	-	BURP domain-containing protein
MeF2WFly6.1	Mes_v6.1_Chr06	Manes.06G160900	26393758	26395656	-	BURP domain-containing protein
MeF2WFly6.1	Mes_v6.1_Chr06	Manes.06G161000	26407355	26423474	+	ARM repeat superfamily protein
MeF2WFly6.1	Mes_v6.1_Chr06	Manes.06G161100	26424273	26433973	+	DNA binding;zinc ion binding;DNA binding
MeF2WFly6.1	Mes_v6.1_Chr06	Manes.06G161200	26434055	26439764	-	titan9
MeF2WFly6.1	Mes_v6.1_Chr06	Manes.06G161300	26442080	26443722	+	ubiquitin-conjugating enzyme 20
MeF2WFly6.1	Mes_v6.1_Chr06	Manes.06G161400	26447668	26453472	-	hexokinase-like 1
MeF2WFly6.1	Mes_v6.1_Chr06	Manes.06G161500	26461943	26472512	+	disease resistance protein (TIR-NBS-LRR class), putative
MeF2WFly6.1	Mes_v6.1_Chr06	Manes.06G161600	26472844	26473743	-	SPT2 chromatin protein
MeF2WFly6.1	Mes_v6.1_Chr06	Manes.06G161700	26475210	26485621	-	Heat shock protein DnaJ with tetratricopeptide repeat
MeF2WFly6.1	Mes_v6.1_Chr06	Manes.06G161800	26487364	26487833	-
MeF2WFly6.1	Mes_v6.1_Chr06	Manes.06G161900	26491373	26496319	-	RNA-binding (RRM/RBD/RNP motifs) family protein
MeF2WFly6.1	Mes_v6.1_Chr06	Manes.06G162000	26514773	26518755	-	Zinc finger (CCCH-type) family protein / RNA recognition motif (RRM)-containing protein
MeF2WFly6.1	Mes_v6.1_Chr06	Manes.06G162100	26522398	26523776	-
MeF2WFly6.1	Mes_v6.1_Chr06	Manes.06G162200	26523777	26528388	+	RNA-binding (RRM/RBD/RNP motifs) family protein
MeF2WFly6.1	Mes_v6.1_Chr06	Manes.06G162300	26529916	26538746	-
MeF2WFly6.1	Mes_v6.1_Chr06	Manes.06G162400	26558027	26562941	+	ABC-2 type transporter family protein
MeF2WFly6.1	Mes_v6.1_Chr06	Manes.06G162500	26564783	26574196	+	NAD kinase 1
MeF2WFly6.1	Mes_v6.1_Chr06	Manes.06G162600	26575348	26576575	+	Protein of unknown function (DUF604)
MeF2WFly6.1	Mes_v6.1_Chr06	Manes.06G162700	26577040	26580443	-	Protein of unknown function (DUF3411)
MeF2WFly6.1	Mes_v6.1_Chr06	Manes.06G162800	26583072	26584583	-	alpha/beta-Hydrolases superfamily protein
MeF2WFly6.1	Mes_v6.1_Chr06	Manes.06G162900	26585003	26589635	+	NAD(P)-binding Rossmann-fold superfamily protein
MeF2WFly6.1	Mes_v6.1_Chr06	Manes.06G163000	26591436	26592965	+	NAC domain containing protein 32
MeF2WFly6.1	Mes_v6.1_Chr06	Manes.06G163100	26593340	26595035	-	Galactosyltransferase family protein
MeF2WFly6.1	Mes_v6.1_Chr06	Manes.06G163200	26595829	26598363	-	myosin-related
MeF2WFly6.1	Mes_v6.1_Chr06	Manes.06G163300	26600909	26602983	+	Ribosomal protein S5 family protein
MeF2WFly6.1	Mes_v6.1_Chr06	Manes.06G163400	26604328	26606251	+	Ribosomal protein S5 family protein
MeF2WFly6.1	Mes_v6.1_Chr06	Manes.06G163500	26606796	26607447	+	Photosystem II 5 kD protein
MeF2WFly6.1	Mes_v6.1_Chr06	Manes.06G163600	26608049	26612609	-	sulfite reductase
MeF2WFly6.1	Mes_v6.1_Chr06	Manes.06G163700	26614332	26618844	-	calmodulin-domain protein kinase 7
MeF2WFly6.1	Mes_v6.1_Chr06	Manes.06G163800	26625911	26629209	+	translocation protein-related
MeF2WFly6.1	Mes_v6.1_Chr06	Manes.06G163900	26629560	26634297	-	nuclear factor Y, subunit A1
MeF2WFly6.1	Mes_v6.1_Chr06	Manes.06G164000	26640491	26640892	-
MeF2WFly6.1	Mes_v6.1_Chr06	Manes.06G164100	26643853	26646735	-	RNA-binding (RRM/RBD/RNP motifs) family protein
MeF2WFly6.1	Mes_v6.1_Chr06	Manes.06G164200	26647363	26648891	+	Chaperonin-like RbcX protein
MeF2WFly6.1	Mes_v6.1_Chr06	Manes.06G164300	26649170	26651496	-	Ribosomal protein L14p/L23e family protein
MeF2WFly6.1	Mes_v6.1_Chr06	Manes.06G164400	26653397	26658630	-	ARM repeat superfamily protein
MeF2WFly6.1	Mes_v6.1_Chr06	Manes.06G164500	26663801	26669578	-	MATE efflux family protein
MeF2WFly6.1	Mes_v6.1_Chr06	Manes.06G164600	26672298	26676043	-	dicarboxylate transporter 1
MeF2WFly6.1	Mes_v6.1_Chr06	Manes.06G164700	26674225	26674863	+
MeF2WFly6.1	Mes_v6.1_Chr06	Manes.06G164800	26694655	26697080	-	myb domain protein 83
MeF2WFly6.1	Mes_v6.1_Chr06	Manes.06G164900	26702239	26705507	-	Nucleolar GTP-binding protein
MeF2WFly6.1	Mes_v6.1_Chr06	Manes.06G165000	26705409	26710615	+	transferases;tRNA (5-methylaminomethyl-2-thiouridylate)-methyltransferases
MeF2WFly6.1	Mes_v6.1_Chr06	Manes.06G165100	26711149	26716773	+	GTP-binding family protein
MeF2WFly6.1	Mes_v6.1_Chr06	Manes.06G165200	26720189	26723261	+	aldehyde dehydrogenase 3F1
MeF2WFly6.1	Mes_v6.1_Chr06	Manes.06G165300	26723810	26724605	+	lysophosphatidyl acyltransferase 3
MeF2WFly6.1	Mes_v6.1_Chr06	Manes.06G165400	26741240	26743058	+	lysophosphatidyl acyltransferase 3
MeF2WFly6.1	Mes_v6.1_Chr06	Manes.06G165500	26744699	26761385	+	xanthine dehydrogenase 1
MeF2WFly6.1	Mes_v6.1_Chr06	Manes.06G165600	26763514	26764483	+
MeF2WFly6.1	Mes_v6.1_Chr06	Manes.06G165700	26765866	26766705	-
MeF2WFly6.1	Mes_v6.1_Chr06	Manes.06G165800	26769041	26775247	-	RING/U-box superfamily protein
MeF2WFly6.1	Mes_v6.1_Chr06	Manes.06G165900	26778573	26780968	-	SLOW GROWTH 1
MeF2WFly6.1	Mes_v6.1_Chr06	Manes.06G166000	26785001	26786480	-	ADP/ATP carrier 2
MeF2WFly6.1	Mes_v6.1_Chr06	Manes.06G166100	26788227	26789437	-	ADP/ATP carrier 2
MeF2WFly6.1	Mes_v6.1_Chr06	Manes.06G166200	26790607	26793184	-	sequence-specific DNA binding transcription factors
MeF2WFly6.1	Mes_v6.1_Chr06	Manes.06G166300	26797124	26797790	+
MeF2WFly6.1	Mes_v6.1_Chr06	Manes.06G166400	26800791	26803397	+	C2H2-type zinc finger family protein
MeF2WFly6.1	Mes_v6.1_Chr06	Manes.06G166500	26808869	26813495	-	ZIP metal ion transporter family
MeF2WFly6.1	Mes_v6.1_Chr06	Manes.06G166600	26813819	26815089	+	transmembrane protein G1P-related 1
MeF2WFly6.1	Mes_v6.1_Chr06	Manes.06G166700	26819627	26824270	-	NIMA-related kinase 5
MeF2WFly6.1	Mes_v6.1_Chr06	Manes.06G166800	26825491	26828590	+	A20/AN1-like zinc finger family protein
MeF2WFly6.1	Mes_v6.1_Chr06	Manes.06G166900	26829100	26832117	-	MSF1-like family protein
MeF2WFly6.1	Mes_v6.1_Chr06	Manes.06G167000	26832474	26835478	-	Integrase-type DNA-binding superfamily protein
MeF2WFly6.1	Mes_v6.1_Chr06	Manes.06G167100	26844493	26845973	+	AGC (cAMP-dependent, cGMP-dependent and protein kinase C) kinase family protein
MeF2WFly6.1	Mes_v6.1_Chr06	Manes.06G167200	26852096	26858795	+	Putative glycosyl hydrolase of unknown function (DUF1680)
MeF2WFly6.1	Mes_v6.1_Chr06	Manes.06G167300	26860827	26865177	+	Putative glycosyl hydrolase of unknown function (DUF1680)
MeF2WFly6.1	Mes_v6.1_Chr06	Manes.06G167400	26866298	26868183	-
MeF2WFly6.1	Mes_v6.1_Chr06	Manes.06G167500	26871057	26872538	-	Leucine-rich repeat (LRR) family protein
MeF2WFly6.1	Mes_v6.1_Chr06	Manes.06G167600	26872698	26872811	+
MeF2WFly6.1	Mes_v6.1_Chr06	Manes.06G167700	26876487	26879335	+	basic helix-loop-helix (bHLH) DNA-binding superfamily protein
MeF2WFly6.1	Mes_v6.1_Chr06	Manes.06G167800	26885069	26890856	+
MeF2WFly6.1	Mes_v6.1_Chr06	Manes.06G167900	26893500	26897387	+
MeF2WFly6.1	Mes_v6.1_Chr06	Manes.06G168000	26898065	26898861	+	Histone superfamily protein
MeF2WFly6.1	Mes_v6.1_Chr06	Manes.06G168100	26899325	26906254	+	Transducin/WD40 repeat-like superfamily protein
MeF2WFly6.1	Mes_v6.1_Chr06	Manes.06G168200	26906427	26907301	-	Histone superfamily protein
MeF2WFly6.1	Mes_v6.1_Chr06	Manes.06G168300	26911554	26914408	+
MeF2WFly6.1	Mes_v6.1_Chr06	Manes.06G168400	26915372	26916889	+	UDP-Glycosyltransferase superfamily protein
MeF2WFly6.1	Mes_v6.1_Chr06	Manes.06G168500	26918156	26920272	+	UDP-Glycosyltransferase superfamily protein
MeF2WFly6.1	Mes_v6.1_Chr06	Manes.06G168600	26921929	26926072	-	2-oxoglutarate (2OG) and Fe(II)-dependent oxygenase superfamily protein
MeF2WFly6.1	Mes_v6.1_Chr06	Manes.06G168700	26927005	26929220	-
MeF2WFly6.1	Mes_v6.1_Chr06	Manes.06G168800	26929836	26932652	-	ETHYLENE-INSENSITIVE3-like 3
MeF2WFly6.1	Mes_v6.1_Chr06	Manes.06G168900	26933798	26937377	-	Calcium-dependent lipid-binding (CaLB domain) plant phosphoribosyltransferase family protein
MeF2WFly6.1	Mes_v6.1_Chr06	Manes.06G169000	26939973	26942747	-	beta glucosidase 13
MeF2WFly6.1	Mes_v6.1_Chr06	Manes.06G169100	26944209	26946548	-
MeF2WFly6.1	Mes_v6.1_Chr06	Manes.06G169200	26951953	26954388	-	receptor-like protein kinase 1
MeF2WFly6.1	Mes_v6.1_Chr06	Manes.06G169300	26956063	26958091	-
MeF2WFly6.1	Mes_v6.1_Chr06	Manes.06G169400	26963229	26965419	-
MeF2WFly6.1	Mes_v6.1_Chr06	Manes.06G169500	26986424	26991455	+	Emsy N Terminus (ENT)/ plant Tudor-like domains-containing protein
MeF2WFly6.1	Mes_v6.1_Chr06	Manes.06G169600	26992385	26994249	-	alpha/beta-Hydrolases superfamily protein
MeF2WFly6.1	Mes_v6.1_Chr06	Manes.06G169700	27010313	27015434	-	DNA-binding bromodomain-containing protein
MeF2WFly6.1	Mes_v6.1_Chr06	Manes.06G169800	27035933	27037622	-
MeF2WFly6.1	Mes_v6.1_Chr06	Manes.06G169900	27041719	27042929	-	SNARE-associated protein-related
MeF2WFly6.1	Mes_v6.1_Chr06	Manes.06G170000	27043141	27045152	+
MeF2WFly6.1	Mes_v6.1_Chr06	Manes.06G170100	27049508	27050857	-	SNARE-associated protein-related
MeF2WFly6.1	Mes_v6.1_Chr06	Manes.06G170200	27051449	27051592	+
MeF2WFly6.1	Mes_v6.1_Chr06	Manes.06G170300	27052038	27052154	+
MeF2WFly6.1	Mes_v6.1_Chr06	Manes.06G170400	27052375	27053430	-	SNARE-associated protein-related
MeF2WFly6.1	Mes_v6.1_Chr06	Manes.06G170500	27058669	27058914	-
MeF2WFly6.1	Mes_v6.1_Chr06	Manes.06G170600	27053733	27061174	+
MeF2WFly6.1	Mes_v6.1_Chr06	Manes.06G170700	27097177	27097848	-	SNARE-associated protein-related
MeF2WFly6.1	Mes_v6.1_Chr06	Manes.06G170800	27098023	27099387	+
MeF2WFly6.1	Mes_v6.1_Chr06	Manes.06G170900	27105035	27105280	-
MeF2WFly6.1	Mes_v6.1_Chr06	Manes.06G171000	27106069	27107537	+
MeF2WFly6.1	Mes_v6.1_Chr06	Manes.06G171100	27109674	27111090	-	SNARE-associated protein-related
MeF2WFly6.1	Mes_v6.1_Chr06	Manes.06G171200	27111349	27112838	+	SNARE-associated protein-related
MeF2WFly6.1	Mes_v6.1_Chr06	Manes.06G171300	27116390	27122828	-
MeF2WFly6.1	Mes_v6.1_Chr06	Manes.06G171400	27125989	27131210	+	GTP-binding protein-related
MeF2WFly6.1	Mes_v6.1_Chr06	Manes.06G171500	27133329	27134408	+	Calcium-dependent lipid-binding (CaLB domain) family protein
MeF2WFly6.1	Mes_v6.1_Chr06	Manes.06G171600	27134577	27139487	-	AAA-type ATPase family protein
MeF2WFly6.1	Mes_v6.1_Chr06	Manes.06G171700	27143716	27148472	+	Trypsin family protein
MeF2WFly6.1	Mes_v6.1_Chr06	Manes.06G171800	27149368	27155496	+	arginine/serine-rich 45
MeF2WFly8.1	Mes_v6.1_Chr08	Manes.08G052700	5284537	5285991	-	UDP-glycosyltransferase 73B4
MeF2WFly8.1	Mes_v6.1_Chr08	Manes.08G052800	5314770	5320737	-	Cyclin-like family protein
MeF2WFly8.1	Mes_v6.1_Chr08	Manes.08G052900	5340977	5343774	+	Glycosyltransferase family 61 protein
MeF2WFly8.1	Mes_v6.1_Chr08	Manes.08G053000	5345450	5355099	-	P-loop nucleoside triphosphate hydrolases superfamily protein with CH (Calponin Homology) domain
MeF2WFly8.1	Mes_v6.1_Chr08	Manes.08G053100	5358539	5358793	-
MeF2WFly8.1	Mes_v6.1_Chr08	Manes.08G053200	5363907	5365666	-	Plant invertase/pectin methylesterase inhibitor superfamily
MeF2WFly8.1	Mes_v6.1_Chr08	Manes.08G053300	5375146	5382147	+
MeF2WFly8.1	Mes_v6.1_Chr08	Manes.08G053400	5384997	5398847	+	DHFS-FPGS homolog C
MeF2WFly8.1	Mes_v6.1_Chr08	Manes.08G053500	5400721	5409090	+
MeF2WFly8.1	Mes_v6.1_Chr08	Manes.08G053600	5411768	5420062	+	UDP-glcnac-adolichol phosphate glcnac-1-p-transferase
MeF2WFly8.1	Mes_v6.1_Chr08	Manes.08G053700	5429750	5433842	+	Pentatricopeptide repeat (PPR) superfamily protein
MeF2WFly8.1	Mes_v6.1_Chr08	Manes.08G053800	5437498	5437599	+
MeF2WFly8.1	Mes_v6.1_Chr08	Manes.08G053900	5439888	5442851	+	Pentatricopeptide repeat (PPR-like) superfamily protein
MeF2WFly8.1	Mes_v6.1_Chr08	Manes.08G054000	5445460	5448528	-
MeF2WFly8.1	Mes_v6.1_Chr08	Manes.08G054100	5458387	5463719	+	purple acid phosphatase 16
MeF2WFly8.1	Mes_v6.1_Chr08	Manes.08G054200	5467520	5470029	+	IQ-domain 12
MeF2WFly8.1	Mes_v6.1_Chr08	Manes.08G054300	5477963	5478097	+
MeF2WFly8.1	Mes_v6.1_Chr08	Manes.08G054400	5483137	5484517	-	beta-1,3-glucanase 3
MeF2WFly8.1	Mes_v6.1_Chr08	Manes.08G054500	5501752	5502544	+
MeF2WFly8.1	Mes_v6.1_Chr08	Manes.08G054600	5544793	5549453	+
MeF2WFly8.1	Mes_v6.1_Chr08	Manes.08G054700	5550210	5552448	-	cytokinin oxidase/dehydrogenase 1
MeF2WFly8.1	Mes_v6.1_Chr08	Manes.08G054800	5595297	5597475	-	cytokinin oxidase/dehydrogenase 1
MeF2WFly8.1	Mes_v6.1_Chr08	Manes.08G054900	5615329	5620556	+	P-loop containing nucleoside triphosphate hydrolases superfamily protein
MeF2WFly8.1	Mes_v6.1_Chr08	Manes.08G055000	5626103	5628180	-	dehydration-induced protein (ERD15)
MeF2WFly8.1	Mes_v6.1_Chr08	Manes.08G055100	5659462	5660929	-
MeF2WFly8.1	Mes_v6.1_Chr08	Manes.08G055200	5662115	5673094	+
MeF2WFly8.1	Mes_v6.1_Chr08	Manes.08G055300	5674680	5675193	-
MeF2WFly8.1	Mes_v6.1_Chr08	Manes.08G055400	5684907	5685197	-
MeF2WFly8.1	Mes_v6.1_Chr08	Manes.08G055500	5687290	5688982	+	RNA-directed DNA polymerase (reverse transcriptase)-related family protein
MeF2WFly8.1	Mes_v6.1_Chr08	Manes.08G055600	5718500	5719018	-
MeF2WFly8.1	Mes_v6.1_Chr08	Manes.08G055700	5723265	5731141	-	transthyretin-like protein
MeF2WFly8.1	Mes_v6.1_Chr08	Manes.08G055800	5739827	5746319	-	calmodulin binding
MeF2WFly8.1	Mes_v6.1_Chr08	Manes.08G055900	5748076	5751637	-	strictosidine synthase-like 2
MeF2WFly8.1	Mes_v6.1_Chr08	Manes.08G056000	5758909	5764023	+	Patatin-like phospholipase family protein
MeF2WFly8.1	Mes_v6.1_Chr08	Manes.08G056100	5773770	5775051	+	Calcium-binding EF-hand family protein
MeF2WFly8.1	Mes_v6.1_Chr08	Manes.08G056200	5791438	5794142	+	RNA-directed DNA polymerase (reverse transcriptase)
MeF2WFly8.1	Mes_v6.1_Chr08	Manes.08G056300	5795428	5798393	+	Tetratricopeptide repeat (TPR)-like superfamily protein
MeF2WFly8.1	Mes_v6.1_Chr08	Manes.08G056400	5811505	5817772	+	S-adenosyl-L-methionine-dependent methyltransferases superfamily protein
MeF2WFly8.1	Mes_v6.1_Chr08	Manes.08G056500	5896173	5899453	+	Ankyrin repeat family protein / BTB/POZ domain-containing protein
MeF2WFly8.1	Mes_v6.1_Chr08	Manes.08G056600	5958242	5959046	+
MeF2WFly8.1	Mes_v6.1_Chr08	Manes.08G056700	5959164	5967263	-	L-galactono-1,4-lactone dehydrogenase
MeF2WFly8.1	Mes_v6.1_Chr08	Manes.08G056800	5983357	5985289	-
MeF2WFly8.1	Mes_v6.1_Chr08	Manes.08G056900	6000114	6001790	-	Pentatricopeptide repeat (PPR) superfamily protein
MeF2WFly8.1	Mes_v6.1_Chr08	Manes.08G057000	6031228	6032658	-	Plant protein of unknown function (DUF247)
MeF2WFly8.1	Mes_v6.1_Chr08	Manes.08G057100	6048199	6049282	+	S-adenosyl-L-methionine-dependent methyltransferases superfamily protein
MeF2WFly8.1	Mes_v6.1_Chr08	Manes.08G057200	6061204	6068051	+	respiratory burst oxidase protein F
MeF2WFly8.1	Mes_v6.1_Chr08	Manes.08G057300	6080621	6081859	+	Glutaredoxin family protein
MeF2WFly8.1	Mes_v6.1_Chr08	Manes.08G057400	6094167	6098820	+	Eukaryotic rpb5 RNA polymerase subunit family protein
MeF2WFly8.1	Mes_v6.1_Chr08	Manes.08G057500	6100518	6104472	-
MeF2WFly8.1	Mes_v6.1_Chr08	Manes.08G057600	6118616	6127756	+	binding
MeF2WFly8.1	Mes_v6.1_Chr08	Manes.08G057700	6235628	6236185	-	brassinosteroid-responsive RING-H2
MeF2WFly8.1	Mes_v6.1_Chr08	Manes.08G057800	6290880	6293671	+	plastid ribosomal protein l11
MeF2WFly8.1	Mes_v6.1_Chr08	Manes.08G057900	6322154	6323242	+	F-box family protein
MeF2WFly8.1	Mes_v6.1_Chr08	Manes.08G058000	6408253	6409808	+	myb domain protein 106
MeF2WFly8.1	Mes_v6.1_Chr08	Manes.08G058100	6437260	6440193	-	plastidic type i signal peptidase 1
MeF2WFly8.1	Mes_v6.1_Chr08	Manes.08G058200	6442867	6444765	-	response regulator 3
MeF2WFly8.1	Mes_v6.1_Chr08	Manes.08G058300	6464171	6466498	+
MeF2WFly8.1	Mes_v6.1_Chr08	Manes.08G058400	6481115	6486412	+	Haloacid dehalogenase-like hydrolase (HAD) superfamily protein
MeF2WFly8.1	Mes_v6.1_Chr08	Manes.08G058500	6488656	6489609	+	C2H2-like zinc finger protein
MeF2WFly8.1	Mes_v6.1_Chr08	Manes.08G058600	6494390	6494599	+
MeF2WFly8.1	Mes_v6.1_Chr08	Manes.08G058700	6499816	6504678	-	basic helix-loop-helix (bHLH) DNA-binding superfamily protein
MeF2WFly8.1	Mes_v6.1_Chr08	Manes.08G058800	6529092	6531110	+	Concanavalin A-like lectin protein kinase family protein
MeF2WFly8.1	Mes_v6.1_Chr08	Manes.08G058900	6551560	6552739	+	Membrane trafficking VPS53 family protein
MeF2WFly8.1	Mes_v6.1_Chr08	Manes.08G059000	6570063	6576682	+	nucleolar essential protein-related
MeF2WFly8.1	Mes_v6.1_Chr08	Manes.08G059100	6596597	6597195	+
MeF2WFly8.1	Mes_v6.1_Chr08	Manes.08G059200	6617689	6617907	+
MeF2WFly8.1	Mes_v6.1_Chr08	Manes.08G059300	6625768	6626508	+
MeF2WFly8.1	Mes_v6.1_Chr08	Manes.08G059400	6639977	6640168	+
MeF2WFly8.1	Mes_v6.1_Chr08	Manes.08G059500	6646298	6646480	+
MeF2WFly8.1	Mes_v6.1_Chr08	Manes.08G059600	6652608	6658034	-	phosphatidyl inositol monophosphate 5 kinase 4
MeF2WFly8.1	Mes_v6.1_Chr08	Manes.08G059700	6674339	6677556	-	basic transcription factor 3
MeF2WFly8.1	Mes_v6.1_Chr08	Manes.08G059800	6711060	6711347	+
MeF2WFly8.1	Mes_v6.1_Chr08	Manes.08G059900	6718146	6723788	+	Transmembrane amino acid transporter family protein
MeF2WFly8.1	Mes_v6.1_Chr08	Manes.08G060000	6727234	6730693	+	Transmembrane amino acid transporter family protein
MeF2WFly8.1	Mes_v6.1_Chr08	Manes.08G060100	6730995	6734117	+	Transmembrane amino acid transporter family protein
MeF2WFly8.1	Mes_v6.1_Chr08	Manes.08G060200	6797427	6801184	-	Auxin efflux carrier family protein
MeF2WFly8.1	Mes_v6.1_Chr08	Manes.08G060300	6872320	6879147	+	CDPK-related kinase 1
MeF2WFly8.1	Mes_v6.1_Chr08	Manes.08G060400	6894625	6903308	+
MeF2WFly8.1	Mes_v6.1_Chr08	Manes.08G060500	6909609	6913954	+	PENTATRICOPEPTIDE REPEAT 596
MeF2WFly8.1	Mes_v6.1_Chr08	Manes.08G060600	6928035	6933432	+	Glycosyl hydrolases family 31 protein
MeF2WFly8.1	Mes_v6.1_Chr08	Manes.08G060700	6937736	6947525	-	microtubule-associated proteins 70-2
MeF2WFly8.1	Mes_v6.1_Chr08	Manes.08G060800	6978428	6981158	+	Protein kinase superfamily protein
MeF2WFly8.1	Mes_v6.1_Chr08	Manes.08G060900	7008827	7010570	+
MeF2WFly8.1	Mes_v6.1_Chr08	Manes.08G061000	7051123	7053299	-	basic helix-loop-helix (bHLH) DNA-binding superfamily protein
MeF2WFly8.1	Mes_v6.1_Chr08	Manes.08G061100	7108902	7112610	-	serine carboxypeptidase-like 45
MeF2WFly8.1	Mes_v6.1_Chr08	Manes.08G061200	7129824	7133099	-	serine carboxypeptidase-like 45
MeF2WFly8.1	Mes_v6.1_Chr08	Manes.08G061300	7167653	7171521	-	serine carboxypeptidase-like 45
MeF2WFly8.1	Mes_v6.1_Chr08	Manes.08G061400	7284770	7288754	+	Transcription elongation factor (TFIIS) family protein
MeF2WFly8.1	Mes_v6.1_Chr08	Manes.08G061500	7350319	7353591	+	P-glycoprotein 21
MeF2WFly8.1	Mes_v6.1_Chr08	Manes.08G061600	7374782	7382056	+	P-glycoprotein 11
MeF2WFly8.1	Mes_v6.1_Chr08	Manes.08G061700	7444176	7447472	+	beta-6 tubulin
MeF2WFly8.1	Mes_v6.1_Chr08	Manes.08G061800	7523903	7534045	+
MeF2WFly8.1	Mes_v6.1_Chr08	Manes.08G061900	7537778	7540437	+	Cyclin family protein
MeF2WFly8.1	Mes_v6.1_Chr08	Manes.08G062000	7567545	7570277	+	Cyclin family protein
MeF2WFly8.1	Mes_v6.1_Chr08	Manes.08G062100	7613887	7631197	+	Cam interacting protein 111
MeF2WFly8.1	Mes_v6.1_Chr08	Manes.08G062200	7637272	7639508	+	Homeodomain-like superfamily protein
MeF2WFly8.1	Mes_v6.1_Chr08	Manes.08G062300	7690507	7691119	+
MeF2WFly8.1	Mes_v6.1_Chr08	Manes.08G062400	7696610	7698250	+	Single-stranded nucleic acid binding R3H protein
MeF2WFly8.1	Mes_v6.1_Chr08	Manes.08G062500	7700520	7702095	+	Single-stranded nucleic acid binding R3H protein
MeF2WFly8.1	Mes_v6.1_Chr08	Manes.08G062600	7705243	7711698	-	Single-stranded nucleic acid binding R3H protein
MeF2WFly8.1	Mes_v6.1_Chr08	Manes.08G062700	7727424	7727579	+
MeF2WFly8.1	Mes_v6.1_Chr08	Manes.08G062800	7740803	7746782	+	Basic-leucine zipper (bZIP) transcription factor family protein
MeF2WFly8.1	Mes_v6.1_Chr08	Manes.08G062900	7772679	7776221	+	exocyst complex component sec15A
MeF2WFly8.1	Mes_v6.1_Chr08	Manes.08G063000	7808556	7815348	+	N-acetylglucosaminylphosphatidylinositol de-N-acetylase family protein
MeF2WFly8.1	Mes_v6.1_Chr08	Manes.08G063100	7864382	7866310	+	nodulin MtN21 /EamA-like transporter family protein
MeF2WFly8.1	Mes_v6.1_Chr08	Manes.08G063200	7913388	7921353	+	cystatin B
MeF2WFly8.1	Mes_v6.1_Chr08	Manes.08G063300	7913969	7914112	+
MeF2WFly8.1	Mes_v6.1_Chr08	Manes.08G063400	7923000	7926065	-	cytochrome P450, family 98, subfamily A, polypeptide 3
MeF2WFly8.1	Mes_v6.1_Chr08	Manes.08G063500	7924800	7924919	+
MeF2WFly8.1	Mes_v6.1_Chr08	Manes.08G063600	7938420	7944611	-	rotamase FKBP 1
MeF2WFly8.1	Mes_v6.1_Chr08	Manes.08G063700	7972863	7992026	+	protein kinase family protein / protein phosphatase 2C ( PP2C) family protein
MeF2WFly8.1	Mes_v6.1_Chr08	Manes.08G063800	7994923	7996999	+	Ankyrin repeat family protein
MeF2WFly8.1	Mes_v6.1_Chr08	Manes.08G063900	8043398	8046163	+	GroES-like zinc-binding dehydrogenase family protein
MeF2WFly8.1	Mes_v6.1_Chr08	Manes.08G064000	8076187	8078187	+	PLATZ transcription factor family protein
MeF2WFly8.1	Mes_v6.1_Chr08	Manes.08G064100	8086267	8087989	+	DNAse I-like superfamily protein
MeF2WFly8.2	Mes_v6.1_Chr08	Manes.08G150300	31484390	31485697	+
MeF2WFly8.2	Mes_v6.1_Chr08	Manes.08G150400	31509539	31512466	-	MATE efflux family protein
MeF2WFly8.2	Mes_v6.1_Chr08	Manes.08G150500	31518083	31520723	-	Co-chaperone GrpE family protein
MeF2WFly8.2	Mes_v6.1_Chr08	Manes.08G150600	31521895	31528138	+	ARF GAP-like zinc finger-containing protein ZIGA4
MeF2WFly8.2	Mes_v6.1_Chr08	Manes.08G150700	31528503	31528673	+
MeF2WFly8.2	Mes_v6.1_Chr08	Manes.08G150800	31529381	31532024	+	Presenilin-1
MeF2WFly8.2	Mes_v6.1_Chr08	Manes.08G150900	31532602	31534124	+	F-box family protein
MeF2WFly8.2	Mes_v6.1_Chr08	Manes.08G151000	31535652	31536305	-
MeF2WFly8.2	Mes_v6.1_Chr08	Manes.08G151100	31537775	31539310	+	myb domain protein 60
MeF2WFly8.2	Mes_v6.1_Chr08	Manes.08G151200	31546614	31553627	-	cysteine synthase 26
MeF2WFly8.2	Mes_v6.1_Chr08	Manes.08G151300	31549273	31550292	+
MeF2WFly8.2	Mes_v6.1_Chr08	Manes.08G151400	31554120	31558677	-	exostosin family protein
MeF2WFly8.2	Mes_v6.1_Chr08	Manes.08G151500	31567927	31570436	-	alpha/beta-Hydrolases superfamily protein
MeF2WFly8.2	Mes_v6.1_Chr08	Manes.08G151600	31573456	31575903	-	alpha/beta-Hydrolases superfamily protein
MeF2WFly8.2	Mes_v6.1_Chr08	Manes.08G151700	31620796	31625238	-	zinc finger (Ran-binding) family protein
MeF2WFly8.2	Mes_v6.1_Chr08	Manes.08G151800	31633946	31636948	+	myb domain protein 105
MeF2WFly8.2	Mes_v6.1_Chr08	Manes.08G151900	31641512	31643357	-	WUSCHEL related homeobox 11
MeF2WFly8.2	Mes_v6.1_Chr08	Manes.08G152000	31646670	31647734	-	Peroxidase superfamily protein
MeF2WFly8.2	Mes_v6.1_Chr08	Manes.08G152100	31666297	31669777	-	cycling DOF factor 3
MeF2WFly8.2	Mes_v6.1_Chr08	Manes.08G152200	31673358	31674464	-
MeF2WFly8.2	Mes_v6.1_Chr08	Manes.08G152300	31691981	31705883	-	Cyclin/Brf1-like TBP-binding protein
MeF2WFly8.2	Mes_v6.1_Chr08	Manes.08G152400	31702774	31702884	+
MeF2WFly8.2	Mes_v6.1_Chr08	Manes.08G152500	31708519	31711865	+	C2 calcium/lipid-binding plant phosphoribosyltransferase family protein
MeF2WFly8.2	Mes_v6.1_Chr08	Manes.08G152600	31711927	31716110	-	Core-2/I-branching beta-1,6-N-acetylglucosaminyltransferase family protein
MeF2WFly8.2	Mes_v6.1_Chr08	Manes.08G152700	31716715	31718064	+	Plasma-membrane choline transporter family protein
MeF2WFly8.2	Mes_v6.1_Chr08	Manes.08G152800	31718428	31721448	-	DnaJ/Hsp40 cysteine-rich domain superfamily protein
MeF2WFly8.2	Mes_v6.1_Chr08	Manes.08G152900	31731415	31733801	+	Sodium/calcium exchanger family protein
MeF2WFly8.2	Mes_v6.1_Chr08	Manes.08G153000	31736968	31738987	-	calcium exchanger 7
MeF2WFly8.2	Mes_v6.1_Chr08	Manes.08G153100	31743087	31758339	+	polyribonucleotide nucleotidyltransferase, putative
MeF2WFly8.2	Mes_v6.1_Chr08	Manes.08G153200	31759056	31762781	+	ATPase family associated with various cellular activities (AAA)
MeF2WFly8.2	Mes_v6.1_Chr08	Manes.08G153300	31763644	31766019	+	microfibrillar-associated protein-related
MeF2WFly8.2	Mes_v6.1_Chr08	Manes.08G153400	31766275	31766388	+
MeF2WFly8.2	Mes_v6.1_Chr08	Manes.08G153500	31766758	31767504	+
MeF2WFly8.2	Mes_v6.1_Chr08	Manes.08G153600	31767736	31768746	+
MeF2WFly8.2	Mes_v6.1_Chr08	Manes.08G153700	31769344	31776936	-	cationic amino acid transporter 2
MeF2WFly8.2	Mes_v6.1_Chr08	Manes.08G153800	31780510	31786898	-	BTB-POZ and MATH domain 4
MeF2WFly8.2	Mes_v6.1_Chr08	Manes.08G153900	31787465	31793688	-	Uncharacterized conserved protein (DUF2215)
MeF2WFly8.2	Mes_v6.1_Chr08	Manes.08G154000	31795083	31800340	+	GCK domain-containing protein
MeF2WFly8.2	Mes_v6.1_Chr08	Manes.08G154100	31801958	31803707	+	LOB domain-containing protein 20
MeF2WFly8.2	Mes_v6.1_Chr08	Manes.08G154200	31803969	31806839	-	ubiquiting-conjugating enzyme 2
MeF2WFly8.2	Mes_v6.1_Chr08	Manes.08G154300	31809527	31825374	-	Polynucleotidyl transferase, ribonuclease H fold protein with HRDC domain
MeF2WFly8.2	Mes_v6.1_Chr08	Manes.08G154400	31828533	31829776	+
MeF2WFly8.2	Mes_v6.1_Chr08	Manes.08G154500	31832505	31833195	+	dehydrin family protein
MeF2WFly8.2	Mes_v6.1_Chr08	Manes.08G154600	31835241	31837155	+	protein kinases;ubiquitin-protein ligases
MeF2WFly8.2	Mes_v6.1_Chr08	Manes.08G154700	31846525	31851418	+	Cobalamin-independent synthase family protein
MeF2WFly8.2	Mes_v6.1_Chr08	Manes.08G154800	31853004	31859118	-	MIF4G domain-containing protein / MA3 domain-containing protein
MeF2WFly8.2	Mes_v6.1_Chr08	Manes.08G154900	31862843	31864178	+	O-methyltransferase 1
MeF2WFly8.2	Mes_v6.1_Chr08	Manes.08G155000	31864530	31866849	+	SKU5 similar 12
MeF2WFly8.2	Mes_v6.1_Chr08	Manes.08G155100	31867882	31869996	+	O-methyltransferase 1
MeF2WFly8.2	Mes_v6.1_Chr08	Manes.08G155200	31878819	31881454	+	O-methyltransferase 1
MeF2WFly8.2	Mes_v6.1_Chr08	Manes.08G155300	31882100	31882921	+	Cupredoxin superfamily protein
MeF2WFly8.2	Mes_v6.1_Chr08	Manes.08G155400	31883353	31885865	+	O-methyltransferase 1
MeF2WFly8.2	Mes_v6.1_Chr08	Manes.08G155500	31906981	31911581	-	ELMO/CED-12 family protein
MeF2WFly8.2	Mes_v6.1_Chr08	Manes.08G155600	31918463	31922206	+	FAR1-related sequence 3
MeF2WFly8.2	Mes_v6.1_Chr08	Manes.08G155700	31923496	31930937	-
MeF2WFly8.2	Mes_v6.1_Chr08	Manes.08G155800	31937351	31960105	+	DNA binding;ATP binding;nucleic acid binding;binding;helicases;ATP binding;DNA binding;helicases
MeF2WFly8.2	Mes_v6.1_Chr08	Manes.08G155900	31963261	31970061	+	Seven transmembrane MLO family protein
MeF2WFly8.2	Mes_v6.1_Chr08	Manes.08G156000	31971143	31978148	+	UDP-GLUCOSE PYROPHOSPHORYLASE 1
MeF2WFly8.2	Mes_v6.1_Chr08	Manes.08G156100	31979248	31980511	-
MeF2WFly8.2	Mes_v6.1_Chr08	Manes.08G156200	31980809	31986029	-	like heterochromatin protein (LHP1)
MeF2WFly8.2	Mes_v6.1_Chr08	Manes.08G156300	31987998	31993014	-	RNApolymerase sigma subunit 2
MeF2WFly8.2	Mes_v6.1_Chr08	Manes.08G156400	31993301	31995398	+	SWIB/MDM2 domain superfamily protein
MeF2WFly8.2	Mes_v6.1_Chr08	Manes.08G156500	31997741	31999556	+
MeF2WFly8.2	Mes_v6.1_Chr08	Manes.08G156600	32000939	32003044	+	cytochrome P450, family 716, subfamily A, polypeptide 1
MeF2WFly8.2	Mes_v6.1_Chr08	Manes.08G156700	32004625	32008617	+	Protein of unknown function (DUF1005)
MeF2WFly8.2	Mes_v6.1_Chr08	Manes.08G156800	32008967	32012045	-	tubulin folding cofactor A (KIESEL)
MeF2WFly8.2	Mes_v6.1_Chr08	Manes.08G156900	32012425	32013803	+
MeF2WFly8.2	Mes_v6.1_Chr08	Manes.08G157000	32027016	32041040	+
MeF2WFly8.2	Mes_v6.1_Chr08	Manes.08G157100	32042360	32046197	+	Major facilitator superfamily protein
MeF2WFly8.2	Mes_v6.1_Chr08	Manes.08G157200	32046782	32049358	-	Nucleotide/sugar transporter family protein
MeF2WFly8.2	Mes_v6.1_Chr08	Manes.08G157300	32051820	32057258	+
MeF2WFly8.2	Mes_v6.1_Chr08	Manes.08G157400	32060027	32061203	+	Tetratricopeptide repeat (TPR)-like superfamily protein
[truncated: 1,022 more rows]
